# Supplementary material for: Synthesis and crystal structure of poly[[μ-chlorido-μ-(2,3-di­methyl­pyrazine)-copper(I)] ethanol hemisolvate], which shows a new isomeric CuCl(2,3-di­methyl­pyrazine) network
Source: Acta Crystallogr E Crystallogr Commun. 2024 Sep 24;80(Pt 10):1059–63. doi: 10.1107/S2056989024009174 (PMC11451487; doi:10.1107/S2056989024009174)
Supplement: Supplementary file 1 [file e-80-01059-sup1.cif]

##############################################################################
#                                                                            #
# This CIF contains the data in a paper accepted for publication in          #
# Acta Crystallographica Section E. It conforms to the requirements of       #
# Notes for Authors for Acta Crystallographica Section E, and has been       #
# peer reviewed under the auspices of the IUCr Commission on Journals.       #
#                                                                            #
# Full details of the Crystallographic Information File format               #
# are given in the paper "The Crystallographic Information File (CIF):       #
# a New Standard Archive File for Crystallography" by S. R. Hall, F. H.      #
# Allen and I. D. Brown [Acta Cryst. (1991), A47, 655-685].                  #
#                                                                            #
# The current version of the core CIF dictionary is obtainable from          #
# ftp://ftp.iucr.org/pub/cif_core.dic.                                       #
#                                                                            #
# Software is freely available for graphical display of the structure(s)     #
# in this CIF. For information consult the CIF software page                 #
# http://www.iucr.org/resources/cif/software.                                #
#                                                                            #
# This file may be used for bona fide research purposes within the           #
# scientific community so long as proper attribution is given to the journal # 
# article from which it was obtained.                                        #
#                                                                            #
##############################################################################
data_I
_audit_creation_method
;
Olex2 1.3-ac4
(compiled 2020.03.28 svn.rd84adfe8 for Rigaku Oxford Diffraction, GUI svn.r6032)
;
_journal_date_recd_electronic     2024-09-17
_journal_date_accepted     2024-09-19
_journal_name_full     'Acta Crystallographica, Section E'
_journal_year     2024
_journal_volume     80
_journal_issue      1
_journal_page_first     0
_journal_page_last     0
_journal_paper_category     GM
_journal_paper_doi     10.1107/S2056989024009174
_journal_coeditor_code     NX2014
_publ_contact_author_name     'Christian N\"ather'
_publ_contact_author_address
;
Institut f\"ur Anorganische Chemie
Universit\"at Kiel
Max-Eyth.-Str. 2
24118 Kiel
Germany
;
_publ_contact_author_email     'cnaether@ac.uni-kiel.de'
_publ_contact_author_fax     ?
_publ_contact_author_phone     ?
_publ_section_title
;
Synthesis and crystal structure of chlorido(2,3-dimethylpyrazine)copper(I)
ethanol hemisolvate, that shows a new isomeric CuCl(2,3-dimethylpyrazine)
network
;
_publ_section_title_footnote     .
loop_
    _publ_author_name
    _publ_author_footnote
    _publ_author_address
    'N\"ather, Christian' .
;
Institut f\"ur Anorganische Chemie
Universit\"at Kiel
Max-Eyth.-Str. 2
24118 Kiel
Germany
;
    'Jess, Inke' .
;
Institut f\"ur Anorganische Chemie
Universit\"at Kiel
Max-Eyth.-Str. 2
24118 Kiel
Germany
;
_publ_section_synopsis
;
In the crystal structure of the title compound, the copper cations are each
tetrahedrally coordinated by two 2--3-dimethylpyrazine ligands and two
chloride anions and linked into dinuclear units that are further connected
into layers by bridging 2,3-dimethylpyrazine ligands.
;
_chemical_name_systematic
;
Poly[[\m-chlorido-\m-(2,3-dimethylpyrazine)-copper(I)] ethanol hemisolvate]
;
_chemical_name_common     ?
_chemical_formula_moiety     'C6 H8 Cl Cu N2, 0.5(C2 H6 O)'
_chemical_formula_sum     'C7 H11 Cl Cu N2 O0.50'
_chemical_formula_iupac     '[Cu Cl (C6 H8 N2)], 0.5C2 H6 O'
_chemical_formula_weight     230.17
_chemical_melting_point     ?
_space_group_crystal_system     monoclinic
_space_group_name_H-M_alt     'P 1 21/c 1'
_space_group_name_Hall     '-P 2ybc'
loop_
    _space_group_symop_operation_xyz
    'x, y, z'
    '-x, y+1/2, -z+1/2'
    '-x, -y, -z'
    'x, -y-1/2, z-1/2'
_cell_length_a     7.0557(5)
_cell_length_b     14.5923(8)
_cell_length_c     17.4171(13)
_cell_angle_alpha     90
_cell_angle_beta     92.253(9)
_cell_angle_gamma     90
_cell_volume     1791.9(2)
_cell_formula_units_Z     8
_cell_measurement_reflns_used     4230
_cell_measurement_theta_min     2.340
_cell_measurement_theta_max     28.085
_cell_measurement_temperature     170(2)
_exptl_crystal_description     block
_exptl_crystal_colour     orange
_exptl_crystal_size_max     0.4
_exptl_crystal_size_mid     0.3
_exptl_crystal_size_min     0.25
_exptl_crystal_density_diffrn     1.706
_exptl_crystal_density_meas     ?
_exptl_crystal_density_method     'not measured'
_exptl_crystal_F_000     936
_exptl_absorpt_coefficient_mu     2.679
_exptl_absorpt_correction_type     numerical
_exptl_absorpt_process_details
;
(X-Shape and X-Red 32; Stoe, 2008)
;
_exptl_absorpt_correction_T_min     0.6031
_exptl_absorpt_correction_T_max     0.7288
_exptl_special_details     ?
_diffrn_ambient_temperature     170.15
_diffrn_source     ?
_diffrn_radiation_type     MoK\a
_diffrn_radiation_wavelength     0.71073
_diffrn_measurement_device_type     'Stoe IPDS-2'
_diffrn_measurement_method     'Omega scans'
_diffrn_detector_area_resol_mean     ?
_diffrn_reflns_number     16726
_diffrn_reflns_av_R_equivalents     0.0579
_diffrn_reflns_av_unetI/netI     0.0410
_diffrn_reflns_theta_min     2.340
_diffrn_reflns_theta_max     28.085
_diffrn_reflns_theta_full     25.242
_diffrn_measured_fraction_theta_max     0.970
_diffrn_measured_fraction_theta_full     0.984
_diffrn_reflns_limit_h_min     -8
_diffrn_reflns_limit_h_max     9
_diffrn_reflns_limit_k_min     -17
_diffrn_reflns_limit_k_max     19
_diffrn_reflns_limit_l_min     -22
_diffrn_reflns_limit_l_max     22
_refine_special_details     ?
_reflns_number_total     4230
_reflns_number_gt     3278
_reflns_threshold_expression     'I > 2\s(I)'
_refine_ls_structure_factor_coef     Fsqd
_refine_ls_matrix_type     full
_refine_ls_R_factor_all     0.0558
_refine_ls_R_factor_gt     0.0378
_refine_ls_wR_factor_gt     0.0917
_refine_ls_wR_factor_ref     0.0998
_refine_ls_goodness_of_fit_ref     1.014
_refine_ls_restrained_S_all     1.013
_refine_ls_number_reflns     4230
_refine_ls_number_parameters     243
_refine_ls_number_restraints     21
_refine_ls_hydrogen_treatment     constr
_refine_ls_weighting_scheme     calc
_refine_ls_weighting_details
              'w=1/[\s^2^(Fo^2^)+(0.0621P)^2^+0.2650P] where P=(Fo^2^+2Fc^2^)/3'
_atom_sites_solution_hydrogens     mixed
_atom_sites_solution_primary     ?
_atom_sites_solution_secondary     ?
_refine_ls_shift/su_max     0.001
_refine_ls_shift/su_mean     0.000
_refine_diff_density_max     1.053
_refine_diff_density_min     -0.666
_refine_ls_extinction_method
;
<i>SHELXL2016/6</i> (Sheldrick, 2015b)
;
_refine_ls_extinction_coef     0.0066(9)
_refine_ls_extinction_expression
                                  'Fc^*^=kFc[1+0.001xFc^2^\l^3^/sin(2\q)]^-1/4^'
loop_
    _atom_type_symbol
    _atom_type_description
    _atom_type_scat_dispersion_real
    _atom_type_scat_dispersion_imag
    _atom_type_scat_source
    'C' 'C' 0.0033 0.0016
                         'International Tables Vol C Tables 4.2.6.8 and 6.1.1.4'
    'H' 'H' 0.0000 0.0000
                         'International Tables Vol C Tables 4.2.6.8 and 6.1.1.4'
    'Cl' 'Cl' 0.1484 0.1585
                         'International Tables Vol C Tables 4.2.6.8 and 6.1.1.4'
    'Cu' 'Cu' 0.3201 1.2651
                         'International Tables Vol C Tables 4.2.6.8 and 6.1.1.4'
    'N' 'N' 0.0061 0.0033
                         'International Tables Vol C Tables 4.2.6.8 and 6.1.1.4'
    'O' 'O' 0.0106 0.0060
                         'International Tables Vol C Tables 4.2.6.8 and 6.1.1.4'
_computing_data_collection
;
X-Area (Stoe, 2008)
;
_computing_cell_refinement
;
X-Area (Stoe, 2008)
;
_computing_data_reduction
;
X-Area (Stoe, 2008)
;
_computing_structure_solution
;
<i>SHELXT2014/4</i> (Sheldrick, 2015a)
;
_computing_structure_refinement
;
<i>SHELXL2016/6</i> (Sheldrick, 2015b)
;
_computing_molecular_graphics
;
DIAMOND (Brandenburg, 1999) and XP in <i>SHELXTL-PC</i> (Sheldrick,
2008)
;
_computing_publication_material
;
Publcif (Westrip, 2010)
;
loop_
    _atom_site_type_symbol
    _atom_site_label
    _atom_site_fract_x
    _atom_site_fract_y
    _atom_site_fract_z
    _atom_site_U_iso_or_equiv
    _atom_site_adp_type
    _atom_site_calc_flag
    _atom_site_occupancy
    _atom_site_disorder_assembly
    _atom_site_disorder_group
    Cu Cu1 0.78188(6) 0.47540(2) 0.68448(2) 0.01808(12) Uani d 1 . .
    Cu Cu2 0.71798(6) 0.66110(3) 0.62144(2) 0.02162(13) Uani d 1 . .
    Cl Cl1 0.50112(10) 0.53390(5) 0.61872(4) 0.01799(16) Uani d 1 . .
    Cl Cl2 0.93604(11) 0.61192(5) 0.72751(4) 0.02134(17) Uani d 1 . .
    N N1 0.9212(4) 0.41035(16) 0.59795(13) 0.0137(5) Uani d 1 . .
    C C1 1.0935(4) 0.37340(19) 0.60741(17) 0.0146(5) Uani d 1 . .
    C C2 1.1961(4) 0.34341(19) 0.54407(17) 0.0152(5) Uani d 1 . .
    N N2 1.1223(4) 0.35171(16) 0.47210(14) 0.0145(5) Uani d 1 . .
    C C3 0.9452(4) 0.38599(19) 0.46354(16) 0.0151(5) Uani d 1 . .
    H H3 0.887739 0.390104 0.413414 0.018 Uiso calc 1 . .
    C C4 0.8454(4) 0.41518(19) 0.52532(16) 0.0151(5) Uani d 1 . .
    H H4 0.721120 0.439149 0.516909 0.018 Uiso calc 1 . .
    C C5 1.1757(5) 0.3646(2) 0.68748(17) 0.0214(6) Uani d 1 . .
    H H5A 1.096504 0.398317 0.722833 0.032 Uiso calc 0.5 . .
    H H5B 1.304413 0.389971 0.689939 0.032 Uiso calc 0.5 . .
    H H5C 1.180087 0.299793 0.702159 0.032 Uiso calc 0.5 . .
    H H5D 1.290832 0.327071 0.687121 0.032 Uiso calc 0.5 . .
    H H5E 1.082923 0.335416 0.720015 0.032 Uiso calc 0.5 . .
    H H5F 1.207250 0.425594 0.707795 0.032 Uiso calc 0.5 . .
    C C6 1.3878(5) 0.3008(2) 0.55575(19) 0.0222(6) Uani d 1 . .
    H H6A 1.457658 0.306373 0.508440 0.033 Uiso calc 0.5 . .
    H H6B 1.373623 0.235865 0.568711 0.033 Uiso calc 0.5 . .
    H H6C 1.457764 0.332212 0.597738 0.033 Uiso calc 0.5 . .
    H H6D 1.401705 0.276593 0.608153 0.033 Uiso calc 0.5 . .
    H H6E 1.485740 0.347102 0.547881 0.033 Uiso calc 0.5 . .
    H H6F 1.401599 0.250755 0.518855 0.033 Uiso calc 0.5 . .
    N N11 0.6763(4) 0.39165(16) 0.76792(14) 0.0157(5) Uani d 1 . .
    C C11 0.5375(4) 0.41740(19) 0.81394(16) 0.0157(6) Uani d 1 . .
    C C12 0.4226(4) 0.3518(2) 0.84878(16) 0.0170(6) Uani d 1 . .
    N N12 0.4515(4) 0.26194(16) 0.83942(14) 0.0164(5) Uani d 1 . .
    C C13 0.5989(5) 0.2370(2) 0.79683(18) 0.0191(6) Uani d 1 . .
    H H13 0.628090 0.173794 0.791745 0.023 Uiso calc 1 . .
    C C14 0.7076(5) 0.3006(2) 0.76071(18) 0.0206(6) Uani d 1 . .
    H H14 0.807457 0.280241 0.729885 0.025 Uiso calc 1 . .
    C C15 0.5046(6) 0.5175(2) 0.8253(2) 0.0280(7) Uani d 1 . .
    H H15A 0.610176 0.552254 0.804847 0.042 Uiso calc 0.5 . .
    H H15B 0.496102 0.530378 0.880324 0.042 Uiso calc 0.5 . .
    H H15C 0.385951 0.535553 0.798348 0.042 Uiso calc 0.5 . .
    H H15D 0.384643 0.526536 0.850832 0.042 Uiso calc 0.5 . .
    H H15E 0.498718 0.548412 0.775355 0.042 Uiso calc 0.5 . .
    H H15F 0.608868 0.543238 0.857332 0.042 Uiso calc 0.5 . .
    C C16 0.2612(6) 0.3801(2) 0.8967(2) 0.0345(9) Uani d 1 . .
    H H16A 0.167282 0.330600 0.897336 0.052 Uiso calc 0.5 . .
    H H16B 0.201857 0.435436 0.874824 0.052 Uiso calc 0.5 . .
    H H16C 0.308577 0.392655 0.949267 0.052 Uiso calc 0.5 . .
    H H16D 0.284528 0.441861 0.916949 0.052 Uiso calc 0.5 . .
    H H16E 0.249954 0.337025 0.939461 0.052 Uiso calc 0.5 . .
    H H16F 0.143234 0.379806 0.865018 0.052 Uiso calc 0.5 . .
    O O1 -0.0035(15) 0.5719(6) 0.9050(5) 0.085(3) Uani d 0.549(9) A 1
    H H1 -0.064317 0.583978 0.861134 0.127 Uiso d 0.549(9) A 1
    C C21 0.1135(13) 0.6449(7) 0.9304(6) 0.0394(19) Uani d 0.549(9) A 1
    H H21A 0.036154 0.701227 0.933706 0.047 Uiso calc 0.549(9) A 1
    H H21B 0.211718 0.655766 0.892405 0.047 Uiso calc 0.549(9) A 1
    C C22 0.209(3) 0.6259(12) 1.0078(9) 0.048(3) Uani d 0.549(9) A 1
    H H22A 0.127327 0.586258 1.037764 0.072 Uiso calc 0.549(9) A 1
    H H22B 0.230508 0.683818 1.035287 0.072 Uiso calc 0.549(9) A 1
    H H22C 0.330546 0.595308 1.000773 0.072 Uiso calc 0.549(9) A 1
    O O1' 0.2744(15) 0.5440(6) 1.0252(5) 0.067(3) Uani d 0.451(9) A 2
    H H1' 0.188987 0.511696 1.043788 0.101 Uiso d 0.451(9) A 2
    C C21' 0.200(3) 0.6295(13) 1.0044(8) 0.043(2) Uani d 0.451(9) A 2
    H H21C 0.307017 0.669614 0.991192 0.052 Uiso calc 0.451(9) A 2
    H H21D 0.142396 0.656268 1.050232 0.052 Uiso calc 0.451(9) A 2
    C C22' 0.054(2) 0.6334(9) 0.9387(7) 0.045(2) Uani d 0.451(9) A 2
    H H22D 0.104732 0.668114 0.895999 0.068 Uiso calc 0.451(9) A 2
    H H22E -0.061256 0.663527 0.955912 0.068 Uiso calc 0.451(9) A 2
    H H22F 0.022724 0.570994 0.921519 0.068 Uiso calc 0.451(9) A 2
loop_
    _atom_site_aniso_label
    _atom_site_aniso_U_11
    _atom_site_aniso_U_22
    _atom_site_aniso_U_33
    _atom_site_aniso_U_12
    _atom_site_aniso_U_13
    _atom_site_aniso_U_23
    Cu1 0.0204(2) 0.0183(2) 0.01597(19) -0.00030(14) 0.00639(14) 0.00095(13)
    Cu2 0.0211(2) 0.0198(2) 0.0248(2) 0.00221(14) 0.01132(15) -0.00322(14)
    Cl1 0.0147(4) 0.0174(3) 0.0219(3) 0.0010(2) 0.0017(2) -0.0021(2)
    Cl2 0.0239(4) 0.0218(4) 0.0183(3) -0.0067(3) 0.0009(3) -0.0019(3)
    N1 0.0137(13) 0.0139(11) 0.0136(11) -0.0018(8) 0.0026(9) -0.0003(8)
    C1 0.0142(15) 0.0123(12) 0.0174(13) -0.0030(10) 0.0012(10) 0.0020(10)
    C2 0.0118(14) 0.0115(12) 0.0225(14) 0.0007(10) 0.0027(10) 0.0009(10)
    N2 0.0151(13) 0.0115(11) 0.0173(11) 0.0001(8) 0.0042(9) 0.0000(9)
    C3 0.0141(15) 0.0158(13) 0.0155(13) -0.0015(10) 0.0025(10) 0.0007(10)
    C4 0.0129(15) 0.0150(13) 0.0176(13) 0.0009(10) 0.0025(10) 0.0012(10)
    C5 0.0191(17) 0.0283(16) 0.0168(14) 0.0002(12) 0.0003(11) 0.0031(11)
    C6 0.0147(16) 0.0234(16) 0.0289(16) 0.0070(11) 0.0044(12) 0.0014(12)
    N11 0.0160(13) 0.0163(12) 0.0153(11) 0.0003(9) 0.0054(9) 0.0026(9)
    C11 0.0182(16) 0.0155(13) 0.0135(13) 0.0009(10) 0.0032(10) 0.0011(10)
    C12 0.0187(16) 0.0180(14) 0.0149(13) 0.0009(11) 0.0070(11) 0.0021(10)
    N12 0.0167(13) 0.0148(11) 0.0181(12) -0.0013(9) 0.0054(9) 0.0029(9)
    C13 0.0202(16) 0.0142(13) 0.0235(14) 0.0002(11) 0.0088(11) 0.0001(11)
    C14 0.0216(17) 0.0154(14) 0.0256(15) 0.0021(11) 0.0114(12) -0.0002(11)
    C15 0.040(2) 0.0151(14) 0.0301(17) 0.0030(13) 0.0179(15) 0.0020(12)
    C16 0.037(2) 0.0229(17) 0.046(2) 0.0030(14) 0.0295(18) 0.0040(15)
    O1 0.114(5) 0.078(4) 0.059(4) -0.032(4) -0.040(4) 0.022(3)
    C21 0.027(4) 0.048(3) 0.043(3) 0.019(2) 0.000(3) -0.002(2)
    C22 0.052(6) 0.044(4) 0.048(3) 0.016(3) -0.012(4) -0.002(3)
    O1' 0.078(5) 0.050(3) 0.074(5) -0.006(3) -0.007(4) -0.002(3)
    C21' 0.052(5) 0.049(3) 0.030(3) -0.007(3) 0.029(3) 0.001(3)
    C22' 0.057(5) 0.049(4) 0.032(3) 0.007(4) 0.026(3) -0.013(3)
_geom_special_details
;
 All esds (except the esd in the dihedral angle between two l.s. planes)
 are estimated using the full covariance matrix.  The cell esds are taken
 into account individually in the estimation of esds in distances, angles
 and torsion angles; correlations between esds in cell parameters are only
 used when they are defined by crystal symmetry.  An approximate (isotropic)
 treatment of cell esds is used for estimating esds involving l.s. planes.
;
loop_
    _geom_bond_atom_site_label_1
    _geom_bond_atom_site_label_2
    _geom_bond_site_symmetry_2
    _geom_bond_distance
    _geom_bond_publ_flag
    Cu1 Cu2 . 2.9516(5) y
    Cu1 Cl1 . 2.4055(8) y
    Cu1 Cl2 . 2.3768(8) y
    Cu1 N1 . 2.063(2) y
    Cu1 N11 . 2.061(2) y
    Cu2 Cl1 . 2.4047(8) y
    Cu2 Cl2 . 2.4641(9) y
    Cu2 N2 3_766 2.026(2) y
    Cu2 N12 2_656 2.031(2) y
    N1 C1 . 1.334(4) ?
    N1 C4 . 1.356(4) ?
    C1 C2 . 1.412(4) ?
    C1 C5 . 1.495(4) ?
    C2 N2 . 1.344(4) ?
    C2 C6 . 1.496(4) ?
    N2 C3 . 1.349(4) ?
    C3 H3 . 0.9500 ?
    C3 C4 . 1.377(4) ?
    C4 H4 . 0.9500 ?
    C5 H5A . 0.9800 ?
    C5 H5B . 0.9800 ?
    C5 H5C . 0.9800 ?
    C5 H5D . 0.9800 ?
    C5 H5E . 0.9800 ?
    C5 H5F . 0.9800 ?
    C6 H6A . 0.9800 ?
    C6 H6B . 0.9800 ?
    C6 H6C . 0.9800 ?
    C6 H6D . 0.9800 ?
    C6 H6E . 0.9800 ?
    C6 H6F . 0.9800 ?
    N11 C11 . 1.343(4) ?
    N11 C14 . 1.353(4) ?
    C11 C12 . 1.407(4) ?
    C11 C15 . 1.494(4) ?
    C12 N12 . 1.338(4) ?
    C12 C16 . 1.496(4) ?
    N12 C13 . 1.351(4) ?
    C13 H13 . 0.9500 ?
    C13 C14 . 1.373(4) ?
    C14 H14 . 0.9500 ?
    C15 H15A . 0.9800 ?
    C15 H15B . 0.9800 ?
    C15 H15C . 0.9800 ?
    C15 H15D . 0.9800 ?
    C15 H15E . 0.9800 ?
    C15 H15F . 0.9800 ?
    C16 H16A . 0.9800 ?
    C16 H16B . 0.9800 ?
    C16 H16C . 0.9800 ?
    C16 H16D . 0.9800 ?
    C16 H16E . 0.9800 ?
    C16 H16F . 0.9800 ?
    O1 H1 . 0.8792 ?
    O1 C21 . 1.408(13) ?
    C21 H21A . 0.9900 ?
    C21 H21B . 0.9900 ?
    C21 C22 . 1.508(11) ?
    C22 H22A . 0.9800 ?
    C22 H22B . 0.9800 ?
    C22 H22C . 0.9800 ?
    O1' H1' . 0.8401 ?
    O1' C21' . 1.396(18) ?
    C21' H21C . 0.9900 ?
    C21' H21D . 0.9900 ?
    C21' C22' . 1.512(14) ?
    C22' H22D . 0.9800 ?
    C22' H22E . 0.9800 ?
    C22' H22F . 0.9800 ?
loop_
    _geom_angle_atom_site_label_1
    _geom_angle_atom_site_label_2
    _geom_angle_atom_site_label_3
    _geom_angle_site_symmetry_1
    _geom_angle_site_symmetry_3
    _geom_angle
    _geom_angle_publ_flag
    Cl1 Cu1 Cu2 . . 52.14(2) ?
    Cl2 Cu1 Cu2 . . 53.79(2) ?
    Cl2 Cu1 Cl1 . . 102.17(3) ?
    N1 Cu1 Cu2 . . 102.76(7) ?
    N1 Cu1 Cl1 . . 102.87(7) ?
    N1 Cu1 Cl2 . . 113.00(7) ?
    N11 Cu1 Cu2 . . 138.82(7) ?
    N11 Cu1 Cl1 . . 103.44(8) ?
    N11 Cu1 Cl2 . . 116.64(7) ?
    N11 Cu1 N1 . . 115.99(10) ?
    Cl1 Cu2 Cu1 . . 52.16(2) ?
    Cl1 Cu2 Cl2 . . 99.68(3) ?
    Cl2 Cu2 Cu1 . . 51.10(2) ?
    N2 Cu2 Cu1 3_766 . 97.63(7) ?
    N2 Cu2 Cl1 3_766 . 106.65(7) ?
    N2 Cu2 Cl2 3_766 . 103.03(8) ?
    N2 Cu2 N12 3_766 2_656 133.66(10) ?
    N12 Cu2 Cu1 2_656 . 128.59(7) ?
    N12 Cu2 Cl1 2_656 . 100.57(8) ?
    N12 Cu2 Cl2 2_656 . 108.53(8) ?
    Cu2 Cl1 Cu1 . . 75.70(3) ?
    Cu1 Cl2 Cu2 . . 75.11(3) ?
    C1 N1 Cu1 . . 123.63(19) ?
    C1 N1 C4 . . 117.4(2) ?
    C4 N1 Cu1 . . 118.4(2) ?
    N1 C1 C2 . . 121.4(3) ?
    N1 C1 C5 . . 117.9(3) ?
    C2 C1 C5 . . 120.7(3) ?
    C1 C2 C6 . . 120.7(3) ?
    N2 C2 C1 . . 120.6(3) ?
    N2 C2 C6 . . 118.6(3) ?
    C2 N2 Cu2 . 3_766 122.3(2) ?
    C2 N2 C3 . . 117.4(2) ?
    C3 N2 Cu2 . 3_766 119.17(19) ?
    N2 C3 H3 . . 119.0 ?
    N2 C3 C4 . . 121.9(3) ?
    C4 C3 H3 . . 119.0 ?
    N1 C4 C3 . . 121.2(3) ?
    N1 C4 H4 . . 119.4 ?
    C3 C4 H4 . . 119.4 ?
    C1 C5 H5A . . 109.5 ?
    C1 C5 H5B . . 109.5 ?
    C1 C5 H5C . . 109.5 ?
    C1 C5 H5D . . 109.5 ?
    C1 C5 H5E . . 109.5 ?
    C1 C5 H5F . . 109.5 ?
    H5A C5 H5B . . 109.5 ?
    H5A C5 H5C . . 109.5 ?
    H5A C5 H5D . . 141.1 ?
    H5A C5 H5E . . 56.3 ?
    H5A C5 H5F . . 56.3 ?
    H5B C5 H5C . . 109.5 ?
    H5B C5 H5D . . 56.3 ?
    H5B C5 H5E . . 141.1 ?
    H5B C5 H5F . . 56.3 ?
    H5C C5 H5D . . 56.3 ?
    H5C C5 H5E . . 56.3 ?
    H5C C5 H5F . . 141.1 ?
    H5D C5 H5E . . 109.5 ?
    H5D C5 H5F . . 109.5 ?
    H5E C5 H5F . . 109.5 ?
    C2 C6 H6A . . 109.5 ?
    C2 C6 H6B . . 109.5 ?
    C2 C6 H6C . . 109.5 ?
    C2 C6 H6D . . 109.5 ?
    C2 C6 H6E . . 109.5 ?
    C2 C6 H6F . . 109.5 ?
    H6A C6 H6B . . 109.5 ?
    H6A C6 H6C . . 109.5 ?
    H6A C6 H6D . . 141.1 ?
    H6A C6 H6E . . 56.3 ?
    H6A C6 H6F . . 56.3 ?
    H6B C6 H6C . . 109.5 ?
    H6B C6 H6D . . 56.3 ?
    H6B C6 H6E . . 141.1 ?
    H6B C6 H6F . . 56.3 ?
    H6C C6 H6D . . 56.3 ?
    H6C C6 H6E . . 56.3 ?
    H6C C6 H6F . . 141.1 ?
    H6D C6 H6E . . 109.5 ?
    H6D C6 H6F . . 109.5 ?
    H6E C6 H6F . . 109.5 ?
    C11 N11 Cu1 . . 123.18(19) ?
    C11 N11 C14 . . 117.1(2) ?
    C14 N11 Cu1 . . 116.86(19) ?
    N11 C11 C12 . . 120.9(3) ?
    N11 C11 C15 . . 118.3(3) ?
    C12 C11 C15 . . 120.8(3) ?
    C11 C12 C16 . . 121.1(3) ?
    N12 C12 C11 . . 121.4(3) ?
    N12 C12 C16 . . 117.4(3) ?
    C12 N12 Cu2 . 2_646 125.1(2) ?
    C12 N12 C13 . . 117.1(2) ?
    C13 N12 Cu2 . 2_646 117.7(2) ?
    N12 C13 H13 . . 119.1 ?
    N12 C13 C14 . . 121.7(3) ?
    C14 C13 H13 . . 119.1 ?
    N11 C14 C13 . . 121.7(3) ?
    N11 C14 H14 . . 119.2 ?
    C13 C14 H14 . . 119.2 ?
    C11 C15 H15A . . 109.5 ?
    C11 C15 H15B . . 109.5 ?
    C11 C15 H15C . . 109.5 ?
    C11 C15 H15D . . 109.5 ?
    C11 C15 H15E . . 109.5 ?
    C11 C15 H15F . . 109.5 ?
    H15A C15 H15B . . 109.5 ?
    H15A C15 H15C . . 109.5 ?
    H15A C15 H15D . . 141.1 ?
    H15A C15 H15E . . 56.3 ?
    H15A C15 H15F . . 56.3 ?
    H15B C15 H15C . . 109.5 ?
    H15B C15 H15D . . 56.3 ?
    H15B C15 H15E . . 141.1 ?
    H15B C15 H15F . . 56.3 ?
    H15C C15 H15D . . 56.3 ?
    H15C C15 H15E . . 56.3 ?
    H15C C15 H15F . . 141.1 ?
    H15D C15 H15E . . 109.5 ?
    H15D C15 H15F . . 109.5 ?
    H15E C15 H15F . . 109.5 ?
    C12 C16 H16A . . 109.5 ?
    C12 C16 H16B . . 109.5 ?
    C12 C16 H16C . . 109.5 ?
    C12 C16 H16D . . 109.5 ?
    C12 C16 H16E . . 109.5 ?
    C12 C16 H16F . . 109.5 ?
    H16A C16 H16B . . 109.5 ?
    H16A C16 H16C . . 109.5 ?
    H16A C16 H16D . . 141.1 ?
    H16A C16 H16E . . 56.3 ?
    H16A C16 H16F . . 56.3 ?
    H16B C16 H16C . . 109.5 ?
    H16B C16 H16D . . 56.3 ?
    H16B C16 H16E . . 141.1 ?
    H16B C16 H16F . . 56.3 ?
    H16C C16 H16D . . 56.3 ?
    H16C C16 H16E . . 56.3 ?
    H16C C16 H16F . . 141.1 ?
    H16D C16 H16E . . 109.5 ?
    H16D C16 H16F . . 109.5 ?
    H16E C16 H16F . . 109.5 ?
    C21 O1 H1 . . 112.5 ?
    O1 C21 H21A . . 109.2 ?
    O1 C21 H21B . . 109.2 ?
    O1 C21 C22 . . 112.2(12) ?
    H21A C21 H21B . . 107.9 ?
    C22 C21 H21A . . 109.2 ?
    C22 C21 H21B . . 109.2 ?
    C21 C22 H22A . . 109.5 ?
    C21 C22 H22B . . 109.5 ?
    C21 C22 H22C . . 109.5 ?
    H22A C22 H22B . . 109.5 ?
    H22A C22 H22C . . 109.5 ?
    H22B C22 H22C . . 109.5 ?
    C21' O1' H1' . . 109.4 ?
    O1' C21' H21C . . 107.8 ?
    O1' C21' H21D . . 107.8 ?
    O1' C21' C22' . . 117.9(16) ?
    H21C C21' H21D . . 107.2 ?
    C22' C21' H21C . . 107.8 ?
    C22' C21' H21D . . 107.8 ?
    C21' C22' H22D . . 109.5 ?
    C21' C22' H22E . . 109.5 ?
    C21' C22' H22F . . 109.5 ?
    H22D C22' H22E . . 109.5 ?
    H22D C22' H22F . . 109.5 ?
    H22E C22' H22F . . 109.5 ?
loop_
    _geom_torsion_atom_site_label_1
    _geom_torsion_atom_site_label_2
    _geom_torsion_atom_site_label_3
    _geom_torsion_atom_site_label_4
    _geom_torsion_site_symmetry_1
    _geom_torsion_site_symmetry_2
    _geom_torsion_site_symmetry_3
    _geom_torsion_site_symmetry_4
    _geom_torsion
    _geom_torsion_publ_flag
    Cu1 N1 C1 C2 . . . . -169.2(2) ?
    Cu1 N1 C1 C5 . . . . 10.7(4) ?
    Cu1 N1 C4 C3 . . . . 169.7(2) ?
    Cu1 N11 C11 C12 . . . . 156.2(2) ?
    Cu1 N11 C11 C15 . . . . -22.1(4) ?
    Cu1 N11 C14 C13 . . . . -159.5(3) ?
    Cu2 N2 C3 C4 3_766 . . . -165.5(2) ?
    Cu2 N12 C13 C14 2_646 . . . 172.4(3) ?
    N1 C1 C2 N2 . . . . 0.2(4) ?
    N1 C1 C2 C6 . . . . -179.0(3) ?
    C1 N1 C4 C3 . . . . -2.2(4) ?
    C1 C2 N2 Cu2 . . . 3_766 165.1(2) ?
    C1 C2 N2 C3 . . . . -2.7(4) ?
    C2 N2 C3 C4 . . . . 2.7(4) ?
    N2 C3 C4 N1 . . . . -0.2(4) ?
    C4 N1 C1 C2 . . . . 2.2(4) ?
    C4 N1 C1 C5 . . . . -177.8(2) ?
    C5 C1 C2 N2 . . . . -179.7(3) ?
    C5 C1 C2 C6 . . . . 1.0(4) ?
    C6 C2 N2 Cu2 . . . 3_766 -15.6(4) ?
    C6 C2 N2 C3 . . . . 176.6(3) ?
    N11 C11 C12 N12 . . . . 2.2(5) ?
    N11 C11 C12 C16 . . . . -176.7(3) ?
    C11 N11 C14 C13 . . . . 2.0(5) ?
    C11 C12 N12 Cu2 . . . 2_646 -174.2(2) ?
    C11 C12 N12 C13 . . . . 1.8(4) ?
    C12 N12 C13 C14 . . . . -3.9(5) ?
    N12 C13 C14 N11 . . . . 2.1(5) ?
    C14 N11 C11 C12 . . . . -4.1(4) ?
    C14 N11 C11 C15 . . . . 177.7(3) ?
    C15 C11 C12 N12 . . . . -179.5(3) ?
    C15 C11 C12 C16 . . . . 1.5(5) ?
    C16 C12 N12 Cu2 . . . 2_646 4.7(4) ?
    C16 C12 N12 C13 . . . . -179.2(3) ?
loop_
    _geom_hbond_atom_site_label_D
    _geom_hbond_atom_site_label_H
    _geom_hbond_atom_site_label_A
    _geom_hbond_site_symmetry_A
    _geom_hbond_distance_DH
    _geom_hbond_distance_HA
    _geom_hbond_distance_DA
    _geom_hbond_angle_DHA
    C3 H3 Cl2 3_766 0.95 2.79 3.463(3) 128.1
    C4 H4 Cl1 . 0.95 2.77 3.444(3) 128.4
    C4 H4 Cl1 3_666 0.95 2.81 3.513(3) 131.5
    C5 H5B Cl1 1_655 0.98 2.83 3.609(3) 136.9
    C6 H6C Cl1 1_655 0.98 2.98 3.653(3) 126.9
    C13 H13 Cl1 2_646 0.95 2.75 3.395(3) 126.2
    C15 H15A Cl2 . 0.98 2.85 3.805(4) 166.0
    C15 H15B O1' 3_667 0.98 2.51 3.114(10) 119.7
    C15 H15E Cl1 . 0.98 2.74 3.606(4) 148.0
    C16 H16B O1 . 0.98 2.53 3.372(11) 143.9
    C16 H16D O1' . 0.98 2.41 3.275(10) 147.4
    O1 H1 Cl2 1_455 0.88 2.36 3.158(7) 150.6
_shelx_space_group_comment
;
The symmetry employed for this shelxl refinement is uniquely defined
by the following loop, which should always be used as a source of
symmetry information in preference to the above space-group names.
They are only intended as comments.
;
_shelx_estimated_absorpt_T_min     ?
_shelx_estimated_absorpt_T_max     ?
_shelx_hkl_file
;
   1   0   0   -2.00   28.52   0
   2   0   0  929.34   36.63   0
   3   0   0 1028.13   35.24   0
   4   0   0 2446.87   37.75   0
   5   0   0  646.38   26.58   0
  -1   1   0 1448.67   36.53   0
  -1   1   0 1536.99   36.51   0
   2  -1   0   37.65   23.31   0
  -2   1   0   34.81   16.56   0
  -2   1   0   34.98   18.00   0
  -2  -1   0   29.20   41.41   0
  -3   1   0    7.33   25.13   0
  -3   1   0    8.31   22.14   0
   3  -1   0   11.49   29.19   0
  -4   1   0  174.87   31.41   0
  -4   1   0  178.55   27.33   0
   4  -1   0  144.78   26.58   0
   5  -1   0  308.22   18.78   0
   6  -1   0  295.91   26.97   0
   0  -2   0 1454.04   27.34   0
   0   2   0 1502.59   28.70   0
   0   2   0 1531.38   28.60   0
  -1  -2   0   78.57   19.64   0
  -1   2   0   66.80   20.09   0
  -1   2   0   80.58   13.91   0
   1  -2   0   78.77   21.20   0
   1   2   0   71.62   22.06   0
   2   2   0   96.02   20.07   0
  -2  -2   0  102.33   26.19   0
  -2   2   0   90.44   27.04   0
  -2   2   0  100.54   24.94   0
   3   2   0 2394.91   47.04   0
   3   2   0 2356.61   46.90   0
  -3   2   0 2341.33   34.70   0
  -3   2   0 2235.18   33.59   0
  -3  -2   0 2130.58   42.51   0
  -4   2   0 1452.58   29.05   0
  -4   2   0 1386.73   29.09   0
   4  -2   0 1360.48   32.06   0
  -5   2   0   61.16   24.52   0
  -5   2   0   63.03   19.52   0
   5  -2   0   62.17   17.22   0
   6  -2   0  126.38   20.22   0
   7  -2   0 1474.40   35.45   0
   0  -3   0    1.75   13.06   0
   0   3   0   -7.96   18.96   0
   0   3   0    5.59   14.51   0
  -1  -3   0  292.81   20.15   0
  -1   3   0  353.40   20.54   0
  -1   3   0  293.00   21.16   0
   1   3   0  311.66   22.73   0
   1   3   0  341.04   21.44   0
  -2  -3   0    8.31   27.73   0
   2   3   0    3.84   24.68   0
   2   3   0    9.04   26.84   0
  -2   3   0   12.11   22.06   0
  -2   3   0    5.46   24.01   0
   3   3   0   93.54   20.17   0
   3   3   0   98.16   26.20   0
  -3  -3   0   96.93   28.46   0
  -3   3   0   96.37   22.27   0
  -3   3   0   86.61   19.88   0
  -4   3   0  538.25   21.26   0
  -4   3   0  562.82   22.58   0
   4   3   0  530.27   26.95   0
   4   3   0  535.79   29.04   0
  -4  -3   0  497.08   29.41   0
  -5   3   0   -7.81   19.25   0
  -5   3   0   -4.02   16.77   0
   5  -3   0   -5.46   16.51   0
  -6   3   0   12.53   18.96   0
  -6   3   0   11.96   17.48   0
   6  -3   0   24.06   27.66   0
   7  -3   0   32.14   30.72   0
   8  -3   0   91.77   33.47   0
   0  -4   0 3396.06   31.79   0
   0   4   0 3522.88   32.99   0
   0   4   0 3945.68   33.34   0
  -1   4   0 5300.62   36.24   0
  -2  -4   0   72.36   21.10   0
   2   4   0   96.33   24.20   0
   2   4   0   95.86   22.54   0
  -2   4   0   75.02   15.92   0
  -2   4   0   91.68   20.31   0
   3   4   0 1575.47   29.42   0
   3   4   0 1635.66   28.33   0
  -3   4   0 1541.04   25.73   0
  -3   4   0 1690.75   24.59   0
  -4   4   0  654.40   20.74   0
  -4   4   0  698.34   19.30   0
   4   4   0  670.27   24.85   0
   4   4   0  653.16   26.20   0
  -4  -4   0  600.55   30.00   0
   5   4   0 1051.24   30.18   0
   5   4   0 1116.72   31.32   0
  -5   4   0 1168.85   20.77   0
  -5   4   0 1063.21   22.32   0
  -5  -4   0 1189.60   36.16   0
  -6   4   0  211.28   15.19   0
  -6   4   0  180.69   16.30   0
   6  -4   0  213.40   27.88   0
   7  -4   0  394.75   31.26   0
   8  -4   0  335.02   34.43   0
   9  -4   0  133.31   26.56   0
   0  -5   0   -4.55   16.51   0
   0   5   0    6.49   18.19   0
   0   5   0   -3.88   17.09   0
   1   5   0 9046.11   45.69   0
   1   5   0 9999.00   46.86   0
  -2  -5   0  171.78   19.99   0
   2   5   0  178.04   16.41   0
   2   5   0  192.22   21.25   0
  -2   5   0  157.85   20.99   0
  -2   5   0  178.49   19.49   0
   3   5   0 1251.02   24.16   0
   3   5   0 1173.94   25.41   0
  -3   5   0 1145.40   22.81   0
  -3   5   0 1233.71   17.95   0
  -4   5   0   15.78   15.44   0
  -4   5   0   33.18   16.67   0
   4   5   0   10.78   20.06   0
   4   5   0   15.15   17.90   0
  -4  -5   0    3.84   24.55   0
   5   5   0  449.26   21.39   0
   5   5   0  455.92   20.65   0
  -5   5   0  447.23   18.05   0
  -5   5   0  479.63   16.58   0
  -5  -5   0  457.42   32.04   0
  -6   5   0    9.45   11.96   0
  -6   5   0   11.77   13.21   0
   6  -5   0   10.18   18.76   0
  -7   5   0   75.52   13.89   0
  -7   5   0   74.11   14.29   0
   7  -5   0   84.90   29.56   0
   8  -5   0   22.16   32.89   0
   0   6   0 2092.85   27.55   0
   0   6   0 2323.20   27.13   0
  -1   6   0  259.93   20.60   0
  -1   6   0  198.46   15.61   0
   1   6   0  243.67   16.34   0
   1   6   0  275.32   21.07   0
   2   6   0 4257.01   32.81   0
   2   6   0 4720.93   32.79   0
  -2   6   0 4397.36   30.12   0
  -2   6   0 4217.54   30.58   0
   3   6   0  125.86   18.30   0
   3   6   0  113.52   19.74   0
  -3   6   0  139.14   17.29   0
  -3   6   0  126.24   18.25   0
  -4   6   0 1141.09   19.60   0
  -4   6   0 1070.44   20.72   0
   4   6   0  950.83   22.19   0
   4   6   0 1089.10   21.21   0
   5   6   0   27.30   16.36   0
   5   6   0   29.39   15.40   0
  -5   6   0   30.56   15.71   0
  -5   6   0   45.16   14.45   0
  -5  -6   0   51.19   28.75   0
   6   6   0    5.45   15.17   0
   6   6   0   15.89   19.61   0
  -6   6   0   11.70   14.25   0
  -6   6   0   -0.98   10.80   0
  -7   6   0   29.13   12.06   0
  -7   6   0   31.42   12.77   0
   7  -6   0   32.12   29.43   0
   8  -6   0   56.89   23.33   0
   0   7   0    7.14   14.03   0
   0   7   0   -4.22   13.34   0
   1   7   0    7.41   14.25   0
   1   7   0   16.50   13.66   0
  -1   7   0  -11.79   19.48   0
  -1   7   0   -5.66   18.95   0
   2   7   0  848.25   22.32   0
   2   7   0  885.43   21.18   0
  -2   7   0  837.66   20.78   0
  -2   7   0  868.17   20.09   0
   3   7   0    4.45   18.44   0
   3   7   0   10.29   17.01   0
  -3   7   0    2.52   16.11   0
  -3   7   0   -0.12   17.06   0
  -4   7   0  315.23   17.09   0
  -4   7   0  307.54   16.21   0
   4   7   0  276.39   18.56   0
   4   7   0  292.73   17.12   0
   5   7   0  193.87   16.93   0
   5   7   0  194.59   18.85   0
  -5  -7   0  171.93   26.96   0
  -5   7   0  196.34   19.75   0
  -5   7   0  213.06   16.52   0
   6   7   0  669.65   24.06   0
   6   7   0  644.10   24.69   0
  -6  -7   0  652.01   23.57   0
  -6   7   0  664.04   14.34   0
  -6   7   0  629.60   15.14   0
  -7   7   0   -2.17   11.87   0
  -7   7   0   -2.20   12.65   0
   7  -7   0  -11.74   29.05   0
  -8   7   0  312.74   18.15   0
  -8   7   0  315.32   16.78   0
   8  -7   0  421.91   33.57   0
   0   8   0 1492.41   21.96   0
   0   8   0 1358.35   22.57   0
   1   8   0  350.47   14.78   0
   1   8   0  383.92   18.91   0
  -1   8   0  342.71   14.25   0
  -1   8   0  383.85   18.54   0
   2   8   0   46.69   17.37   0
   2   8   0   35.95   18.61   0
  -2   8   0   35.69   17.64   0
  -2   8   0   69.71   16.67   0
   3   8   0   98.48   18.22   0
   3   8   0  119.19   16.71   0
  -3   8   0   87.60   12.19   0
  -3   8   0  118.56   15.92   0
  -4   8   0   21.50   10.99   0
  -4   8   0    1.69   14.78   0
   4   8   0   18.38   16.86   0
   4   8   0    9.84   15.49   0
   5   8   0   24.59   19.54   0
   5   8   0   33.78   17.75   0
  -5   8   0   27.12   18.31   0
  -5   8   0   38.86   12.04   0
  -6   8   0   98.19   11.25   0
  -6   8   0   89.32   11.89   0
   6   8   0  109.44   16.28   0
   6   8   0  103.96   17.23   0
  -6  -8   0  101.68   27.73   0
   7   8   0  243.85   22.96   0
   7   8   0  247.79   24.96   0
  -7   8   0  233.48   14.45   0
  -7   8   0  268.74   13.50   0
   7  -8   0  235.05   29.28   0
  -8   8   0   87.80   16.87   0
  -8   8   0   88.78   18.08   0
   8  -8   0  115.58   38.78   0
   0   9   0   -2.92   17.65   0
   0   9   0   -2.60   16.95   0
   1   9   0   26.49   11.88   0
   1   9   0   31.55   17.80   0
  -1   9   0   28.92   17.25   0
  -1   9   0    9.19   16.69   0
   2   9   0   27.10   16.47   0
   2   9   0   -7.14   17.59   0
  -2   9   0    2.52   16.84   0
  -2   9   0   -6.39   11.32   0
   3   9   0  564.45   19.09   0
   3   9   0  581.76   13.73   0
  -3   9   0  545.21   17.71   0
  -3   9   0  616.89   17.20   0
  -4   9   0  376.30   11.99   0
  -4   9   0  337.82   12.28   0
   4   9   0  355.42   12.68   0
   4   9   0  361.34   17.77   0
   5   9   0    6.11   18.51   0
   5   9   0    5.67   17.02   0
  -5   9   0   19.89   11.58   0
  -5   9   0   23.43   17.45   0
  -6   9   0 1015.52   16.78   0
  -6   9   0 1084.40   15.64   0
   6   9   0 1040.13   20.19   0
   6   9   0 1006.29   24.37   0
  -6  -9   0 1060.46   29.50   0
  -7   9   0   55.93   12.79   0
  -7   9   0   59.33   11.92   0
   7   9   0   61.32   21.92   0
   7   9   0   49.13   21.11   0
   7  -9   0   51.72   24.43   0
  -8   9   0   57.54   17.87   0
  -8   9   0   84.04   13.58   0
   8  -9   0   46.06   26.80   0
   0  10   0  376.59   13.27   0
   0  10   0  451.30   12.99   0
   1  10   0  430.85   18.33   0
   1  10   0  474.26   17.51   0
  -1  10   0  429.68   13.15   0
  -1  10   0  446.60   13.21   0
   2  10   0  263.25   17.78   0
   2  10   0  309.98   16.86   0
  -2  10   0  277.84   12.30   0
  -2  10   0  273.48   17.07   0
   3  10   0  106.06   16.95   0
   3  10   0  142.65   15.72   0
  -3  10   0  133.13   11.15   0
  -3  10   0  128.82   15.90   0
  -4  10   0  145.88   13.48   0
  -4  10   0  165.01   12.89   0
   4  10   0  161.20   13.19   0
   4  10   0  152.56   20.11   0
   5  10   0   22.30   17.63   0
   5  10   0   46.84   16.27   0
  -5  10   0   65.08   11.91   0
  -5  10   0   57.43   15.72   0
  -6  10   0    0.62   11.81   0
  -6  10   0    8.37   11.75   0
   6  10   0   13.65   16.40   0
   6  10   0   11.74   17.81   0
  -6 -10   0    9.77   21.55   0
  -7  10   0  172.16    9.50   0
  -7  10   0  145.23   13.73   0
   7  10   0  166.00   17.42   0
   7  10   0  173.26   22.17   0
  -7 -10   0  168.46   27.35   0
   0  11   0    1.33   16.42   0
   0  11   0   -3.28   15.69   0
   1  11   0 2537.94   22.37   0
   1  11   0 2659.61   18.72   0
  -1  11   0 2459.09   21.68   0
  -1  11   0 2601.18   21.69   0
   2  11   0   35.14   11.74   0
   2  11   0   50.05   11.12   0
  -2  11   0   66.72   15.90   0
  -2  11   0   47.29   10.90   0
   3  11   0 2188.03   20.37   0
   3  11   0 2367.59   23.78   0
  -3  11   0 2497.59   23.67   0
  -3  11   0 2223.95   19.18   0
   4  11   0   62.81   12.16   0
   4  11   0   64.83   13.21   0
  -4  11   0   65.49   17.46   0
  -4  11   0   52.43   16.89   0
   5  11   0  114.44   16.75   0
   5  11   0  128.38   11.40   0
  -5  11   0  144.33   16.05   0
  -5  11   0  124.87   11.03   0
  -6  11   0   24.02   17.92   0
  -6  11   0   15.14   10.02   0
   6  11   0   39.41   17.70   0
   6  11   0   26.34   19.18   0
  -6 -11   0   27.70   21.09   0
  -7  11   0   -6.49   14.97   0
  -7  11   0    7.37   13.67   0
   7  11   0   -1.33   19.64   0
   7  11   0    0.93   20.65   0
  -7 -11   0    7.56   25.52   0
   0  12   0    5.45   11.29   0
   0  12   0   30.27   10.84   0
   1  12   0   38.57   11.29   0
   1  12   0   48.14   15.17   0
  -1  12   0   23.63   11.24   0
  -1  12   0   50.81   15.19   0
   2  12   0  292.11   14.73   0
   2  12   0  305.21   19.26   0
  -2  12   0  316.93   13.96   0
  -2  12   0  245.45   14.31   0
   3  12   0  126.60   18.88   0
   3  12   0  143.43   12.81   0
  -3  12   0  185.04   17.94   0
  -3  12   0  155.19   17.54   0
   4  12   0    2.90   15.97   0
   4  12   0   -6.23   17.21   0
  -4  12   0   13.89   16.18   0
  -4  12   0   22.23   16.03   0
   5  12   0   -0.75   15.74   0
   5  12   0   29.89   14.67   0
  -5  12   0    3.89   15.21   0
  -5  12   0   12.53   10.07   0
  -6  12   0   13.53   15.74   0
  -6  12   0   14.79   12.49   0
   6  12   0   12.41   17.07   0
   6  12   0   27.72   18.11   0
  -6 -12   0   13.96   25.41   0
  -7  12   0  535.50   16.33   0
  -7  12   0  458.09   17.15   0
   7  12   0  534.33   25.22   0
   7  12   0  522.74   22.07   0
  -7 -12   0  533.05   34.63   0
   0  13   0   -0.94   18.76   0
   0  13   0   15.52   17.95   0
   1  13   0  186.67   19.19   0
   1  13   0  158.39   13.14   0
  -1  13   0  194.68   13.08   0
  -1  13   0  200.46   18.70   0
   2  13   0  181.50   18.73   0
   2  13   0  173.16   12.64   0
  -2  13   0  203.93   12.62   0
  -2  13   0  181.70   18.08   0
   3  13   0   -1.89   16.18   0
   3  13   0    7.46   17.38   0
  -3  13   0   -3.35   11.85   0
  -3  13   0   23.26   16.13   0
   4  13   0  350.98   16.34   0
   4  13   0  303.85   17.19   0
  -4  13   0  323.84   12.21   0
  -4  13   0  406.52   16.17   0
  -5  13   0    3.93   17.51   0
  -5  13   0   10.54   18.31   0
   5  13   0   -3.21   18.75   0
   5  13   0   13.44   17.90   0
  -6  13   0  171.03   17.53   0
  -6  13   0  175.69   16.90   0
   6  13   0  177.76   17.27   0
   6  13   0  150.98   18.19   0
   0  14   0  705.32   14.45   0
   0  14   0  722.77   14.24   0
   1  14   0   -4.12   12.53   0
   1  14   0    5.09   16.84   0
  -1  14   0   45.44   16.72   0
  -1  14   0   11.95   12.14   0
   2  14   0   54.92   16.07   0
   2  14   0   10.43   17.29   0
  -2  14   0    9.54   16.31   0
  -2  14   0   38.24   16.39   0
   3  14   0   24.78   10.99   0
   3  14   0   25.48   16.26   0
  -3  14   0   -3.37   15.69   0
  -3  14   0    7.27   15.22   0
   4  14   0  354.96   20.31   0
   4  14   0  424.99   19.06   0
  -4  14   0  332.72   14.38   0
  -4  14   0  392.53   14.29   0
  -5  14   0    6.42   17.03   0
  -5  14   0   47.58   12.44   0
   5  14   0   30.20   17.91   0
   5  14   0   60.77   17.11   0
  -6  14   0  -10.68   18.85   0
  -6  14   0   21.51   19.74   0
   6  14   0    1.14   18.79   0
   6  14   0  -13.56   20.00   0
   0  15   0    8.73   15.92   0
   0  15   0   14.46   15.93   0
   1  15   0   54.80   15.75   0
   1  15   0   22.45   11.51   0
  -1  15   0   35.49   15.79   0
  -1  15   0   16.63   15.97   0
   2  15   0  252.33   11.66   0
   2  15   0  218.08   16.61   0
  -2  15   0  197.41   11.59   0
  -2  15   0  262.59   16.06   0
  -3  15   0   40.36   18.66   0
  -3  15   0   34.98   18.79   0
   3  15   0   -1.02   18.39   0
   3  15   0   -8.38   19.42   0
   4  15   0   23.41   13.17   0
   4  15   0   44.42   12.32   0
  -4  15   0   24.46   17.86   0
  -4  15   0   56.38   12.25   0
  -5  15   0   81.45   14.70   0
  -5  15   0   76.92   20.16   0
   5  15   0   88.83   14.74   0
   5  15   0  105.57   20.07   0
   0  16   0 1258.18   16.62   0
   0  16   0 1082.95   16.38   0
   1  16   0  111.83   13.60   0
   1  16   0   94.95   19.54   0
  -1  16   0  121.01   18.93   0
  -1  16   0  101.98   13.60   0
   2  16   0  214.19   18.60   0
   2  16   0  198.58   13.75   0
  -2  16   0  215.06   18.75   0
  -2  16   0  222.32   13.54   0
  -3  16   0  102.06   13.02   0
  -3  16   0  134.91   18.15   0
   3  16   0  121.53   18.40   0
   3  16   0  108.86   12.76   0
   4  16   0  305.12   13.40   0
   4  16   0  309.20   17.86   0
  -4  16   0  343.86   13.20   0
  -4  16   0  303.68   13.35   0
  -5  16   0   17.24   13.64   0
  -5  16   0    1.36   19.18   0
   5  16   0   47.99   19.49   0
   5  16   0   50.04   13.02   0
   0  17   0    5.35   18.22   0
   0  17   0   27.82   18.07   0
   1  17   0  380.36   13.98   0
   1  17   0  404.78   19.06   0
  -1  17   0  358.80   13.65   0
  -1  17   0  428.98   18.82   0
   2  17   0    3.59   17.49   0
   2  17   0   18.65   12.10   0
  -2  17   0   11.99   12.20   0
  -2  17   0   24.60   17.29   0
  -3  17   0  158.64   19.43   0
  -3  17   0  250.97   15.10   0
   3  17   0  192.57   19.45   0
   3  17   0  190.56   19.09   0
   4  17   0  -19.16   19.66   0
   4  17   0   15.75   13.33   0
  -4  17   0   51.59   13.41   0
  -4  17   0  -10.50   19.37   0
   0  18   0   66.71   12.31   0
   0  18   0   44.28   12.53   0
   1  18   0   75.43   19.15   0
   1  18   0   56.31   15.03   0
  -1  18   0   95.19   20.49   0
  -1  18   0  102.40   14.78   0
   2  18   0    4.33   20.21   0
   2  18   0   -4.00   19.83   0
  -2  18   0  -31.24   20.01   0
  -2  18   0   -1.41   20.15   0
  -3  18   0  530.39   15.88   0
  -3  18   0  471.72   15.38   0
   3  18   0  482.29   15.51   0
   3  18   0  513.51   15.48   0
   0  19   0   -5.78   19.21   0
   0  19   0    2.25   13.72   0
   1  19   0  -16.69   13.59   0
   1  19   0   22.09   18.95   0
  -1  19   0   22.19   13.52   0
  -1  19   0   -8.22   19.34   0
   5   0  -1    0.44   23.74   0
  -4   0   1   -0.96   26.91   0
   4   0  -1    1.95   25.28   0
  -3   0   1   -1.49   26.27   0
   3   0  -1   20.22   28.76   0
  -2   0   1   10.31   41.93   0
   2   0  -1   -2.70   28.07   0
  -1   0   1    4.52   30.35   0
   1   0  -1   12.71   28.50   0
  -1   0  -1    2.45   23.81   0
   1   0   1    0.59   25.80   0
   3   0   1   -2.24   28.84   0
   4   0   1   -7.05   25.58   0
   5   0   1   -2.10   22.33   0
   6   0   1   -0.83   18.92   0
   6  -1  -1  135.21   27.99   0
  -5   1   1 1749.63   46.87   0
  -5   1   1 1642.56   50.01   0
   5  -1  -1 1583.69   25.61   0
  -4   1   1   44.35   22.80   0
  -4   1   1   42.74   21.30   0
   4  -1  -1   37.76   25.71   0
   3   1  -1   50.61   24.70   0
  -3   1   1   53.06   22.43   0
  -3  -1   1   45.52   21.51   0
   3  -1  -1   42.47   28.83   0
   2   1  -1  379.51   22.73   0
  -2   1   1  402.58   22.61   0
  -2  -1   1  399.17   32.50   0
   2  -1  -1  407.60   41.20   0
   2  -1   1    7.94   21.77   0
  -2   1  -1   10.49   20.72   0
  -2   1  -1    5.74   22.22   0
   2   1   1    7.29   48.03   0
  -3   1  -1 2233.61   46.03   0
   3   1   1 1955.81   42.50   0
   4  -1   1  317.59   27.18   0
   4   1   1  285.05   27.68   0
   5  -1   1  210.04   24.12   0
   6  -1   1  143.06   22.19   0
   7  -1   1   49.39   23.05   0
   7  -2  -1    1.29   30.39   0
   6  -2  -1  522.92   29.60   0
  -5   2   1  579.80   24.43   0
  -5   2   1  582.08   21.65   0
   5  -2  -1  582.13   20.14   0
  -4   2   1  493.53   19.70   0
  -4   2   1  489.64   24.45   0
   4   2  -1  504.12   29.56   0
  -4  -2   1  474.61   29.05   0
   4  -2  -1  478.74   27.62   0
   3  -2  -1   60.74   20.42   0
   3   2  -1   64.46   24.91   0
  -3   2   1   67.33   22.10   0
  -3  -2   1   53.47   29.91   0
   2  -2  -1  531.63   28.92   0
   2   2  -1  535.77   31.75   0
  -2  -2   1  573.78   30.26   0
  -2   2   1  533.35   20.24   0
   0  -2  -1   12.40   21.06   0
   0  -2   1   17.45   21.57   0
   0   2  -1   16.91   24.10   0
   0   2   1    7.09   19.26   0
  -1  -2  -1  478.54   19.32   0
  -1   2  -1  467.29   24.39   0
   1  -2   1  469.97   19.37   0
   1   2   1  509.10   23.03   0
   2  -2   1  541.83   29.36   0
   2   2   1  556.64   34.40   0
   2   2   1  556.99   32.20   0
  -2   2  -1  552.81   30.29   0
  -2   2  -1  616.13   29.05   0
  -2  -2  -1  521.54   50.35   0
   3   2   1 1615.00   49.15   0
   3   2   1 1461.33   42.42   0
  -3   2  -1 1624.49   29.01   0
  -3   2  -1 1587.70   31.45   0
  -4   2  -1    1.61   21.45   0
  -4   2  -1   10.50   22.84   0
  -5   2  -1  590.67   33.57   0
  -5   2  -1  602.54   31.72   0
   5  -2   1  590.87   26.48   0
   6  -2   1   75.95   26.22   0
   7  -2   1   16.12   19.63   0
   8  -3  -1  583.34   25.59   0
   7  -3  -1  303.39   31.64   0
  -6   3   1  443.15   21.98   0
  -6   3   1  433.13   18.00   0
   6  -3  -1  462.87   21.48   0
   5   3  -1  320.55   30.03   0
   5   3  -1  301.82   27.70   0
  -5   3   1  321.58   21.44   0
  -5   3   1  329.59   19.23   0
   5  -3  -1  310.03   24.80   0
  -4   3   1 4015.64   37.06   0
  -4   3   1 4192.20   33.46   0
   4   3  -1 4145.36   43.12   0
  -4  -3   1 3958.36   44.83   0
   4  -3  -1 3731.46   34.19   0
   3  -3  -1  782.14   23.68   0
   3   3  -1  749.39   29.20   0
  -3  -3   1  743.53   28.37   0
  -3   3   1  691.76   22.35   0
  -3   3   1  742.60   17.21   0
   2  -3  -1  -12.31   24.16   0
  -2  -3   1    9.81   16.83   0
   2   3  -1    4.31   25.90   0
  -2   3   1    0.55   21.49   0
  -1  -3   1  580.42   22.82   0
  -1   3   1  537.47   21.23   0
   1  -3  -1  555.79   17.46   0
   1   3  -1  590.60   25.04   0
   0  -3  -1  472.44   17.45   0
   0  -3   1  454.48   17.78   0
   0   3  -1  448.23   18.66   0
   0   3   1  499.25   16.76   0
  -1  -3  -1    6.31   19.13   0
  -1   3  -1   -3.82   20.02   0
   1  -3   1   -1.82   13.42   0
   1   3   1    7.71   19.62   0
   1   3   1    1.37   17.84   0
   2  -3   1 1611.55   30.57   0
   2   3   1 1693.06   31.64   0
   2   3   1 1637.60   33.81   0
  -2   3  -1 1843.58   30.98   0
  -2   3  -1 1716.30   31.51   0
   3   3   1  830.07   31.53   0
   3   3   1  761.13   24.68   0
  -3  -3  -1  752.88   40.25   0
  -3   3  -1  823.77   22.49   0
  -3   3  -1  762.26   24.35   0
  -4   3  -1 2037.73   29.54   0
  -4   3  -1 2170.20   30.16   0
   4   3   1 2116.66   46.31   0
   4   3   1 1997.42   43.87   0
  -5   3  -1  284.50   18.47   0
  -5   3  -1  246.63   20.29   0
  -6   3  -1 1281.63   44.45   0
   6  -3   1 1377.27   32.33   0
   7  -3   1  559.02   32.11   0
   8  -3   1  142.41   24.15   0
   8  -4  -1   44.16   33.12   0
  -7   4   1    3.36   15.51   0
  -7   4   1   -1.59   16.59   0
   7  -4  -1   -1.69   29.73   0
  -6   4   1  279.41   14.93   0
  -6   4   1  292.59   13.68   0
   6  -4  -1  288.80   20.27   0
   5   4  -1   65.32   18.02   0
   5   4  -1   73.80   17.83   0
  -5   4   1   88.64   17.63   0
  -5   4   1   66.57   16.11   0
  -5  -4   1   77.60   30.50   0
   5  -4  -1   96.76   21.48   0
  -4   4   1  320.17   18.31   0
  -4   4   1  327.96   17.17   0
   4   4  -1  329.91   23.53   0
   4   4  -1  345.73   23.91   0
  -4  -4   1  312.07   27.21   0
   3  -4  -1   77.30   20.18   0
   3   4  -1   77.15   21.05   0
  -3  -4   1   82.50   19.86   0
  -3   4   1   60.77   13.73   0
  -3   4   1  102.33   17.98   0
   2  -4  -1 1667.38   28.01   0
  -2  -4   1 1677.87   28.66   0
   2   4  -1 1621.95   30.65   0
  -2   4   1 1477.03   26.46   0
  -2   4   1 1699.55   25.84   0
  -1  -4   1 3962.58   33.55   0
  -1   4   1 4238.36   31.37   0
   1  -4  -1 4371.62   29.88   0
   1   4  -1 4161.46   32.38   0
   0  -4  -1  412.32   16.35   0
   0  -4   1  431.77   15.84   0
   0   4  -1  448.65   22.06   0
   0   4   1  409.88   19.12   0
   0   4   1  371.50   15.92   0
  -1  -4  -1 2088.00   23.61   0
  -1   4  -1 2106.28   27.86   0
   1  -4   1 1866.48   22.38   0
   1   4   1 1770.40   22.77   0
   1   4   1 1989.84   25.48   0
   2  -4   1 4257.55   35.60   0
   2   4   1 4425.73   35.00   0
   2   4   1 4477.90   37.01   0
  -2   4  -1 5103.89   37.47   0
  -2   4  -1 4464.26   36.43   0
   3   4   1  421.19   27.63   0
   3   4   1  399.73   21.25   0
  -3   4  -1  424.41   21.69   0
  -3   4  -1  445.14   20.20   0
  -4   4  -1   -1.28   17.56   0
  -4   4  -1    4.52   16.00   0
   4   4   1    9.95   16.40   0
   4   4   1    4.67   22.30   0
  -4  -4  -1    9.62   24.92   0
   5   4   1   -0.18   23.51   0
  -5   4  -1    3.44   15.39   0
  -5   4  -1    2.11   13.74   0
  -6   4  -1   68.41   15.02   0
  -6   4  -1   68.63   14.12   0
   6  -4   1   49.53   27.51   0
   7  -4   1   95.50   30.13   0
   8  -4   1   44.48   33.31   0
   9  -4   1  125.63   36.24   0
   9  -5  -1   -1.00   25.66   0
   8  -5  -1   76.41   32.86   0
  -7   5   1   32.18   11.93   0
  -7   5   1   33.78   12.95   0
   7  -5  -1   36.98   29.53   0
   6   5  -1   -0.13   19.62   0
   6   5  -1   -2.86   19.67   0
  -6   5   1    2.87   13.17   0
  -6   5   1   -1.90   11.86   0
   6  -5  -1   -0.44   26.34   0
   5   5  -1   14.60   15.03   0
   5   5  -1   15.21   19.21   0
  -5   5   1   17.98   14.03   0
  -5   5   1   -4.89   15.60   0
  -5  -5   1    8.34   29.82   0
  -4  -5   1 1559.79   24.08   0
  -4   5   1 1511.06   22.45   0
  -4   5   1 1605.57   21.50   0
   4   5  -1 1694.14   28.38   0
   4   5  -1 1526.36   25.23   0
   3   5  -1 2397.59   29.22   0
  -3  -5   1 2582.36   28.32   0
  -3   5   1 2425.83   26.12   0
  -3   5   1 2599.03   22.52   0
   2  -5  -1  878.40   23.76   0
  -2  -5   1  823.04   23.15   0
   2   5  -1  802.04   25.26   0
  -2   5   1  754.93   17.37   0
  -2   5   1  846.12   16.94   0
  -1  -5   1 3142.85   27.78   0
  -1   5   1 2977.76   26.38   0
  -1   5   1 3279.22   26.56   0
   1  -5  -1 3450.57   27.64   0
   1   5  -1 3312.90   29.02   0
   0  -5  -1  561.31   26.65   0
   0  -5   1  489.70   25.50   0
   0   5  -1  497.18   27.51   0
   0   5   1  492.50   26.00   0
   0   5   1  504.42   24.48   0
  -1   5  -1    3.47   23.55   0
  -1   5  -1    4.88   15.75   0
   1  -5   1    6.58   15.76   0
   1   5   1    8.12   16.53   0
   1   5   1   -5.26   21.40   0
   2   5   1  353.29   17.01   0
   2   5   1  360.30   20.73   0
  -2   5  -1  365.32   21.72   0
  -2   5  -1  396.94   15.77   0
   3   5   1 2633.27   28.21   0
   3   5   1 2599.92   30.22   0
  -3   5  -1 2640.79   27.75   0
  -3   5  -1 2747.03   23.52   0
  -4   5  -1    7.88   16.93   0
  -4   5  -1    6.82   15.59   0
   4   5   1   -7.61   21.97   0
   4   5   1    1.20   16.18   0
  -4  -5  -1    3.39   24.66   0
   5   5   1   89.55   16.23   0
   5   5   1   94.35   20.96   0
  -5   5  -1   76.87   14.59   0
  -5   5  -1   71.44   16.21   0
  -5  -5  -1   94.64   35.64   0
  -6   5  -1    1.54   13.26   0
  -6   5  -1   -2.44   14.33   0
  -7   5  -1   79.73   13.61   0
  -7   5  -1   92.10   14.76   0
   7  -5   1   67.37   30.01   0
   8  -5   1   33.41   23.26   0
  -8   6   1  273.39   20.58   0
  -8   6   1  287.79   19.39   0
   8  -6  -1  289.73   33.60   0
  -7   6   1   48.23   13.28   0
  -7   6   1   54.56   10.01   0
   7  -6  -1   70.96   20.61   0
   6   6  -1  386.88   24.27   0
   6   6  -1  387.97   21.65   0
  -6  -6   1  386.24   22.21   0
  -6   6   1  390.84   13.22   0
  -6   6   1  381.34   14.18   0
   6  -6  -1  394.77   19.87   0
   5   6  -1  195.94   19.66   0
   5   6  -1  194.09   17.20   0
  -5   6   1  183.13   16.33   0
  -5   6   1  201.52   15.13   0
  -5  -6   1  183.51   30.64   0
  -4   6   1   -1.30   15.20   0
  -4   6   1   17.73   16.14   0
   4   6  -1    1.77   17.64   0
   4   6  -1   12.96   20.47   0
   3   6  -1   29.99   19.32   0
   3   6  -1   28.61   18.62   0
  -3  -6   1   33.44   17.54   0
  -3   6   1   34.55   17.55   0
  -3   6   1   37.93   16.65   0
  -2  -6   1  128.34   19.78   0
   2   6  -1  144.99   21.40   0
  -2   6   1  127.81   19.25   0
  -2   6   1  122.45   18.78   0
  -1  -6   1 3385.56   25.67   0
  -1   6   1 3192.04   24.50   0
  -1   6   1 3472.76   24.69   0
   1  -6  -1 3856.25   26.39   0
   1   6  -1 3443.18   26.79   0
   0  -6   1  476.91   22.06   0
   0   6  -1  500.78   23.98   0
   0   6   1  440.40   22.82   0
   0   6   1  455.10   21.50   0
  -1   6  -1  219.45   21.71   0
  -1   6  -1  230.43   15.39   0
   1  -6   1  198.26   15.18   0
   1   6   1  211.28   20.25   0
   1   6   1  210.51   15.77   0
   2   6   1 2492.01   27.83   0
   2   6   1 2452.73   23.18   0
  -2   6  -1 2779.70   23.29   0
  -2   6  -1 2440.25   22.70   0
   3   6   1  256.58   14.84   0
   3   6   1  289.11   18.34   0
  -3   6  -1  246.47   14.00   0
  -3   6  -1  282.60   13.40   0
  -4   6  -1  255.05   17.76   0
  -4   6  -1  275.75   16.55   0
   4   6   1  240.00   19.02   0
   4   6   1  277.38   17.32   0
   5   6   1  169.67   19.48   0
   5   6   1  157.26   17.04   0
  -5   6  -1  155.00   16.28   0
  -5   6  -1  158.24   14.96   0
  -5  -6  -1  141.14   31.38   0
   6   6   1  421.03   24.46   0
   6   6   1  459.21   23.64   0
  -6   6  -1  485.76   15.94   0
  -6   6  -1  395.85   14.43   0
  -7   6  -1   47.64   12.26   0
  -7   6  -1   52.79   13.13   0
   7  -6   1  110.19   29.13   0
   8  -6   1   -1.11   23.29   0
  -8   7   1    6.32   13.32   0
   8  -7  -1   63.20   32.28   0
  -8   7   1    4.88   14.62   0
  -7   7   1   74.45   13.52   0
  -7   7   1   79.53   15.10   0
   7  -7  -1   63.43   29.39   0
   6   7  -1    8.30   20.24   0
   6   7  -1   12.01   21.09   0
  -6  -7   1    6.41   18.18   0
  -6   7   1   17.37   11.45   0
  -6   7   1   17.83   10.65   0
   5   7  -1  343.95   16.49   0
   5   7  -1  348.53   17.74   0
  -5  -7   1  325.24   29.66   0
  -5   7   1  371.64   20.18   0
  -5   7   1  421.04   14.04   0
  -4   7   1  128.86   11.80   0
  -4   7   1  135.49   11.26   0
   4   7  -1  138.43   16.75   0
   4   7  -1  129.85   17.85   0
   3   7  -1  541.68   20.34   0
   3   7  -1  616.95   15.23   0
  -3  -7   1  517.40   14.33   0
  -3   7   1  527.56   18.53   0
  -3   7   1  591.66   17.71   0
  -2  -7   1  197.03   18.44   0
   2   7  -1  202.50   20.30   0
   2   7  -1  259.86   19.60   0
  -2   7   1  216.44   12.88   0
  -2   7   1  173.32   18.69   0
   1   7  -1  234.66   15.48   0
   1   7  -1  279.79   15.18   0
  -1  -7   1  212.00   14.52   0
  -1   7   1  224.88   14.27   0
  -1   7   1  231.13   14.10   0
   0  -7   1  558.64   15.44   0
   0   7  -1  559.94   21.75   0
   0   7  -1  629.57   16.36   0
   0   7   1  524.21   15.93   0
   0   7   1  592.23   15.26   0
   1   7   1  537.56   21.66   0
   1   7   1  592.80   15.79   0
  -1   7  -1  562.92   16.01   0
  -1   7  -1  657.70   16.37   0
   1  -7   1  566.48   15.62   0
   2   7   1  480.51   20.54   0
   2   7   1  501.80   14.70   0
  -2   7  -1  485.56   19.92   0
  -2   7  -1  543.60   19.44   0
   3   7   1  287.42   14.51   0
   3   7   1  360.22   17.70   0
  -3   7  -1  324.13   18.12   0
  -3   7  -1  355.72   17.44   0
  -4   7  -1  320.83   17.43   0
  -4   7  -1  369.61   16.54   0
   4   7   1  301.58   18.71   0
   4   7   1  333.09   17.12   0
   5   7   1    4.00   20.87   0
   5   7   1   -3.14   23.19   0
  -5  -7  -1   -3.92   20.02   0
  -5   7  -1    0.60   13.69   0
  -5   7  -1    0.78   17.48   0
   6   7   1    4.19   19.41   0
   6   7   1    8.77   19.73   0
  -6   7  -1   -9.14   10.70   0
  -6   7  -1    7.03   11.40   0
  -7   7  -1    6.34   12.69   0
  -7   7  -1    6.34   14.44   0
   7  -7   1  -33.03   29.34   0
  -8   7  -1   -1.14   16.43   0
  -8   7  -1    2.35   16.91   0
   8  -7   1  -39.24   32.59   0
  -8   8   1  382.85   16.15   0
  -8   8   1  332.60   17.06   0
   8  -8  -1  378.15   39.55   0
   7   8  -1  331.74   22.22   0
   7   8  -1  346.91   25.60   0
  -7   8   1  327.09   13.89   0
  -7   8   1  318.50   14.99   0
   7  -8  -1  341.69   29.52   0
  -6   8   1   35.25   10.61   0
  -6   8   1    7.94   11.67   0
   6   8  -1   47.78   20.41   0
   6   8  -1   35.48   19.43   0
  -6  -8   1   34.27   22.29   0
   5   8  -1 1881.06   24.17   0
   5   8  -1 1898.45   25.80   0
  -5   8   1 2103.73   22.56   0
  -5   8   1 1881.53   19.64   0
  -4   8   1  677.93   17.69   0
  -4   8   1  744.36   16.99   0
   4   8  -1  733.58   18.45   0
   4   8  -1  655.46   18.97   0
   3   8  -1   73.48   12.78   0
   3   8  -1   71.04   17.00   0
  -3   8   1   71.30   16.69   0
  -3   8   1   86.27   15.78   0
  -2  -8   1  355.48   13.76   0
   2   8  -1  387.67   19.90   0
   2   8  -1  443.26   14.49   0
  -2   8   1  345.68   18.36   0
  -2   8   1  391.24   13.14   0
   1   8  -1   77.77   18.61   0
   1   8  -1   65.90   13.73   0
  -1  -8   1   54.62   17.71   0
  -1   8   1   77.02   17.34   0
  -1   8   1   76.98   12.94   0
   0  -8   1  136.32   18.14   0
   0   8  -1  122.45   13.98   0
   0   8  -1  153.31   18.87   0
   0   8   1  122.34   19.08   0
   0   8   1  147.17   17.72   0
   1   8   1 3741.18   24.01   0
   1   8   1 3967.48   27.11   0
  -1   8  -1 3809.51   23.58   0
  -1   8  -1 4355.05   24.88   0
   2   8   1   23.35   18.05   0
   2   8   1   36.57   16.70   0
  -2   8  -1   22.42   12.56   0
  -2   8  -1   26.23   17.04   0
   3   8   1  214.60   18.24   0
   3   8   1  221.08   16.95   0
  -3   8  -1  211.01   17.25   0
  -3   8  -1  225.29   12.28   0
  -4   8  -1  134.88   11.66   0
  -4   8  -1  135.25   15.28   0
   4   8   1  127.99   12.58   0
   4   8   1  127.82   15.99   0
   5   8   1 1759.06   25.61   0
   5   8   1 1934.20   24.67   0
  -5  -8  -1 1794.21   35.53   0
  -5   8  -1 2054.34   22.89   0
  -5   8  -1 1919.66   23.92   0
  -6   8  -1 1038.31   16.76   0
  -6   8  -1 1233.31   16.47   0
   6   8   1 1157.11   24.77   0
   6   8   1 1086.48   26.08   0
  -6  -8  -1 1131.51   31.80   0
   7   8   1  257.37   30.80   0
   7   8   1  283.21   29.42   0
  -7   8  -1  289.80   13.72   0
  -7   8  -1  254.37   14.05   0
  -8   8  -1   10.75   16.99   0
  -8   8  -1   -1.66   16.54   0
   8  -8   1    1.80   38.69   0
  -8   9   1   37.42   16.39   0
  -8   9   1   39.68   14.27   0
   8  -9  -1   58.04   38.26   0
  -7   9   1  242.42   14.18   0
  -7   9   1  244.37   13.13   0
   7   9  -1  246.01   22.46   0
   7   9  -1  228.26   23.30   0
  -7  -9   1  237.95   27.67   0
   7  -9  -1  260.77   25.10   0
  -6   9   1  458.49   12.60   0
  -6   9   1  424.26   14.65   0
   6   9  -1  408.65   18.22   0
   6   9  -1  424.94   17.30   0
  -6  -9   1  452.26   24.98   0
   5   9  -1  213.45   17.65   0
   5   9  -1  210.65   19.16   0
  -5   9   1  212.15   17.89   0
  -5   9   1  228.51   17.11   0
  -4   9   1  326.16   15.52   0
  -4   9   1  287.37   12.07   0
   4   9  -1  277.51   12.82   0
   4   9  -1  311.15   12.32   0
   3   9  -1  332.42   18.30   0
   3   9  -1  387.93   17.20   0
  -3   9   1  329.63   12.44   0
  -3   9   1  337.52   16.31   0
   2   9  -1   50.04   17.82   0
   2   9  -1   39.07   16.97   0
  -2   9   1   44.90   16.58   0
  -2   9   1   25.10   11.39   0
   1   9  -1  623.35   19.03   0
   1   9  -1  546.92   19.42   0
  -1  -9   1  535.09   18.10   0
  -1   9   1  519.49   18.53   0
  -1   9   1  557.36   13.77   0
   0   9  -1  407.17   14.10   0
   0   9  -1  481.47   18.62   0
   0   9   1  368.91   18.59   0
   0   9   1  415.54   13.27   0
   1   9   1   80.09   16.57   0
   1   9   1   65.85   12.64   0
  -1   9  -1   68.06   12.51   0
  -1   9  -1   74.71   17.26   0
   2   9   1 1336.21   17.25   0
   2   9   1 1525.26   20.50   0
  -2   9  -1 1434.21   16.84   0
  -2   9  -1 1575.07   16.58   0
   3   9   1  304.33   12.48   0
   3   9   1  272.62   13.23   0
  -3   9  -1  292.37   16.46   0
  -3   9  -1  263.97   17.09   0
  -4   9  -1  222.37   16.06   0
  -4   9  -1  225.44   15.48   0
   4   9   1  231.35   17.18   0
   4   9   1  242.94   15.91   0
   5   9   1  138.52   18.74   0
   5   9   1  160.54   17.44   0
  -5   9  -1  172.96   16.81   0
  -5   9  -1  149.13   18.18   0
  -6   9  -1  178.32   12.17   0
  -6   9  -1  203.06    8.85   0
   6   9   1  204.75   16.28   0
   6   9   1  198.19   17.35   0
  -6  -9  -1  186.92   23.36   0
  -7   9  -1   13.56   12.16   0
  -7   9  -1    7.58   11.60   0
   7   9   1   10.34   23.74   0
   7   9   1    5.14   19.92   0
  -8   9  -1  155.73   17.08   0
  -8   9  -1  139.96   17.97   0
   8  -9   1  204.76   27.30   0
  -7  10   1   25.54   11.80   0
  -7  10   1   16.62   12.49   0
   7  10  -1   23.54   20.41   0
   7  10  -1   -3.48   21.33   0
  -7 -10   1   31.19   25.78   0
   7 -10  -1   64.01   33.33   0
  -6  10   1   49.14   17.64   0
  -6  10   1   70.33   12.22   0
   6  10  -1   73.09   17.97   0
   6  10  -1   72.45   16.80   0
  -6 -10   1   61.16   21.98   0
   5  10  -1  945.44   19.47   0
   5  10  -1  874.03   20.82   0
  -5  10   1  909.38   19.37   0
  -5  10   1  975.03   18.49   0
  -4  10   1  165.46   17.69   0
  -4  10   1  132.21   18.47   0
   4  10  -1  133.86   14.21   0
   4  10  -1  183.58   18.33   0
   3  10  -1  399.16   16.84   0
   3  10  -1  349.48   13.28   0
  -3  10   1  399.66   16.02   0
  -3  10   1  370.27   12.29   0
   2  10  -1 4103.36   23.55   0
   2  10  -1 4554.52   26.81   0
  -2  10   1 4443.91   25.32   0
  -2  10   1 4156.62   24.91   0
   1  10  -1  686.23   19.15   0
   1  10  -1  766.60   14.65   0
  -1  10   1  701.52   18.28   0
  -1  10   1  786.11   17.97   0
   0  10  -1  503.40   13.73   0
   0  10  -1  592.74   18.01   0
   0  10   1  477.71   18.07   0
   0  10   1  517.79   13.22   0
   1  10   1   93.53   17.46   0
   1  10   1  156.92   16.21   0
  -1  10  -1  124.13   12.45   0
  -1  10  -1  129.53   16.87   0
   2  10   1 1752.70   21.25   0
   2  10   1 1929.36   20.80   0
  -2  10  -1 1923.75   20.61   0
  -2  10  -1 1759.57   17.14   0
   3  10   1  422.21   16.72   0
   3  10   1  382.49   17.54   0
  -3  10  -1  427.37   17.02   0
  -3  10  -1  455.77   16.55   0
  -4  10  -1  210.02   13.69   0
  -4  10  -1  262.84   13.31   0
   4  10   1  229.92   20.13   0
   4  10   1  237.06   18.55   0
   5  10   1   11.19   17.39   0
   5  10   1   -5.73   16.09   0
  -5  10  -1   33.19   15.65   0
  -5  10  -1   -0.57   16.76   0
  -6  10  -1   59.13    9.22   0
  -6  10  -1   31.60   15.67   0
   6  10   1   66.70   21.10   0
   6  10   1   47.49   19.82   0
  -6 -10  -1   46.13   26.38   0
  -7  10  -1   14.57   12.36   0
  -7  10  -1   19.30   12.05   0
   7  10   1   18.01   21.46   0
   7  10   1   18.67   20.19   0
  -7  11   1    3.89   14.02   0
  -7  11   1   -2.38   15.18   0
   7  11  -1   11.05   24.00   0
   7  11  -1    7.39   20.54   0
  -7 -11   1   30.30   30.90   0
  -6  11   1   21.10   14.83   0
  -6  11   1    1.78   18.19   0
   6  11  -1   32.69   18.79   0
   6  11  -1   19.16   17.78   0
  -6 -11   1   19.11   21.33   0
   5  11  -1    3.85   10.84   0
   5  11  -1   -4.63   16.46   0
  -5  11   1   10.63   15.52   0
  -5  11   1   28.47   14.65   0
   4  11  -1    6.93   18.24   0
   4  11  -1   24.67   17.06   0
  -4  11   1    1.70   11.80   0
  -4  11   1    0.53   12.28   0
   3  11  -1  -12.30   14.29   0
   3  11  -1   -8.13   13.13   0
  -3  11   1    4.57   13.41   0
  -3  11   1   25.93   18.19   0
   2  11  -1   41.08   15.57   0
   2  11  -1   25.88   16.61   0
  -2  11   1   44.51   15.68   0
  -2  11   1   27.70   10.91   0
   1  11  -1    7.10   11.79   0
   1  11  -1    6.11   15.95   0
  -1  11   1   22.25   15.47   0
  -1  11   1   13.93   15.94   0
   0  11  -1  -11.70   15.98   0
   0  11  -1   19.56   11.51   0
   0  11   1   -6.41   16.23   0
   0  11   1    0.25   10.92   0
   1  11   1  249.35   16.90   0
   1  11   1  240.89   16.19   0
  -1  11  -1  258.56   12.31   0
  -1  11  -1  262.84   12.02   0
   2  11   1   95.16   11.82   0
   2  11   1   94.30   15.62   0
  -2  11  -1  104.35   11.65   0
  -2  11  -1   92.16   11.38   0
   3  11   1  289.48   19.20   0
   3  11   1  247.95   20.32   0
  -3  11  -1  270.20   19.69   0
  -3  11  -1  323.34   19.14   0
   4  11   1   -3.58   12.91   0
   4  11   1    6.69   12.07   0
  -4  11  -1   -7.82   16.84   0
  -4  11  -1   10.71   17.30   0
   5  11   1   85.67   12.25   0
   5  11   1   91.55   15.63   0
  -5  11  -1  133.61   15.31   0
  -5  11  -1   96.45   11.39   0
  -6  11  -1  119.02   17.70   0
  -6  11  -1  134.17   13.87   0
   6  11   1  110.36   18.26   0
   6  11   1   96.73   19.29   0
  -6 -11  -1  109.42   30.23   0
  -7  11  -1   59.26   14.99   0
  -7  11  -1   75.19   14.18   0
   7  11   1   71.26   25.40   0
   7  11   1   71.31   19.41   0
  -7  12   1   -7.50   14.89   0
  -7  12   1    5.59   13.64   0
   7  12  -1   -5.17   18.66   0
   7  12  -1   23.65   19.40   0
  -7 -12   1    2.69   30.28   0
  -6  12   1   18.73   17.81   0
  -6  12   1   16.80   16.44   0
   6  12  -1   19.77   18.14   0
   6  12  -1   19.14   17.18   0
   5  12  -1  192.88   15.38   0
   5  12  -1  174.14   16.50   0
  -5  12   1  202.32   14.97   0
  -5  12   1  175.61   11.47   0
   4  12  -1   53.27   17.20   0
   4  12  -1   80.11   16.17   0
  -4  12   1   64.17   16.30   0
  -4  12   1   88.23   15.87   0
   3  12  -1   41.94   18.63   0
   3  12  -1   49.63   12.38   0
  -3  12   1   57.72   17.81   0
  -3  12   1   70.07   12.18   0
   2  12  -1  711.76   16.15   0
   2  12  -1  799.23   15.50   0
  -2  12   1  794.47   20.29   0
  -2  12   1  819.21   15.14   0
   1  12  -1  483.20   12.99   0
   1  12  -1  523.48   16.98   0
  -1  12   1  437.82   12.66   0
  -1  12   1  487.55   16.46   0
   0  12  -1  222.82   12.13   0
   0  12  -1  243.73   11.94   0
   0  12   1  194.88   11.33   0
   0  12   1  207.02   11.89   0
   1  12   1  308.06   12.22   0
   1  12   1  335.96   11.87   0
  -1  12  -1  340.04   12.23   0
  -1  12  -1  376.30   16.26   0
   2  12   1 2805.83   25.12   0
   2  12   1 3104.31   24.39   0
  -2  12  -1 2760.92   20.29   0
  -2  12  -1 2962.96   24.11   0
   3  12   1  219.33   17.82   0
   3  12   1  203.49   18.93   0
  -3  12  -1  223.92   17.90   0
  -3  12  -1  219.94   18.18   0
   4  12   1    5.80   17.12   0
   4  12   1   15.79   16.08   0
  -4  12  -1   14.20   16.57   0
  -4  12  -1   44.69   16.05   0
   5  12   1   50.51   15.81   0
   5  12   1   59.86   14.82   0
  -5  12  -1   72.26   16.72   0
  -5  12  -1   54.65   17.58   0
  -6  12  -1   19.18   14.93   0
  -6  12  -1   11.95   12.49   0
   6  12   1   18.55   17.18   0
   6  12   1   11.41   18.27   0
  -6 -12  -1   23.14   25.59   0
  -7  12  -1    8.43   14.39   0
  -7  12  -1   11.86   13.66   0
   7  12   1    4.08   19.58   0
   7  12   1    4.90   18.48   0
  -7 -12  -1   -5.75   37.36   0
  -6  13   1   95.32   17.37   0
  -6  13   1   89.60   16.52   0
   6  13  -1  112.77   17.78   0
   6  13  -1  110.15   16.84   0
  -5  13   1  -17.83   17.62   0
  -5  13   1   13.92   17.96   0
   5  13  -1   10.25   17.63   0
   5  13  -1  -13.88   13.65   0
   4  13  -1   57.91   15.31   0
   4  13  -1   47.34   16.25   0
  -4  13   1   81.98   15.59   0
  -4  13   1   85.20   15.22   0
   3  13  -1  372.57   13.65   0
   3  13  -1  411.46   17.50   0
  -3  13   1  428.44   17.32   0
  -3  13   1  385.24   13.12   0
   2  13  -1  347.10   14.00   0
   2  13  -1  359.82   13.44   0
  -2  13   1  353.29   13.31   0
  -2  13   1  403.74   17.96   0
   1  13  -1  155.01   13.87   0
   1  13  -1  149.06   18.33   0
  -1  13   1  115.47   13.22   0
  -1  13   1  153.21   17.91   0
   0  13  -1  -19.99   13.30   0
   0  13  -1   13.80   12.83   0
   0  13   1  -15.57   17.94   0
   0  13   1   -3.49   13.27   0
   1  13   1   35.32   12.28   0
   1  13   1    9.60   18.50   0
  -1  13  -1   -3.75   18.47   0
  -1  13  -1    1.34   17.88   0
   2  13   1 1098.60   19.65   0
   2  13   1 1008.06   20.37   0
  -2  13  -1 1164.77   19.79   0
  -2  13  -1 1061.96   19.85   0
   3  13   1  -28.21   17.46   0
   3  13   1  -17.95   16.40   0
  -3  13  -1    3.94   11.47   0
  -3  13  -1   -9.03   16.78   0
   4  13   1    5.29   11.38   0
   4  13   1   -1.36   15.18   0
  -4  13  -1   25.07   15.48   0
  -4  13  -1   10.73   10.82   0
  -5  13  -1   69.72   18.42   0
  -5  13  -1   24.18   12.62   0
   5  13   1   46.96   13.37   0
   5  13   1   70.33   12.52   0
  -6  13  -1  210.51   17.93   0
  -6  13  -1  237.14   18.84   0
   6  13   1  253.86   17.53   0
   6  13   1  232.73   18.47   0
  -6 -13  -1  205.75   27.76   0
  -6  14   1   37.04   18.78   0
  -6  14   1   25.03   19.94   0
   6  14  -1   44.19   20.14   0
   6  14  -1   23.74   19.18   0
  -5  14   1  162.52   17.87   0
  -5  14   1  180.73   17.37   0
   5  14  -1  175.90   18.61   0
   5  14  -1  160.37   17.64   0
   4  14  -1  133.16   13.30   0
   4  14  -1   96.31   19.57   0
  -4  14   1  135.84   18.90   0
  -4  14   1  140.57   18.47   0
   3  14  -1   -9.55   16.38   0
   3  14  -1  -26.50   15.25   0
  -3  14   1  -15.56   15.36   0
  -3  14   1    7.29   10.88   0
   2  14  -1  145.54   12.57   0
   2  14  -1  151.02   11.93   0
  -2  14   1  129.60   11.97   0
  -2  14   1  171.07   16.51   0
   1  14  -1   65.04   12.79   0
   1  14  -1   85.06   17.05   0
  -1  14   1   64.46   12.28   0
  -1  14   1  139.33   16.95   0
   0  14  -1  -16.67   17.82   0
   0  14  -1    1.93   17.39   0
   0  14   1  -12.09   17.56   0
   0  14   1    3.64   17.08   0
   1  14   1  215.40   17.39   0
   1  14   1  221.76   17.98   0
  -1  14  -1  225.18   12.70   0
  -1  14  -1  192.99   17.95   0
   2  14   1   -1.32   12.05   0
   2  14   1   34.04   11.49   0
  -2  14  -1    5.21   16.63   0
  -2  14  -1   -3.64   11.45   0
   3  14   1  658.77   13.87   0
   3  14   1  713.27   17.24   0
  -3  14  -1  662.07   17.51   0
  -3  14  -1  664.04   13.44   0
   4  14   1  112.30   13.96   0
   4  14   1  145.00   18.26   0
  -4  14  -1  112.05   13.11   0
  -4  14  -1  100.58   19.06   0
  -5  14  -1  293.95   18.09   0
  -5  14  -1  272.73   18.39   0
   5  14   1  251.40   18.68   0
   5  14   1  330.52   17.95   0
  -6  14  -1  106.62   14.97   0
  -6  14  -1  226.64   19.52   0
   6  14   1  195.65   19.74   0
   6  14   1  177.98   20.72   0
  -5  15   1  250.41   14.84   0
  -5  15   1  249.59   15.06   0
   5  15  -1  213.58   15.75   0
   5  15  -1  220.43   20.30   0
   4  15  -1  131.71   17.94   0
   4  15  -1  100.36   13.34   0
  -4  15   1  144.76   12.95   0
  -4  15   1  107.62   18.12   0
  -3  15   1   50.83   18.59   0
  -3  15   1   70.89   18.47   0
   3  15  -1   71.63   13.26   0
   3  15  -1   96.91   19.28   0
   2  15  -1  168.05   11.89   0
   2  15  -1  213.23   15.71   0
  -2  15   1  200.72   15.83   0
  -2  15   1  191.90   15.82   0
   1  15  -1  644.73   17.83   0
   1  15  -1  648.98   13.11   0
  -1  15   1  642.17   17.41   0
  -1  15   1  684.52   13.21   0
   0  15  -1  506.26   17.73   0
   0  15  -1  525.78   17.31   0
   0  15   1  497.97   17.43   0
   0  15   1  585.90   12.88   0
   1  15   1  270.22   12.47   0
   1  15   1  356.43   16.38   0
  -1  15  -1  302.24   12.32   0
  -1  15  -1  338.24   16.67   0
   2  15   1    9.32   15.86   0
   2  15   1    0.46   15.24   0
  -2  15  -1  -28.62   15.29   0
  -2  15  -1    8.15   10.91   0
  -3  15  -1  216.31   13.92   0
  -3  15  -1  280.72   19.14   0
   3  15   1  189.03   20.06   0
   3  15   1  256.83   13.58   0
   4  15   1  437.85   14.37   0
   4  15   1  435.05   18.56   0
  -4  15  -1  449.45   18.93   0
  -4  15  -1  474.93   13.90   0
  -5  15  -1    9.16   19.76   0
  -5  15  -1   18.42   20.11   0
   5  15   1    5.75   14.41   0
   5  15   1  -14.61   19.89   0
  -5  16   1    7.24   19.28   0
  -5  16   1   28.80   18.96   0
   5  16  -1    9.11   19.76   0
   5  16  -1   24.57   18.76   0
   4  16  -1   19.00   17.18   0
   4  16  -1   59.22   11.98   0
  -4  16   1   56.35   12.22   0
  -4  16   1   35.39   16.93   0
  -3  16   1  128.46   17.80   0
  -3  16   1   85.94   17.81   0
   3  16  -1   98.11   12.66   0
   3  16  -1  103.16   18.34   0
   2  16  -1   30.67   18.09   0
   2  16  -1   56.01   13.37   0
  -2  16   1   42.77   12.78   0
  -2  16   1   61.66   18.40   0
   1  16  -1  190.34   13.77   0
   1  16  -1  168.11   19.55   0
  -1  16   1  157.16   19.20   0
  -1  16   1  202.90   13.71   0
   0  16  -1  688.61   15.42   0
   0  16  -1  656.83   15.29   0
   0  16   1  570.13   15.16   0
   0  16   1  725.22   15.16   0
   1  16   1    6.86   19.14   0
   1  16   1    5.49   13.11   0
  -1  16  -1  -19.39   13.62   0
  -1  16  -1   -6.97   18.90   0
   2  16   1   47.94   13.34   0
   2  16   1    6.26   18.24   0
  -2  16  -1   27.52   13.28   0
  -2  16  -1   38.06   18.40   0
  -3  16  -1   44.38   12.88   0
  -3  16  -1  108.13   17.87   0
   3  16   1   46.21   18.32   0
   3  16   1   72.44   17.42   0
   4  16   1    4.68   12.44   0
   4  16   1   26.35   16.77   0
  -4  16  -1   23.23   14.82   0
  -4  16  -1   18.02   11.97   0
  -5  16  -1   29.85   18.43   0
  -5  16  -1   22.80   18.88   0
   5  16   1  -14.44   19.33   0
   5  16   1   -4.22   18.23   0
   4  17  -1  199.97   20.18   0
   4  17  -1  193.30   19.69   0
  -4  17   1  210.25   19.99   0
  -4  17   1  249.49   19.78   0
  -3  17   1  -48.36   18.95   0
  -3  17   1    5.63   14.34   0
   3  17  -1   -6.77   18.36   0
   3  17  -1  -13.33   18.86   0
   2  17  -1   16.51   12.00   0
   2  17  -1    6.74   12.72   0
  -2  17   1   21.91   12.31   0
  -2  17   1   18.20   12.30   0
   1  17  -1  288.55   18.10   0
   1  17  -1  208.78   13.54   0
  -1  17   1  220.28   13.15   0
  -1  17   1  253.22   18.51   0
   0  17  -1  242.20   13.59   0
   0  17  -1  184.60   18.81   0
   0  17   1  214.98   13.30   0
   0  17   1  216.93   18.38   0
   1  17   1   95.63   18.24   0
   1  17   1  115.13   17.80   0
  -1  17  -1  117.68   12.85   0
  -1  17  -1   79.39   18.18   0
   2  17   1   31.17   17.64   0
   2  17   1    7.21   12.10   0
  -2  17  -1  -33.41   17.67   0
  -2  17  -1   31.31   17.61   0
  -3  17  -1  316.21   21.38   0
  -3  17  -1  364.77   16.16   0
   3  17   1  342.25   15.85   0
   3  17   1  398.62   19.47   0
   4  17   1    7.26   13.85   0
   4  17   1   34.10   13.14   0
  -4  17  -1   53.89   19.07   0
  -4  17  -1   16.64   13.52   0
  -3  18   1  116.03   19.25   0
  -3  18   1   74.17   19.39   0
   3  18  -1   92.11   19.10   0
   3  18  -1   66.91   19.07   0
   2  18  -1   74.86   20.36   0
   2  18  -1   70.34   14.16   0
  -2  18   1   29.08   14.28   0
  -2  18   1   92.43   19.90   0
   1  18  -1   65.53   18.91   0
   1  18  -1   44.55   14.85   0
  -1  18   1   42.45   19.41   0
  -1  18   1   81.27   14.39   0
   0  18  -1   59.13   17.31   0
   0  18  -1   52.91   17.29   0
   0  18   1   50.19   19.05   0
   0  18   1   62.51   12.27   0
   1  18   1   91.96   14.70   0
   1  18   1  109.72   14.91   0
  -1  18  -1  108.09   14.65   0
  -1  18  -1   76.78   19.29   0
   2  18   1   22.94   14.27   0
   2  18   1   10.69   19.56   0
  -2  18  -1    9.05   13.92   0
  -2  18  -1    8.71   14.25   0
  -3  18  -1   24.20   13.23   0
  -3  18  -1   -6.27   19.33   0
   3  18   1   50.45   19.31   0
   3  18   1  -27.30   13.45   0
   1  19  -1   13.05   19.08   0
   1  19  -1    8.13   13.55   0
  -1  19   1  -10.15   18.82   0
  -1  19   1    0.33   13.45   0
   0  19  -1  -22.66   13.60   0
   0  19  -1   13.38   19.16   0
   0  19   1   -5.09   13.65   0
   0  19   1   -2.43   19.15   0
   1  19   1    2.22   19.25   0
   1  19   1  -14.24   19.09   0
  -1  19  -1   -1.19   18.88   0
  -1  19  -1  -18.56   13.76   0
  -5   0   2 2077.61   39.90   0
   5   0  -2 2169.07   42.33   0
  -4   0   2  996.25   27.31   0
   4   0  -2  871.77   29.55   0
  -3   0   2 1930.89   32.41   0
   3   0  -2 1754.62   30.46   0
  -2   0   2   -0.71   40.41   0
   2   0  -2   -9.58   37.69   0
  -1   0   2 2524.89   44.94   0
   1   0  -2 2740.52   37.37   0
   0   0  -2  878.70   27.56   0
   0   0   2  893.72   22.97   0
   2   0   2  119.67   26.82   0
  -2   0  -2  105.59   20.41   0
   4   0   2  102.27   26.07   0
   5   0   2  588.08   24.97   0
   6   0   2   -2.14   13.31   0
   6  -1  -2  152.66   20.19   0
  -5  -1   2 1277.26   40.37   0
   5   1  -2 1320.61   39.87   0
  -5   1   2 1256.01   29.23   0
   5  -1  -2 1111.34   22.83   0
  -4   1   2  406.40   19.13   0
   4   1  -2  409.74   24.20   0
  -4  -1   2  420.13   28.73   0
   4  -1  -2  412.71   20.60   0
   3   1  -2   20.77   23.99   0
  -3   1   2   30.38   21.62   0
  -3  -1   2   10.64   29.58   0
   3  -1  -2   71.02   28.46   0
   2   1  -2 2375.32   33.23   0
  -2   1   2 2544.80   30.50   0
  -2  -1   2 2452.86   42.89   0
   2  -1  -2 2596.76   41.06   0
  -1  -1   2  895.69   25.51   0
  -1   1   2  726.61   29.12   0
   1  -1  -2  771.14   27.85   0
   1   1  -2  876.60   26.47   0
   0  -1   2 1802.46   32.78   0
   0   1  -2 1817.27   30.44   0
   0  -1  -2 1620.19   51.11   0
   0   1   2 1614.99   47.82   0
   2  -1   2  191.81   24.21   0
  -2  -1  -2  227.72   31.52   0
  -2   1  -2  216.41   32.81   0
   2   1   2  183.19   40.80   0
   3  -1   2  976.00   34.02   0
  -3   1  -2 1241.30   35.06   0
  -3   1  -2 1061.99   32.55   0
   3   1   2  968.62   37.86   0
   4   1   2 1034.17   32.92   0
   5  -1   2  173.30   20.81   0
   6  -1   2   10.48   18.96   0
   7  -1   2  599.62   24.93   0
   7  -2  -2  455.93   31.69   0
  -6   2   2  675.56   24.92   0
  -6   2   2  706.52   23.33   0
   6  -2  -2  639.70   22.21   0
  -5  -2   2  188.36   24.57   0
   5   2  -2  188.10   25.91   0
  -5   2   2  170.71   20.07   0
  -5   2   2  173.35   18.28   0
   5  -2  -2  180.13   24.32   0
  -4   2   2   70.24   16.17   0
   4   2  -2   58.10   21.29   0
  -4  -2   2   64.16   26.64   0
   4  -2  -2   66.26   25.47   0
   3   2  -2  602.40   23.81   0
  -3   2   2  632.79   20.99   0
  -3  -2   2  631.46   32.19   0
   3  -2  -2  575.65   23.19   0
   2   2  -2   15.26   26.32   0
  -2  -2   2   12.07   24.28   0
  -2   2   2   15.97   22.03   0
   2  -2  -2   28.49   35.00   0
  -1  -2   2  482.37   22.46   0
  -1   2   2  530.00   16.81   0
   1  -2  -2  510.95   22.00   0
   1   2  -2  591.83   24.71   0
   0  -2  -2  602.76   23.17   0
   0  -2   2  644.76   24.99   0
   0   2  -2  569.80   21.11   0
   0   2   2  614.90   18.07   0
  -1  -2  -2   93.61   13.87   0
  -1   2  -2  106.37   21.12   0
   1  -2   2  110.42   21.15   0
   1   2   2  101.36   13.50   0
   2  -2   2 1444.74   33.87   0
   2   2   2 1402.15   36.44   0
  -2  -2  -2 1406.90   36.54   0
  -2   2  -2 1323.37   32.27   0
   3  -2   2   48.79   24.58   0
   3   2   2   55.67   29.68   0
   3   2   2   48.96   26.82   0
  -3   2  -2   45.67   19.84   0
  -3   2  -2   50.88   24.28   0
  -4   2  -2 1107.80   28.45   0
  -4   2  -2 1015.93   28.70   0
  -5   2  -2  199.08   28.78   0
   5  -2   2  199.12   17.38   0
   6  -2   2 1011.78   22.36   0
   7  -2   2  104.74   23.32   0
   8  -2   2  172.63   18.65   0
   7  -3  -2   16.98   29.96   0
  -6   3   2   10.38   13.65   0
  -6   3   2    3.29   15.02   0
   6  -3  -2   32.69   27.37   0
   5   3  -2  440.85   22.80   0
  -5   3   2  442.03   16.97   0
  -5   3   2  416.78   18.33   0
  -5  -3   2  406.42   25.79   0
   5  -3  -2  376.48   25.22   0
  -4   3   2   77.05   15.99   0
   4   3  -2   85.77   21.63   0
  -4  -3   2   89.90   26.39   0
   4  -3  -2   81.72   25.00   0
   3  -3  -2  572.59   21.33   0
   3   3  -2  550.81   23.08   0
  -3  -3   2  553.83   22.71   0
  -3   3   2  557.22   19.84   0
   2  -3  -2  144.60   16.89   0
  -2  -3   2  138.91   23.70   0
   2   3  -2  142.60   25.69   0
  -2   3   2  159.46   20.93   0
  -1  -3   2 1706.61   27.59   0
  -1   3   2 1559.53   24.67   0
   1  -3  -2 1736.62   25.90   0
   1   3  -2 1633.06   28.47   0
   0  -3  -2   87.15   19.06   0
   0  -3   2   80.19   14.71   0
   0   3  -2  100.18   22.00   0
   0   3   2   78.85   12.86   0
  -1  -3  -2  175.31   18.84   0
  -1   3  -2  164.57   21.23   0
   1  -3   2  162.56   15.01   0
   1   3   2  173.18   13.53   0
   2  -3   2  770.58   27.22   0
  -2  -3  -2  820.30   26.59   0
   2   3   2  782.27   25.67   0
  -2   3  -2  797.28   27.97   0
   3  -3   2  868.29   25.84   0
   3   3   2 1002.16   27.47   0
   3   3   2 1035.08   28.64   0
  -3   3  -2 1014.19   25.34   0
  -3   3  -2 1195.61   25.47   0
  -4   3  -2  653.18   21.65   0
  -4   3  -2  710.29   23.82   0
   4   3   2  643.84   30.60   0
   4   3   2  634.90   32.77   0
  -5   3  -2  143.96   16.41   0
  -5   3  -2  133.38   20.26   0
   6  -3   2  276.02   19.98   0
   7  -3   2   -8.58   28.42   0
   8  -3   2  313.37   30.48   0
   8  -4  -2  228.22   24.09   0
  -7   4   2   17.32   13.93   0
  -7   4   2   11.01   15.33   0
   7  -4  -2  -21.77   21.09   0
   6   4  -2  340.07   25.67   0
   6   4  -2  322.41   25.29   0
  -6   4   2  322.97   15.55   0
  -6   4   2  327.13   14.54   0
   6  -4  -2  329.92   27.94   0
   5   4  -2  207.85   20.39   0
   5   4  -2  225.67   21.10   0
  -5   4   2  186.86   16.60   0
  -5   4   2  204.97   15.31   0
  -5  -4   2  198.68   31.09   0
   5  -4  -2  230.67   30.00   0
  -4   4   2  508.15   18.61   0
  -4   4   2  560.32   18.01   0
   4   4  -2  522.41   20.43   0
  -4  -4   2  488.53   27.68   0
   4  -4  -2  510.67   20.17   0
   3  -4  -2 1004.99   23.08   0
   3   4  -2  993.04   24.90   0
  -3  -4   2 1054.95   24.10   0
  -3   4   2 1018.24   17.35   0
   2  -4  -2   20.04   21.13   0
  -2  -4   2   33.28   21.29   0
   2   4  -2   40.16   23.39   0
  -2   4   2   36.87   13.62   0
  -1  -4   2   -2.78   18.29   0
  -1   4   2   13.12   16.31   0
   1  -4  -2    2.11   25.34   0
   1   4  -2   10.36   20.44   0
   0  -4  -2 1262.11   23.17   0
   0  -4   2 1358.60   24.57   0
   0   4  -2 1397.32   25.61   0
   0   4   2 1416.90   19.50   0
  -1  -4  -2  141.59   25.12   0
  -1   4  -2  140.75   20.01   0
   1  -4   2  153.59   19.12   0
   1   4   2  143.86   24.23   0
   2  -4   2 2265.93   30.13   0
  -2  -4  -2 2557.43   27.35   0
   2   4   2 2279.57   30.33   0
   2   4   2 2434.83   29.65   0
  -2   4  -2 2301.38   26.05   0
   3  -4   2  631.35   22.17   0
   3   4   2  634.64   23.81   0
   3   4   2  631.55   21.89   0
  -3  -4  -2  587.27   34.97   0
  -3   4  -2  738.21   22.72   0
  -3   4  -2  642.82   17.90   0
  -4   4  -2 1919.21   24.89   0
  -4   4  -2 1729.65   25.85   0
   4   4   2 1812.08   33.57   0
   4   4   2 1760.30   30.40   0
  -5   4  -2  339.56   18.03   0
  -5   4  -2  299.77   20.04   0
  -6   4  -2  497.66   18.81   0
  -6   4  -2  537.68   18.29   0
   6  -4   2  492.84   21.69   0
   7  -4   2   86.33   30.01   0
   8  -4   2  679.03   35.29   0
   9  -4   2   55.53   34.19   0
   8  -5  -2   -9.85   23.32   0
  -7   5   2  254.39   12.23   0
  -7   5   2  263.63   15.58   0
   7  -5  -2  273.55   30.27   0
   6   5  -2 1584.85   30.75   0
   6   5  -2 1547.10   31.28   0
  -6  -5   2 1586.47   33.46   0
  -6   5   2 1589.39   20.76   0
  -6   5   2 1595.14   19.52   0
   6  -5  -2 1573.15   30.88   0
   5   5  -2  156.06   20.38   0
   5   5  -2  132.34   16.70   0
  -5   5   2  111.42   15.99   0
  -5   5   2  139.68   14.90   0
  -5  -5   2  131.78   30.44   0
   5  -5  -2  106.74   21.45   0
  -4  -5   2  851.16   20.77   0
  -4   5   2  765.51   19.30   0
  -4   5   2  815.54   18.43   0
   4  -5  -2  877.54   20.63   0
   4   5  -2  794.95   24.81   0
   3  -5  -2 1362.97   22.83   0
   3   5  -2 1271.37   24.94   0
  -3  -5   2 1307.96   23.72   0
  -3   5   2 1380.53   21.44   0
   2  -5  -2 5342.45   33.25   0
  -2  -5   2 5298.47   35.56   0
   2   5  -2 4979.30   32.50   0
  -2   5   2 5198.47   29.30   0
  -1  -5   2   10.95   15.74   0
  -1   5   2    0.62   20.22   0
   1  -5  -2   13.10   21.70   0
   1   5  -2   13.69   17.43   0
   0  -5  -2 1506.43   21.92   0
   0  -5   2 1546.48   22.74   0
   0   5  -2 1549.33   29.98   0
   0   5   2 1505.50   21.31   0
  -1  -5  -2 1059.71   25.19   0
  -1   5  -2  980.53   26.36   0
   1  -5   2  949.04   25.59   0
   1   5   2 1001.04   23.81   0
   2  -5   2 3430.03   30.49   0
   2   5   2 3318.61   31.13   0
   2   5   2 3568.38   30.45   0
  -2   5  -2 3555.96   31.49   0
   3   5   2  805.08   22.89   0
   3   5   2  828.41   21.24   0
  -3   5  -2  846.20   22.22   0
  -3   5  -2  949.91   21.85   0
  -4   5  -2   73.23   16.06   0
  -4   5  -2   82.23   17.35   0
   4   5   2   59.01   16.41   0
   4   5   2   73.21   18.36   0
  -4  -5  -2   64.15   30.39   0
   5   5   2  184.37   17.91   0
   5   5   2  175.10   19.19   0
  -5   5  -2  196.65   14.89   0
  -5   5  -2  161.66   19.52   0
  -6   5  -2   13.84   10.97   0
  -6   5  -2   15.03   14.16   0
  -7   5  -2  197.40   18.16   0
  -7   5  -2  203.49   17.84   0
   7  -5   2  205.35   30.47   0
   8  -5   2   81.56   33.15   0
  -8   6   2  117.14   14.87   0
  -8   6   2  117.93   18.17   0
   8  -6  -2   84.26   33.45   0
  -7   6   2  100.76   12.40   0
  -7   6   2   79.65   11.50   0
   7  -6  -2   61.32   21.08   0
   6   6  -2  123.26   20.97   0
   6   6  -2  128.87   21.66   0
  -6  -6   2  119.34   18.02   0
  -6   6   2  125.43   11.40   0
  -6   6   2  118.25   12.58   0
   6  -6  -2  135.12   26.14   0
   5   6  -2  531.39   19.03   0
   5   6  -2  613.35   22.33   0
  -5   6   2  576.10   16.56   0
  -5   6   2  536.31   17.58   0
  -5  -6   2  505.71   24.02   0
  -4  -6   2  327.17   17.62   0
  -4   6   2  311.71   17.02   0
  -4   6   2  324.66   12.40   0
   4   6  -2  324.03   18.74   0
   3  -6  -2 2259.93   24.72   0
   3   6  -2 2009.96   22.17   0
  -3  -6   2 2139.68   25.00   0
  -3   6   2 2106.61   19.25   0
  -3   6   2 2035.91   23.22   0
  -2  -6   2 1255.49   19.03   0
   2  -6  -2 1267.11   23.27   0
   2   6  -2 1231.09   25.05   0
  -2   6   2 1318.30   21.77   0
  -1  -6   2 3080.74   28.83   0
  -1   6   2 3061.92   26.70   0
   1  -6  -2 3083.62   23.77   0
   1   6  -2 2838.52   25.27   0
   0  -6  -2   43.12   20.91   0
   0  -6   2   28.86   20.96   0
   0   6  -2   67.83   16.43   0
   0   6   2   35.63   19.44   0
   0   6   2   32.79   14.64   0
   1  -6   2 1888.00   21.26   0
  -1  -6  -2 2007.86   25.83   0
  -1   6  -2 1783.38   26.19   0
   1   6   2 1724.56   25.25   0
   1   6   2 1853.59   20.42   0
   2  -6   2   30.01   13.83   0
   2   6   2   22.53   19.93   0
   2   6   2   34.58   18.58   0
  -2   6  -2   32.43   13.85   0
  -2   6  -2    4.42   19.90   0
   3   6   2  781.45   21.54   0
   3   6   2  820.65   20.12   0
  -3   6  -2  869.63   16.47   0
  -3   6  -2  803.78   21.10   0
  -4   6  -2    5.68   16.69   0
  -4   6  -2   -0.02   15.56   0
   4   6   2   -4.29   17.60   0
   4   6   2   19.11   19.09   0
  -4  -6  -2    2.72   23.62   0
   5   6   2   32.39   19.12   0
   5   6   2   38.90   15.09   0
  -5   6  -2   59.68   14.31   0
  -5   6  -2   31.62   15.53   0
   6   6   2  123.13   22.84   0
   6   6   2  135.68   22.03   0
  -6   6  -2  151.52   11.85   0
  -6   6  -2  143.32   12.60   0
  -7   6  -2    9.35   12.19   0
  -7   6  -2   11.46   11.73   0
   7  -6   2   47.42   29.32   0
   8  -6   2   41.63   32.77   0
   8  -7  -2  -22.63   23.13   0
  -8   7   2   10.17   14.61   0
  -8   7   2   18.58   13.45   0
   7   7  -2  215.31   24.25   0
   7   7  -2  193.16   22.51   0
  -7  -7   2  191.83   23.17   0
  -7   7   2  215.12   17.00   0
  -7   7   2  229.89   13.13   0
   7  -7  -2  198.99   28.98   0
   6   7  -2  781.15   20.66   0
   6   7  -2  775.66   21.40   0
  -6  -7   2  767.49   25.40   0
   6  -7  -2  732.56   27.65   0
  -6   7   2  803.45   14.80   0
  -6   7   2  746.73   15.71   0
   5   7  -2  465.78   23.35   0
   5   7  -2  412.08   19.56   0
  -5   7   2  425.11   18.52   0
  -5   7   2  395.19   14.70   0
  -4  -7   2   39.99   15.56   0
  -4   7   2   51.98   14.81   0
  -4   7   2   23.90   11.16   0
   4   7  -2   38.97   12.33   0
   4   7  -2   23.49   16.70   0
   3  -7  -2   93.84   12.76   0
   3   7  -2  101.11   18.24   0
  -3  -7   2   94.27   12.26   0
  -3   7   2  110.49   11.47   0
  -3   7   2   89.73   16.66   0
  -2  -7   2 1641.80   19.27   0
   2  -7  -2 1764.80   18.83   0
   2   7  -2 1650.41   24.46   0
  -2   7   2 1531.15   17.76   0
  -2   7   2 1716.51   17.79   0
   1   7  -2  408.52   22.29   0
  -1  -7   2  476.16   20.96   0
  -1   7   2  349.88   20.02   0
  -1   7   2  483.85   19.38   0
   1  -7  -2  439.33   20.77   0
   0  -7  -2   -0.03   19.39   0
   0  -7   2   14.17   13.67   0
   0   7  -2    2.17   20.56   0
   0   7   2   -3.74   13.60   0
   0   7   2    0.30   18.15   0
   1   7   2 1954.74   25.08   0
   1   7   2 2099.50   20.16   0
  -1   7  -2 2061.58   21.08   0
   1  -7   2 2048.17   20.65   0
   2  -7   2  590.55   19.70   0
   2   7   2  594.56   20.36   0
   2   7   2  617.55   19.08   0
  -2   7  -2  579.53   15.47   0
  -2   7  -2  677.77   20.47   0
   3   7   2   61.67   12.83   0
   3   7   2   72.60   11.73   0
  -3   7  -2   71.15   16.95   0
  -3   7  -2   53.71   12.60   0
  -4   7  -2   98.36   15.68   0
  -4   7  -2   94.03   16.60   0
   4   7   2   90.35   17.40   0
   4   7   2   99.27   15.65   0
   5   7   2 3288.27   30.58   0
   5   7   2 2937.36   34.76   0
  -5  -7  -2 3115.12   47.59   0
  -5   7  -2 3304.19   23.66   0
  -5   7  -2 3110.72   28.23   0
   6   7   2   67.37   20.57   0
   6   7   2   77.40   22.77   0
  -6   7  -2   78.90   11.08   0
  -6   7  -2   66.17   13.98   0
  -7   7  -2   56.36   12.41   0
  -7   7  -2   67.67   15.80   0
  -8   7  -2  192.30   22.79   0
  -8   7  -2  186.83   21.23   0
   8  -7   2  192.87   24.51   0
  -8   8   2   72.53   16.36   0
  -8   8   2   57.39   18.14   0
   8  -8  -2   87.41   27.51   0
   7   8  -2   21.58   22.04   0
   7   8  -2   24.45   21.73   0
  -7  -8   2    4.88   21.91   0
   7  -8  -2   30.09   28.27   0
  -7   8   2   35.26   11.98   0
  -7   8   2   28.11   13.02   0
  -6   8   2   12.53   12.00   0
  -6   8   2    9.70   10.37   0
   6   8  -2   12.18   19.14   0
   6   8  -2   -6.39   20.29   0
  -6  -8   2   13.59   22.63   0
   6  -8  -2   47.22   30.82   0
   5   8  -2  113.40   18.57   0
   5   8  -2  112.84   19.39   0
  -5   8   2  118.33   16.96   0
  -5   8   2  122.96   18.01   0
  -4  -8   2  107.12   11.49   0
  -4   8   2  118.22   11.30   0
  -4   8   2  138.82   15.10   0
   4   8  -2  127.06   12.39   0
   4   8  -2  129.47   16.63   0
   3   8  -2  -17.16   17.39   0
   3   8  -2   13.36   12.00   0
  -3  -8   2   -1.01   11.35   0
  -3   8   2   12.71   15.12   0
  -3   8   2   -2.82   11.36   0
  -2  -8   2   25.35   12.08   0
   2  -8  -2   -0.72   12.45   0
   2   8  -2    2.55   18.66   0
  -2   8   2    7.42   11.78   0
  -2   8   2   29.17   16.06   0
   1   8  -2   -9.75   13.59   0
  -1  -8   2  -13.00   17.87   0
  -1   8   2   -0.38   17.53   0
  -1   8   2   -2.23   11.89   0
   1  -8  -2    4.66   18.03   0
   0  -8   2  538.14   14.83   0
   0   8  -2  524.49   15.49   0
   0   8   2  467.02   14.64   0
   0   8   2  566.15   18.76   0
   1   8   2   -3.41   12.06   0
   1   8   2  -28.27   18.15   0
  -1   8  -2    4.58   13.17   0
  -1   8  -2   -5.59   18.23   0
   1  -8   2    7.09   17.75   0
   2  -8   2   40.52   17.19   0
   2   8   2   26.84   12.50   0
   2   8   2   45.20   11.68   0
  -2   8  -2   30.92   12.64   0
  -2   8  -2   45.44   17.41   0
   3   8   2   14.48   17.08   0
   3   8   2   -5.26   15.77   0
  -3   8  -2  -14.59   16.30   0
  -3   8  -2   11.32   16.73   0
  -4   8  -2  105.26   16.26   0
  -4   8  -2  100.54   15.22   0
   4   8   2   83.28   12.23   0
   4   8   2   88.58   15.42   0
   5   8   2   19.53   17.21   0
   5   8   2    7.90   19.34   0
  -5  -8  -2    5.18   18.81   0
  -5   8  -2    4.81   18.06   0
  -5   8  -2   -7.11   17.04   0
  -6   8  -2   56.11   10.96   0
  -6   8  -2   67.20   11.38   0
   6   8   2   58.10   17.34   0
   6   8   2   57.29   19.30   0
  -7   8  -2   45.70   12.85   0
  -7   8  -2   54.07   12.25   0
  -8   8  -2   -4.95   16.26   0
  -8   8  -2    4.09   16.79   0
   8  -8   2   -4.39   27.13   0
  -8   9   2  -13.83   15.98   0
  -8   9   2   -0.02   14.17   0
   8  -9  -2   33.31   37.53   0
  -7   9   2   33.92   11.77   0
  -7   9   2    5.75   12.91   0
   7   9  -2   38.94   20.90   0
   7   9  -2   22.99   17.84   0
  -7  -9   2   13.19   25.85   0
   7  -9  -2  -27.79   24.36   0
  -6   9   2  256.84   14.60   0
  -6   9   2  269.07    9.26   0
   6   9  -2  278.03   16.29   0
   6   9  -2  259.70   20.77   0
  -6  -9   2  284.30   23.60   0
   5   9  -2  482.10   19.86   0
   5   9  -2  525.32   19.14   0
  -5   9   2  549.92   17.77   0
  -5   9   2  481.37   18.60   0
  -4   9   2  103.14   10.61   0
  -4   9   2  110.05   15.41   0
   4   9  -2  113.91   16.82   0
   4   9  -2  126.45   15.92   0
   3   9  -2   19.17   16.47   0
   3   9  -2  -21.70   17.10   0
  -3  -9   2    8.83   11.00   0
  -3   9   2   22.83   15.76   0
  -3   9   2   -1.85   10.72   0
  -2  -9   2 1971.07   18.41   0
   2   9  -2 2235.73   19.46   0
   2   9  -2 1902.65   18.96   0
  -2   9   2 1847.92   17.44   0
  -2   9   2 2125.30   17.69   0
   1   9  -2   39.39   17.61   0
   1   9  -2   22.42   12.94   0
  -1  -9   2   16.40   16.95   0
  -1   9   2   42.23   16.77   0
  -1   9   2   18.87   11.61   0
   0  -9   2   54.36   17.19   0
   0   9  -2   52.75   18.29   0
   0   9  -2   48.94   17.90   0
   0   9   2   53.59   17.38   0
   0   9   2   37.25   16.54   0
   1   9   2 1508.49   16.43   0
   1   9   2 1356.81   16.76   0
  -1   9  -2 1404.43   17.01   0
  -1   9  -2 1764.57   17.89   0
   1  -9   2 1373.17   16.70   0
   2   9   2   81.36   12.46   0
   2   9   2   93.43   16.33   0
  -2   9  -2   92.53   17.21   0
  -2   9  -2   87.01   16.87   0
   3   9   2  385.04   17.78   0
   3   9   2  414.76   12.80   0
  -3   9  -2  415.61   17.43   0
  -3   9  -2  444.68   12.85   0
  -4   9  -2  116.36   10.76   0
  -4   9  -2  123.66   15.77   0
   4   9   2  113.97   16.45   0
   4   9   2  119.54   14.99   0
   5   9   2  607.61   19.06   0
   5   9   2  570.91   20.50   0
  -5  -9  -2  559.84   27.43   0
  -5   9  -2  608.57   18.43   0
  -5   9  -2  621.36   19.32   0
  -6   9  -2   29.82   10.43   0
  -6   9  -2   27.89   10.96   0
   6   9   2   36.66   16.36   0
   6   9   2   24.16   18.34   0
  -6  -9  -2   33.88   27.14   0
  -7   9  -2  157.63   12.56   0
  -7   9  -2  128.61   13.61   0
   7   9   2  136.92   24.60   0
   7   9   2  139.95   21.97   0
   8  -9   2  100.47   38.15   0
  -8   9  -2  124.78   17.64   0
  -8   9  -2  130.29   16.83   0
  -7  10   2    7.85   11.69   0
  -7  10   2    9.33   12.54   0
   7  10  -2   -2.07   16.61   0
   7  10  -2    0.79   21.01   0
  -7 -10   2   -3.75   25.76   0
   7 -10  -2  -44.85   33.64   0
  -6  10   2  317.28   14.17   0
  -6  10   2  322.97   15.32   0
   6  10  -2  308.06   19.52   0
   6  10  -2  309.79   20.60   0
  -6 -10   2  289.52   23.36   0
   5  10  -2  320.79   18.78   0
   5  10  -2  366.89   17.48   0
  -5  10   2  358.65   12.41   0
  -5  10   2  312.18   12.87   0
  -4  10   2   11.56   12.64   0
  -4  10   2   -0.48   17.07   0
   4  10  -2   -0.51   18.21   0
   4  10  -2   17.04   19.23   0
   3  10  -2  138.91   17.09   0
   3  10  -2  175.76   16.42   0
  -3 -10   2  162.77   15.58   0
  -3  10   2  169.18   15.14   0
  -3  10   2  161.63   15.85   0
  -2 -10   2  173.21   16.41   0
   2  10  -2  193.53   17.71   0
   2  10  -2  214.64   17.12   0
  -2  10   2  200.19   11.59   0
  -2  10   2  167.51   11.89   0
   1  10  -2   94.90   12.62   0
   1  10  -2  115.03   12.39   0
  -1 -10   2   80.35   11.89   0
  -1  10   2   85.85   11.84   0
  -1  10   2   73.23   16.04   0
   0 -10   2  293.19   12.76   0
   0  10  -2  296.21   18.12   0
   0  10  -2  342.03   13.32   0
   0  10   2  293.51   12.68   0
   0  10   2  322.49   12.30   0
   1  10   2  806.80   14.65   0
   1  10   2  942.01   18.19   0
  -1  10  -2  877.18   19.21   0
  -1  10  -2 1037.88   15.18   0
   1 -10   2  834.94   14.41   0
   2  10   2  425.54   17.68   0
   2  10   2  444.60   16.84   0
  -2  10  -2  457.43   13.22   0
  -2  10  -2  404.49   17.86   0
   3  10   2   61.05   11.53   0
   3  10   2   53.76   10.96   0
  -3  10  -2   51.86   11.32   0
  -3  10  -2   60.36   15.37   0
  -4  10  -2   85.82   18.95   0
  -4  10  -2  131.64   18.03   0
   4  10   2  106.43   19.52   0
   4  10   2  134.46   12.98   0
   5  10   2   -5.71   16.15   0
   5  10   2   -1.50   17.44   0
  -5  10  -2   25.84   16.46   0
  -5  10  -2   -7.76   15.60   0
  -6  10  -2  230.83   13.56   0
  -6  10  -2  199.02   15.39   0
   6  10   2  204.24   23.02   0
   6  10   2  200.97   24.99   0
  -6 -10  -2  211.42   28.25   0
  -7  10  -2   34.06   12.47   0
  -7  10  -2   11.41   11.91   0
   7  10   2   21.35   20.07   0
   7  10   2   14.01   21.29   0
  -7  11   2  178.91   16.11   0
  -7  11   2  227.21   14.83   0
   7  11  -2  208.03   24.33   0
   7  11  -2  186.51   21.09   0
  -7 -11   2  198.93   26.91   0
   7 -11  -2  128.12   33.43   0
  -6  11   2  278.24   17.01   0
  -6  11   2  237.12   19.11   0
   6  11  -2  245.63   18.86   0
   6  11  -2  237.13   19.78   0
   5  11  -2   58.04   16.60   0
   5  11  -2   57.80   15.56   0
  -5  11   2   95.14   14.94   0
  -5  11   2   35.81   15.85   0
   4  11  -2  787.26   19.52   0
   4  11  -2  671.10   19.86   0
  -4  11   2  710.63   14.47   0
  -4  11   2  776.15   14.15   0
   3  11  -2  933.30   21.94   0
   3  11  -2 1063.33   21.37   0
  -3  11   2  915.73   20.53   0
  -3  11   2 1037.58   20.10   0
  -2 -11   2  740.11   13.44   0
   2  11  -2  731.81   14.06   0
   2  11  -2  895.05   14.42   0
  -2  11   2  774.32   17.35   0
  -2  11   2  830.34   17.28   0
   1  11  -2  429.50   17.47   0
   1  11  -2  351.87   17.70   0
  -1 -11   2  375.43   16.57   0
  -1  11   2  359.79   16.76   0
  -1  11   2  383.85   12.27   0
   0 -11   2 1239.37   15.18   0
   0  11  -2 1278.82   19.74   0
   0  11  -2 1514.53   20.15   0
   0  11   2 1221.92   15.18   0
   0  11   2 1346.55   18.76   0
   1  11   2   35.99   16.18   0
   1  11   2   72.64   10.84   0
  -1  11  -2   46.53   16.59   0
  -1  11  -2   76.67   11.70   0
   2  11   2 2376.53   21.67   0
   2  11   2 2431.47   18.38   0
  -2  11  -2 2626.91   18.95   0
  -2  11  -2 2407.74   21.78   0
   3  11   2  302.43   20.15   0
   3  11   2  356.79   19.07   0
  -3  11  -2  329.30   19.80   0
  -3  11  -2  367.84   19.19   0
  -4  11  -2    3.46   16.77   0
  -4  11  -2   12.62   12.22   0
   4  11   2  -10.41   18.20   0
   4  11   2    1.65   11.89   0
   5  11   2   -1.34   16.46   0
   5  11   2   19.22   14.93   0
  -5  11  -2    3.58   15.74   0
  -5  11  -2  -22.73   15.09   0
  -6  11  -2  210.81   10.21   0
  -6  11  -2  186.09   17.13   0
   6  11   2  212.87   18.45   0
   6  11   2  227.02   19.76   0
  -6 -11  -2  210.52   33.68   0
  -7  11  -2   53.63   14.35   0
  -7  11  -2   46.65   14.86   0
   7  11   2   48.92   20.52   0
   7  11   2   21.23   24.03   0
  -7  12   2   -0.89   10.63   0
  -7  12   2   18.09   13.71   0
   7  12  -2   16.96   18.35   0
   7  12  -2   -3.62   19.49   0
  -7 -12   2   -1.93   30.39   0
   7 -12  -2  -13.83   27.75   0
  -6  12   2  188.86   18.20   0
  -6  12   2  208.26   12.41   0
   6  12  -2  217.78   17.89   0
   6  12  -2  205.44   18.87   0
   5  12  -2   26.70   14.86   0
   5  12  -2   11.92   11.29   0
  -5  12   2   37.77   10.09   0
  -5  12   2   25.01   10.69   0
   4  12  -2  286.10   13.26   0
   4  12  -2  356.83   17.26   0
  -4  12   2  310.73   12.70   0
  -4  12   2  359.87   12.14   0
   3  12  -2   43.51   17.61   0
   3  12  -2    3.67   18.61   0
  -3  12   2   29.03   12.27   0
  -3  12   2    4.70   12.12   0
   2  12  -2    7.45   14.21   0
   2  12  -2   45.39   13.22   0
  -2  12   2   19.08   18.62   0
  -2  12   2   47.23   18.19   0
   1  12  -2   43.17   11.52   0
   1  12  -2   19.03   11.28   0
  -1  12   2   51.01   15.66   0
  -1  12   2   36.68   14.96   0
   0  12  -2   83.12   11.78   0
   0  12  -2  107.76   16.29   0
   0  12   2   72.44   15.97   0
   0  12   2   88.96   11.04   0
   1  12   2  847.15   17.99   0
   1  12   2  917.83   13.73   0
  -1  12  -2 1005.13   14.22   0
  -1  12  -2  905.46   14.24   0
   2  12   2  154.81   19.51   0
   2  12   2  211.30   13.35   0
  -2  12  -2  188.44   19.10   0
  -2  12  -2  186.47   14.10   0
   3  12   2   26.63   18.22   0
   3  12   2   27.58   12.30   0
  -3  12  -2   58.00   17.09   0
  -3  12  -2   64.30   17.91   0
   4  12   2  211.05   17.75   0
   4  12   2  205.09   16.59   0
  -4  12  -2  230.67   16.53   0
  -4  12  -2  188.53   16.90   0
   5  12   2  -19.73   14.06   0
   5  12   2   -9.46   18.14   0
  -5  12  -2   -5.79   18.95   0
  -5  12  -2   23.17   18.26   0
  -6  12  -2  140.49   10.89   0
  -6  12  -2  123.50   12.92   0
   6  12   2  178.12   17.34   0
   6  12   2  131.82   18.55   0
  -6 -12  -2  138.67   27.14   0
  -7  12  -2   25.35   10.02   0
  -7  12  -2   21.03   10.10   0
   7  12   2   41.28   23.76   0
   7  12   2    4.18   22.44   0
  -6  13   2  104.18   16.91   0
  -6  13   2   94.52   18.04   0
   6  13  -2  101.76   17.41   0
   6  13  -2   90.32   12.29   0
  -5  13   2  196.19   17.96   0
  -5  13   2  141.04   18.51   0
   5  13  -2  158.90   18.36   0
   5  13  -2  139.80   19.52   0
   4  13  -2  120.32   16.38   0
   4  13  -2  135.01   15.63   0
  -4  13   2  109.46   15.83   0
  -4  13   2  118.55   11.11   0
   3  13  -2    1.85   17.45   0
   3  13  -2   22.08   11.59   0
  -3  13   2   16.21   11.40   0
  -3  13   2   22.27   16.55   0
   2  13  -2   51.89   17.72   0
   2  13  -2   61.97   18.34   0
  -2  13   2   87.45   17.05   0
  -2  13   2   53.47   17.32   0
   1  13  -2   34.83   13.03   0
   1  13  -2   17.32   13.38   0
  -1  13   2   31.39   12.60   0
  -1  13   2   55.69   18.03   0
   0  13  -2   47.20   18.34   0
   0  13  -2   31.75   13.31   0
   0  13   2  -24.05   12.72   0
   0  13   2   22.08   18.30   0
   1  13   2  468.80   19.12   0
   1  13   2  468.59   13.65   0
  -1  13  -2  475.37   14.20   0
  -1  13  -2  517.20   14.35   0
   2  13   2   32.11   12.81   0
   2  13   2   48.69   17.25   0
  -2  13  -2   21.34   12.85   0
  -2  13  -2   47.18   17.45   0
   3  13   2  515.76   18.22   0
   3  13   2  563.93   17.75   0
  -3  13  -2  518.22   13.63   0
  -3  13  -2  551.47   17.67   0
   4  13   2  153.49   16.63   0
   4  13   2  123.91   15.54   0
  -4  13  -2  134.81   11.40   0
  -4  13  -2  123.84   11.35   0
  -5  13  -2  318.24   13.57   0
  -5  13  -2  277.75   14.02   0
   5  13   2  294.07   19.63   0
   5  13   2  323.10   18.64   0
  -6  13  -2   49.20   18.84   0
  -6  13  -2   33.72   19.94   0
   6  13   2   12.35   18.07   0
   6  13   2  -15.74   19.41   0
  -6 -13  -2    8.71   30.92   0
  -6  14   2  -11.07   13.15   0
  -6  14   2  -15.23   13.75   0
   6  14  -2  -31.43   19.88   0
   6  14  -2  -14.24   18.81   0
  -5  14   2   49.74   16.98   0
  -5  14   2   26.77   17.38   0
   5  14  -2   67.30   12.17   0
   5  14  -2   41.45   12.99   0
   4  14  -2   32.91   13.59   0
   4  14  -2   49.69   18.21   0
  -4  14   2   57.13   18.55   0
  -4  14   2   58.07   18.18   0
   3  14  -2   49.41   11.77   0
   3  14  -2   43.88   11.19   0
  -3  14   2   89.07   15.65   0
  -3  14   2   74.09   15.34   0
   2  14  -2   36.33   16.94   0
   2  14  -2   22.84   16.11   0
  -2  14   2   10.03   16.31   0
  -2  14   2   21.09   11.22   0
   1  14  -2  349.34   18.37   0
   1  14  -2  362.95   13.18   0
  -1  14   2  389.52   17.61   0
  -1  14   2  388.92   12.78   0
   0  14  -2  372.77   13.44   0
   0  14  -2  392.10   18.31   0
   0  14   2  323.74   17.99   0
   0  14   2  366.23   12.96   0
   1  14   2   -8.50   12.10   0
   1  14   2    6.24   11.75   0
  -1  14  -2    7.47   12.24   0
  -1  14  -2  -27.93   12.06   0
   2  14   2   53.74   12.07   0
   2  14   2   78.64   16.28   0
  -2  14  -2   42.45   11.80   0
  -2  14  -2   54.97   11.94   0
   3  14   2   35.39   16.21   0
   3  14   2   62.08   15.41   0
  -3  14  -2   34.64   11.28   0
  -3  14  -2   42.74   10.99   0
   4  14   2  -12.45   19.40   0
   4  14   2    6.58   17.94   0
  -4  14  -2    4.93   12.98   0
  -4  14  -2   33.44   13.03   0
  -5  14  -2  -14.96   17.55   0
  -5  14  -2   -6.83   12.12   0
   5  14   2   38.81   17.68   0
   5  14   2   34.47   16.69   0
  -6  14  -2   56.81   19.39   0
  -6  14  -2   60.66   19.13   0
   6  14   2   39.57   19.07   0
   6  14   2   54.66   19.99   0
  -6 -14  -2   55.88   37.26   0
  -5  15   2   13.81   13.82   0
  -5  15   2   -7.93   14.36   0
   5  15  -2   -2.75   19.99   0
   5  15  -2   -2.04   14.82   0
   4  15  -2   12.68   17.43   0
   4  15  -2   19.55   12.87   0
  -4  15   2   12.71   12.52   0
  -4  15   2  -19.70   17.71   0
  -3  15   2   94.18   18.65   0
  -3  15   2   79.53   18.62   0
   3  15  -2   82.44   19.38   0
   3  15  -2  104.59   13.16   0
   2  15  -2  119.16   11.90   0
   2  15  -2  150.05   15.63   0
  -2  15   2  116.34   15.73   0
  -2  15   2  199.82   11.17   0
   1  15  -2   17.93   11.13   0
   1  15  -2   -3.04   16.40   0
  -1  15   2   29.04   15.67   0
  -1  15   2   12.19   11.04   0
   0  15  -2   90.98   11.86   0
   0  15  -2   57.15   16.36   0
   0  15   2   64.90   16.19   0
   0  15   2   65.50   11.40   0
   1  15   2  310.81   12.46   0
   1  15   2  346.87   12.07   0
  -1  15  -2  311.50   12.26   0
  -1  15  -2  355.20   16.79   0
   2  15   2  103.57   15.93   0
   2  15   2  126.20   15.38   0
  -2  15  -2  104.35   15.67   0
  -2  15  -2   93.68   11.21   0
  -3  15  -2   89.46   13.49   0
  -3  15  -2   89.30   18.89   0
   3  15   2   89.28   13.77   0
   3  15   2   70.91   18.13   0
   4  15   2  -11.84   13.01   0
   4  15   2   32.24   16.96   0
  -4  15  -2   23.55   12.56   0
  -4  15  -2  -13.00   17.51   0
  -5  15  -2  314.08   20.99   0
  -5  15  -2  365.72   15.17   0
   5  15   2  321.28   20.43   0
   5  15   2  262.84   15.76   0
  -5  16   2  156.52   19.64   0
  -5  16   2  164.84   19.35   0
   5  16  -2  151.53   14.61   0
   5  16  -2  178.97   19.24   0
   4  16  -2  109.41   12.29   0
   4  16  -2  122.24   19.35   0
  -4  16   2  135.94   14.75   0
  -4  16   2  159.29   18.83   0
  -3  16   2  107.99   17.71   0
  -3  16   2   94.08   17.73   0
   3  16  -2  101.06   17.55   0
   3  16  -2   25.21   18.31   0
   2  16  -2   -6.93   13.46   0
   2  16  -2    2.69   17.89   0
  -2  16   2   28.59   12.78   0
  -2  16   2  -11.49   18.07   0
   1  16  -2  432.96   20.11   0
   1  16  -2  468.64   14.58   0
  -1  16   2  498.08   14.55   0
  -1  16   2  471.08   19.61   0
   0  16  -2    4.83   13.57   0
   0  16  -2   14.16   18.79   0
   0  16   2    0.17   13.37   0
   0  16   2    5.37   13.16   0
   1  16   2  594.05   14.94   0
   1  16   2  583.11   15.20   0
  -1  16  -2  563.28   14.86   0
  -1  16  -2  657.60   20.27   0
   2  16   2   45.70   18.60   0
   2  16   2   34.72   12.81   0
  -2  16  -2   30.63   18.59   0
  -2  16  -2   56.91   18.30   0
  -3  16  -2   58.73   12.80   0
  -3  16  -2   80.97   13.00   0
   3  16   2   76.43   18.18   0
   3  16   2  104.41   17.48   0
   4  16   2   12.49   14.65   0
   4  16   2   -0.77   19.89   0
  -4  16  -2   21.56   14.37   0
  -4  16  -2   32.45   18.76   0
  -5  16  -2   -4.63   13.41   0
  -5  16  -2  -19.93   18.95   0
   5  16   2    1.81   12.93   0
   5  16   2  -36.89   19.35   0
   4  17  -2   77.99   13.66   0
   4  17  -2   84.56   19.77   0
  -4  17   2   56.33   14.13   0
  -4  17   2   41.39   13.87   0
  -3  17   2   23.57   14.39   0
  -3  17   2   -2.99   20.08   0
   3  17  -2   43.15   18.22   0
   3  17  -2  -33.95   14.56   0
   2  17  -2   70.52   17.59   0
   2  17  -2  111.78   12.93   0
  -2  17   2  100.90   17.66   0
  -2  17   2  105.87   12.82   0
   1  17  -2   45.34   12.30   0
   1  17  -2   51.17   17.85   0
  -1  17   2    1.10   17.60   0
  -1  17   2   41.65   17.59   0
   0  17  -2  583.09   14.70   0
   0  17  -2  695.53   15.05   0
   0  17   2  616.07   14.66   0
   0  17   2  675.03   19.36   0
   1  17   2  -13.09   17.58   0
   1  17   2    4.28   17.58   0
  -1  17  -2  -14.10   17.74   0
  -1  17  -2   16.86   17.63   0
   2  17   2   55.21   12.53   0
   2  17   2   65.15   12.26   0
  -2  17  -2   17.25   17.51   0
  -2  17  -2   67.62   12.60   0
  -3  17  -2  -36.95   20.44   0
  -3  17  -2   53.86   20.48   0
   3  17   2   33.73   20.43   0
   3  17   2    6.99   20.02   0
   4  17   2  134.83   19.98   0
   4  17   2  169.89   19.06   0
  -4  17  -2  156.82   14.18   0
  -4  17  -2  181.56   14.20   0
  -3  18   2   -9.52   13.61   0
  -3  18   2   17.20   13.47   0
   3  18  -2   27.88   18.54   0
   3  18  -2   -2.46   13.63   0
   2  18  -2   45.39   19.44   0
   2  18  -2   15.35   13.92   0
  -2  18   2  -13.80   13.96   0
  -2  18   2  -26.63   19.82   0
   1  18  -2   55.80   18.92   0
   1  18  -2   14.57   14.61   0
  -1  18   2   11.21   20.42   0
  -1  18   2   34.21   20.32   0
   0  18   2  -29.18   18.85   0
   0  18  -2   -5.41   12.04   0
   0  18  -2   11.33   18.97   0
   0  18   2   14.27   14.40   0
   1  18   2   26.50   20.20   0
   1  18   2  -16.68   20.63   0
  -1  18  -2  -20.16   14.70   0
  -1  18  -2   29.12   20.33   0
   2  18   2  287.47   20.93   0
   2  18   2  251.64   20.73   0
  -2  18  -2  312.90   15.25   0
  -2  18  -2  261.41   20.72   0
  -3  18  -2   75.00   18.88   0
  -3  18  -2   49.64   14.01   0
   3  18   2   52.02   19.30   0
   3  18   2   26.10   13.52   0
   1  19  -2  124.47   18.97   0
   1  19  -2   60.74   13.47   0
  -1  19   2   54.55   19.18   0
  -1  19   2   44.31   13.44   0
   0  19  -2  -24.83   13.68   0
   0  19  -2  -20.48   19.17   0
   0  19   2    0.11   13.41   0
   0  19   2   23.98   13.45   0
   1  19   2   42.89   13.92   0
   1  19   2  127.45   13.70   0
  -1  19  -2   96.07   13.51   0
  -1  19  -2   95.44   13.97   0
  -6   0   3   -2.92   21.25   0
   6   0  -3    9.64   28.98   0
  -5   0   3   -0.26   17.93   0
   5   0  -3   -3.17   19.32   0
  -4   0   3    4.12   16.34   0
   4   0  -3   -5.92   21.11   0
   3   0  -3   13.54   19.10   0
  -3   0   3    3.25   29.36   0
   2   0  -3  -10.10   25.10   0
  -2   0   3   23.02   26.70   0
  -1   0   3    4.54   16.84   0
   1   0  -3   -3.44   13.23   0
   0   0  -3    1.59   14.00   0
   0   0   3   -1.49   18.07   0
  -1   0  -3   -3.49   17.82   0
   1   0   3    3.81   17.77   0
   2   0   3   -2.88   24.60   0
  -2   0  -3   -1.12   27.46   0
   3   0   3   -2.60   26.10   0
  -3   0  -3   -0.83   21.44   0
   4   0   3    2.00   25.78   0
   5   0   3   -1.56   19.20   0
   6   0   3   -6.90   18.62   0
  -6   1   3  788.87   24.95   0
  -6   1   3  827.37   24.18   0
   6  -1  -3  964.14   33.57   0
   6   1  -3  889.13   40.14   0
  -5  -1   3   15.75   18.21   0
   5   1  -3   11.70   19.42   0
  -5   1   3   13.95   17.65   0
   5  -1  -3    3.55   23.29   0
  -4   1   3 1536.20   24.05   0
   4   1  -3 1583.91   26.10   0
  -4  -1   3 1608.63   33.13   0
   4  -1  -3 1456.02   31.06   0
   3   1  -3  547.39   22.05   0
  -3   1   3  554.94   20.51   0
  -3  -1   3  541.95   24.15   0
   3  -1  -3  556.15   30.09   0
  -2  -1   3 4036.55   38.45   0
  -2   1   3 3821.49   51.58   0
   2  -1  -3 3806.87   49.72   0
  -1  -1   3  -13.71   12.72   0
  -1   1   3    8.79   28.65   0
   1  -1  -3    9.69   18.53   0
   1   1  -3    4.93   13.55   0
   0  -1  -3 2766.86   30.11   0
   0  -1   3 2860.34   33.59   0
   0   1  -3 2824.38   33.88   0
   0   1   3 2547.49   49.79   0
  -1  -1  -3  962.81   24.73   0
  -1   1  -3 1022.54   25.41   0
   1  -1   3 1026.18   22.15   0
   1   1   3  994.51   24.45   0
   2  -1   3 1397.97   33.35   0
   2   1   3 1364.91   32.04   0
  -2  -1  -3 1391.31   31.41   0
  -2   1  -3 1431.06   31.07   0
   3  -1   3   10.23   25.64   0
  -3  -1  -3    6.49   24.94   0
  -3   1  -3    2.03   17.85   0
   3   1   3    3.39   34.64   0
  -4   1  -3 1204.74   37.67   0
  -4   1  -3 1020.81   33.15   0
   4   1   3 1030.91   34.07   0
   5  -1   3  201.24   13.76   0
   5   1   3  212.72   23.74   0
   6  -1   3  109.98   19.79   0
   7  -1   3  274.78   23.38   0
  -6  -2   3 1015.84   36.12   0
  -6   2   3  971.94   21.07   0
  -6   2   3  939.44   22.27   0
   6   2  -3 1066.76   38.14   0
   6  -2  -3  928.96   22.87   0
   5   2  -3  623.71   23.38   0
  -5   2   3  613.00   20.92   0
  -5  -2   3  619.86   20.87   0
   5  -2  -3  607.03   19.71   0
   4  -2  -3   91.27   25.23   0
  -4   2   3   92.12   16.01   0
   4   2  -3   82.50   17.43   0
  -4  -2   3  105.81   26.85   0
   3   2  -3  178.18   20.23   0
  -3   2   3  185.36   18.21   0
  -3  -2   3  160.92   29.54   0
   3  -2  -3  181.85   20.52   0
   2   2  -3  676.67   27.32   0
  -2  -2   3  723.94   25.89   0
  -2   2   3  693.32   23.61   0
   2  -2  -3  678.11   27.15   0
  -1  -2   3 1080.95   20.67   0
  -1   2   3  987.69   18.73   0
   1  -2  -3  980.11   32.92   0
   1   2  -3 1040.04   21.38   0
   0  -2   3  408.15   16.64   0
   0   2  -3  375.99   22.46   0
   0   2   3  414.76   19.66   0
   0  -2  -3  377.61   30.76   0
  -1  -2  -3  306.57   15.15   0
  -1   2  -3  295.47   16.38   0
   1  -2   3  305.25   21.31   0
   1   2   3  317.46   19.07   0
   2  -2   3 1146.54   30.36   0
   2   2   3 1049.83   27.52   0
  -2  -2  -3 1081.94   27.56   0
  -2   2  -3 1089.15   28.58   0
   3  -2   3    5.36   21.77   0
   3   2   3   62.80   22.90   0
  -3  -2  -3   66.82   22.50   0
  -3   2  -3   59.79   18.95   0
  -4   2  -3 2981.71   37.02   0
  -4   2  -3 3361.76   38.98   0
  -5   2  -3   90.07   18.75   0
  -5   2  -3  107.07   20.25   0
   6  -2   3  -19.70   19.14   0
   7  -2   3  539.84   24.60   0
   8  -2   3  296.62   27.05   0
  -7   3   3  388.76   18.45   0
  -7   3   3  391.76   20.01   0
   7  -3  -3  365.84   30.95   0
  -6  -3   3  151.99   20.37   0
   6   3  -3  159.14   25.47   0
  -6   3   3  152.23   15.78   0
  -6   3   3  154.85   14.62   0
   6  -3  -3  166.85   19.78   0
   5   3  -3  509.57   22.27   0
  -5   3   3  488.75   16.91   0
  -5  -3   3  534.87   24.28   0
   5  -3  -3  519.56   28.05   0
  -4   3   3   48.54   15.56   0
   4   3  -3   47.40   21.07   0
  -4  -3   3   55.39   25.89   0
   4  -3  -3   49.25   17.78   0
   3   3  -3   12.58   19.34   0
  -3  -3   3   12.64   13.29   0
  -3   3   3    3.75   16.99   0
   3  -3  -3  -12.09   19.40   0
   2  -3  -3   90.75   15.64   0
  -2  -3   3   89.12   15.42   0
   2   3  -3   89.73   23.81   0
  -2   3   3   96.76   14.27   0
  -1  -3   3  267.69   14.13   0
  -1   3   3  254.08   16.76   0
   1  -3  -3  273.91   18.24   0
   1   3  -3  275.50   20.77   0
   0  -3  -3  411.50   19.85   0
   0  -3   3  421.69   16.36   0
   0   3  -3  426.78   17.31   0
   0   3   3  376.72   18.74   0
  -1  -3  -3  109.60   12.40   0
  -1   3  -3  128.57   13.82   0
   1  -3   3  128.96   18.74   0
   1   3   3  112.70   16.17   0
   2  -3   3  107.10   23.68   0
  -2  -3  -3  108.36   21.11   0
   2   3   3  109.75   20.67   0
  -2   3  -3  105.33   22.84   0
   3  -3   3 5116.64   39.38   0
  -3  -3  -3 5673.57   44.72   0
  -3   3  -3 5484.49   39.47   0
  -4   3  -3   26.86   20.50   0
  -4   3  -3   29.89   20.39   0
   4   3   3   25.77   20.02   0
   4   3   3   26.52   25.44   0
  -5   3  -3 1040.49   22.42   0
  -5   3  -3  950.61   23.16   0
   6  -3   3  103.28   24.79   0
   7  -3   3  627.23   27.11   0
   8  -3   3  121.96   18.72   0
   8  -4  -3   37.55   23.61   0
  -7   4   3  592.92   18.55   0
  -7   4   3  604.11   17.25   0
   7  -4  -3  590.18   23.17   0
   6   4  -3  256.04   19.67   0
   6   4  -3  233.06   22.44   0
  -6   4   3  209.75   12.26   0
  -6   4   3  229.12   15.95   0
  -6  -4   3  224.08   28.19   0
   6  -4  -3  227.90   19.71   0
   5   4  -3 1125.18   22.19   0
  -5   4   3 1166.39   19.53   0
  -5  -4   3 1170.60   34.63   0
   5  -4  -3 1185.79   32.38   0
  -4   4   3   68.59   15.47   0
   4   4  -3   66.06   17.65   0
  -4  -4   3   45.87   25.62   0
   4  -4  -3   73.14   24.45   0
   3  -4  -3 5143.79   32.98   0
   3   4  -3 5233.72   36.36   0
  -3  -4   3 5220.50   33.43   0
  -3   4   3 5173.83   31.77   0
   2  -4  -3 1174.46   24.02   0
  -2  -4   3 1216.08   25.49   0
   2   4  -3 1197.23   26.62   0
  -2   4   3 1244.47   18.31   0
  -1  -4   3    1.00   24.18   0
  -1   4   3   10.23   15.15   0
   1  -4  -3   23.79   16.60   0
   1   4  -3    4.85   26.47   0
   0  -4  -3  148.78   25.52   0
   0  -4   3  149.06   19.72   0
   0   4  -3  147.25   28.66   0
   0   4   3  164.44   17.33   0
  -1  -4  -3 2975.65   27.34   0
  -1   4  -3 2918.13   29.13   0
   1  -4   3 3028.35   29.26   0
   1   4   3 3169.43   31.91   0
   2  -4   3  779.62   24.61   0
  -2  -4  -3  771.62   18.17   0
   2   4   3  805.04   22.64   0
  -2   4  -3  713.63   18.91   0
   3  -4   3  447.78   21.23   0
   3   4   3  414.42   21.41   0
   3   4   3  441.18   23.13   0
  -3  -4  -3  471.38   21.33   0
  -3   4  -3  424.77   21.09   0
  -4   4  -3   21.07   16.91   0
  -4   4  -3   31.93   16.54   0
   4   4   3   23.54   21.62   0
   4   4   3   21.14   19.52   0
   5   4   3   45.30   26.77   0
  -5   4  -3   50.39   14.39   0
  -5   4  -3   44.75   12.58   0
  -6   4  -3  120.14   14.57   0
  -6   4  -3  105.20   14.49   0
   7  -4   3  207.38   29.03   0
   8  -4   3   58.33   21.79   0
  -8   5   3   43.31   19.44   0
  -8   5   3   53.10   18.46   0
   8  -5  -3   32.32   23.61   0
  -7   5   3    2.72    9.55   0
  -7   5   3    1.31   10.54   0
   7  -5  -3  -17.35   20.74   0
   6   5  -3   20.19   21.25   0
   6   5  -3   22.71   20.91   0
  -6  -5   3  -14.73   26.79   0
  -6   5   3   27.77   13.31   0
  -6   5   3   17.60   11.95   0
   6  -5  -3   63.31   18.47   0
   5   5  -3  360.55   17.96   0
  -5   5   3  379.46   15.66   0
  -5   5   3  338.86   16.52   0
  -5  -5   3  413.61   31.43   0
   5  -5  -3  400.29   21.65   0
  -4  -5   3 2338.36   25.77   0
  -4   5   3 2281.82   20.04   0
   4   5  -3 2262.62   26.11   0
   4  -5  -3 2162.07   26.53   0
   3  -5  -3    0.59   17.70   0
   3   5  -3   11.46   19.00   0
  -3  -5   3    3.41   17.79   0
  -3   5   3    0.73   11.55   0
   2  -5  -3 1114.50   22.39   0
  -2  -5   3 1140.73   23.46   0
   2   5  -3 1180.76   25.07   0
  -2   5   3 1187.98   21.46   0
  -1  -5   3    7.02   21.34   0
  -1   5   3   -4.04   19.21   0
   1  -5  -3   -3.79   20.89   0
   1   5  -3  -13.45   23.38   0
   0  -5  -3 1035.24   24.48   0
   0  -5   3 1081.30   26.10   0
   0   5  -3 1016.23   21.33   0
   0   5   3 1106.62   23.63   0
  -1  -5  -3  123.42   20.69   0
  -1   5  -3  126.69   16.73   0
   1  -5   3  136.01   22.50   0
   1   5   3  131.30   19.89   0
   2  -5   3  838.11   18.14   0
  -2  -5  -3  870.06   22.13   0
   2   5   3  866.87   21.51   0
  -2   5  -3  839.34   23.50   0
   3  -5   3  421.36   15.23   0
   3   5   3  449.14   19.10   0
   3   5   3  387.70   15.47   0
  -3   5  -3  431.96   20.17   0
  -4   5  -3   26.03   16.21   0
  -4   5  -3   16.05   16.55   0
   4   5   3    8.47   21.34   0
   4   5   3   14.88   15.67   0
   5   5   3    9.79   13.54   0
   5   5   3   11.70   18.22   0
  -5   5  -3   20.34   14.94   0
  -5   5  -3   14.77   12.99   0
  -6   5  -3   20.80   11.24   0
  -6   5  -3   20.34   13.46   0
  -7   5  -3   68.57   16.13   0
  -7   5  -3   56.69   16.47   0
   7  -5   3   70.55   21.29   0
   8  -5   3  -25.17   33.29   0
  -8   6   3   32.37   14.97   0
  -8   6   3   26.43   13.75   0
   8  -6  -3    4.26   33.28   0
  -7   6   3  246.70   12.58   0
  -7   6   3  251.79   11.56   0
   7   6  -3  267.21   22.20   0
   7   6  -3  260.17   19.81   0
  -7  -6   3  246.03   24.79   0
   7  -6  -3  266.74   21.97   0
   6   6  -3  168.12   21.63   0
   6   6  -3  189.38   22.13   0
  -6  -6   3  185.00   26.47   0
  -6   6   3  165.47   11.59   0
  -6   6   3  153.44   12.77   0
   6  -6  -3  174.02   18.75   0
   5   6  -3   50.56   16.04   0
  -5   6   3   53.52   14.96   0
  -5   6   3   41.85   14.24   0
  -5  -6   3   47.68   20.72   0
   5  -6  -3   51.83   20.60   0
  -4  -6   3  251.93   17.33   0
  -4   6   3  238.33   12.36   0
  -4   6   3  252.90   15.77   0
   4  -6  -3  259.26   13.00   0
   4   6  -3  246.70   13.46   0
   3  -6  -3  976.32   16.19   0
   3   6  -3  951.15   22.27   0
  -3  -6   3  959.71   20.88   0
  -3   6   3  989.97   19.21   0
  -2  -6   3  425.90   15.38   0
   2  -6  -3  498.94   20.33   0
   2   6  -3  475.90   22.10   0
  -2   6   3  444.11   19.07   0
  -1  -6   3 1837.19   21.08   0
  -1   6   3 1842.71   19.47   0
   1  -6  -3 1862.23   24.01   0
   1   6  -3 1811.32   21.91   0
   0  -6  -3  888.92   21.89   0
   0  -6   3  915.71   23.38   0
   0   6  -3  915.80   24.90   0
   0   6   3  932.19   16.80   0
  -1  -6  -3  950.89   21.80   0
  -1   6  -3  911.30   18.29   0
   1  -6   3  955.46   22.93   0
   1   6   3  945.06   16.77   0
  -2  -6  -3   33.20   13.52   0
   2  -6   3   -4.49   19.84   0
   2   6   3    4.82   12.80   0
   2   6   3   20.28   19.22   0
  -2   6  -3   22.45   14.41   0
   3  -6   3   48.06   17.51   0
   3   6   3   38.04   17.85   0
   3   6   3   41.32   16.48   0
  -3   6  -3   46.11   12.95   0
  -3   6  -3   42.80   17.92   0
  -4   6  -3  631.99   18.52   0
  -4   6  -3  528.25   18.74   0
   4   6   3  608.49   21.38   0
   4   6   3  564.74   20.01   0
  -4  -6  -3  535.94   35.23   0
   5   6   3  435.13   18.79   0
   5   6   3  466.20   20.83   0
  -5   6  -3  435.35   17.19   0
  -5   6  -3  498.91   16.24   0
   6   6   3  220.69   26.44   0
   6   6   3  239.76   25.09   0
  -6   6  -3  257.39   12.46   0
  -6   6  -3  240.28   12.85   0
  -7   6  -3  340.40   17.34   0
  -7   6  -3  318.77   19.74   0
   8  -6   3   43.92   32.65   0
   8  -7  -3   84.71   23.17   0
  -8   7   3   82.13   12.75   0
  -8   7   3   67.81   17.61   0
   7   7  -3    2.71   22.17   0
   7   7  -3   -5.41   20.99   0
  -7  -7   3  -19.17   21.98   0
  -7   7   3   11.63   12.84   0
  -7   7   3    3.93   11.86   0
   7  -7  -3   23.93   20.48   0
   6   7  -3  299.86   21.39   0
   6   7  -3  261.02   18.18   0
  -6  -7   3  265.51   29.21   0
   6  -7  -3  256.68   18.59   0
  -6   7   3  250.64   11.82   0
  -6   7   3  267.17   13.53   0
  -5  -7   3   -5.30   15.07   0
   5   7  -3   -4.46   19.37   0
   5   7  -3   -8.34   19.56   0
  -5   7   3    3.89   18.10   0
  -5   7   3  -21.37   17.12   0
  -4  -7   3  712.91   18.55   0
  -4   7   3  662.88   17.54   0
  -4   7   3  712.63   16.96   0
   4  -7  -3  731.74   14.75   0
   4   7  -3  695.91   19.57   0
   3  -7  -3  444.12   18.15   0
   3   7  -3  409.15   19.41   0
  -3  -7   3  380.80   17.92   0
  -3   7   3  424.29   16.80   0
  -2  -7   3 2532.79   24.84   0
   2  -7  -3 2664.77   24.16   0
   2   7  -3 2338.95   21.58   0
  -2   7   3 2554.97   20.00   0
   1   7  -3   79.84   15.25   0
  -1  -7   3   49.51   19.63   0
  -1   7   3   38.69   12.80   0
   1  -7  -3   80.83   13.67   0
   0  -7  -3 1414.49   18.17   0
   0  -7   3 1446.40   19.09   0
   0   7  -3 1396.01   19.51   0
   0   7   3 1507.29   22.11   0
   1   7   3   22.61   12.69   0
   1   7   3   75.53   19.40   0
  -1  -7  -3   70.56   19.31   0
  -1   7  -3   85.29   20.44   0
   1  -7   3   14.53   13.83   0
  -2  -7  -3   35.91   17.97   0
   2  -7   3   51.08   18.25   0
   2   7   3   25.74   18.13   0
   2   7   3   27.49   16.93   0
  -2   7  -3   26.09   18.56   0
   3  -7   3  142.06   17.15   0
   3   7   3  146.64   17.72   0
   3   7   3  147.06   16.37   0
  -3   7  -3  146.63   17.84   0
  -3   7  -3  167.00   17.71   0
  -4   7  -3   89.83   16.57   0
  -4   7  -3  108.67   15.77   0
   4   7   3   82.88   16.91   0
   4   7   3   78.95   15.48   0
   5   7   3   -3.30   24.33   0
   5   7   3   -5.36   17.84   0
  -5   7  -3   -6.58   17.28   0
  -5   7  -3    1.98   18.38   0
   6   7   3  117.85   20.49   0
   6   7   3  124.20   20.55   0
  -6   7  -3  113.99   12.18   0
  -6   7  -3  124.19   11.63   0
  -7   7  -3    7.42   12.29   0
  -7   7  -3    6.69   11.98   0
  -8   7  -3  161.24   22.96   0
  -8   7  -3  165.62   22.88   0
   8  -7   3  202.76   36.40   0
  -8   8   3  109.91   15.20   0
  -8   8   3  101.25   13.71   0
   8  -8  -3   62.38   28.10   0
   7   8  -3    5.31   17.78   0
   7   8  -3    1.87   17.40   0
  -7  -8   3   19.93   26.05   0
   7  -8  -3   -3.69   20.15   0
  -7   8   3   -4.07   11.81   0
  -7   8   3   10.01   12.71   0
  -6   8   3  294.52   11.95   0
  -6   8   3  287.26   14.53   0
   6   8  -3  295.01   17.70   0
   6   8  -3  311.01   17.29   0
  -6  -8   3  326.83   28.24   0
   6  -8  -3  246.71   22.59   0
  -5  -8   3  221.27   15.26   0
   5   8  -3  257.18   19.27   0
   5   8  -3  224.30   19.53   0
  -5   8   3  215.35   16.99   0
  -5   8   3  222.44   18.08   0
  -4  -8   3   44.18   10.99   0
   4  -8  -3   49.93   11.63   0
  -4   8   3   39.68   10.51   0
  -4   8   3   37.63   10.80   0
   4   8  -3   37.28   11.84   0
   3  -8  -3   34.87   11.92   0
   3   8  -3   32.14   12.60   0
  -3  -8   3   18.01   16.36   0
  -3   8   3   38.29   10.88   0
  -3   8   3   20.09   11.31   0
  -2  -8   3  411.85   18.19   0
   2  -8  -3  462.26   13.75   0
   2   8  -3  399.54   14.47   0
  -2   8   3  447.91   16.92   0
  -2   8   3  400.87   13.12   0
   1   8  -3  435.01   15.10   0
  -1  -8   3  451.49   19.37   0
  -1   8   3  386.73   18.23   0
  -1   8   3  449.25   13.35   0
   1  -8  -3  440.40   18.83   0
   0  -8  -3 3263.26   25.17   0
   0  -8   3 3078.01   25.84   0
   0   8  -3 3065.71   22.32   0
   0   8   3 2788.00   24.03   0
   0   8   3 3131.80   24.19   0
   1   8   3  348.89   14.03   0
   1   8   3  386.21   13.28   0
  -1  -8  -3  407.46   14.16   0
  -1   8  -3  388.73   19.57   0
   1  -8   3  395.89   19.14   0
   2  -8   3 1004.29   15.83   0
   2   8   3  970.56   19.99   0
   2   8   3 1050.79   19.19   0
  -2   8  -3 1158.30   20.95   0
  -2   8  -3 1006.50   16.08   0
   3  -8   3    5.00   16.40   0
  -3   8  -3   22.59   16.58   0
   3   8   3   28.33   15.60   0
   3   8   3   -0.06   16.87   0
  -3   8  -3    3.79   16.92   0
  -4   8  -3 1762.34   21.53   0
  -4   8  -3 1955.49   21.32   0
   4   8   3 1706.54   19.34   0
   4   8   3 1870.65   21.76   0
   5   8   3  462.48   20.85   0
   5   8   3  497.02   19.12   0
  -5  -8  -3  467.39   29.36   0
  -5   8  -3  507.53   18.43   0
  -5   8  -3  426.81   14.31   0
  -6   8  -3  756.86   14.65   0
  -6   8  -3  697.00   15.00   0
   6   8   3  635.14   20.91   0
   6   8   3  665.96   22.63   0
  -7   8  -3   64.38   14.82   0
  -7   8  -3   40.60   12.59   0
  -8   8  -3  389.16   20.53   0
  -8   8  -3  424.35   19.67   0
   8  -8   3  419.33   39.76   0
  -8   9   3   74.70   14.83   0
  -8   9   3   79.72   13.73   0
   8   9  -3   81.70   28.32   0
   8   9  -3   71.70   24.36   0
   8  -9  -3   69.36   37.59   0
  -7   9   3  139.30   12.47   0
  -7   9   3  117.52   13.62   0
   7   9  -3  112.50   17.79   0
   7   9  -3  119.28   18.43   0
  -7  -9   3  114.48   26.60   0
   7  -9  -3  131.00   33.63   0
  -6   9   3   30.31   10.31   0
  -6   9   3   10.09   10.94   0
   6   9  -3   14.22   15.98   0
   6   9  -3   23.89   15.26   0
  -6  -9   3   24.63   23.30   0
   6  -9  -3   51.88   20.94   0
  -5  -9   3   -6.02    9.87   0
   5   9  -3   -2.69   18.06   0
   5   9  -3  -14.23   17.66   0
  -5   9   3  -13.61   16.71   0
  -5   9   3  -24.02   15.88   0
  -4  -9   3 1902.48   18.19   0
  -4   9   3 1994.68   20.21   0
  -4   9   3 2234.83   19.96   0
   4   9  -3 2035.69   22.61   0
   4   9  -3 2281.11   22.48   0
   3  -9  -3    1.12   16.28   0
   3   9  -3   10.58   16.68   0
  -3  -9   3    4.71   15.52   0
  -3   9   3   32.34   11.00   0
  -3   9   3   17.00   14.80   0
  -2  -9   3   97.28   11.90   0
   2  -9  -3  115.26   12.32   0
   2   9  -3   88.72   12.94   0
  -2   9   3  112.26   11.77   0
  -2   9   3  115.55   11.33   0
   1   9  -3  237.75   13.73   0
  -1  -9   3  262.10   17.85   0
  -1   9   3  236.19   12.56   0
  -1   9   3  283.97   16.57   0
   1  -9  -3  267.29   13.01   0
   0  -9  -3  103.30   17.28   0
   0  -9   3   84.27   12.61   0
   0   9  -3   82.92   18.39   0
   0   9   3  112.41   16.92   0
   0   9   3  100.95   11.71   0
   1   9   3 2522.39   19.47   0
   1   9   3 2790.21   22.64   0
  -1   9  -3 2661.97   24.08   0
   1  -9   3 2590.39   20.04   0
   2  -9   3   44.01   16.83   0
   2   9   3   43.51   11.34   0
   2   9   3   37.64   12.11   0
  -2   9  -3   49.61   17.26   0
  -2   9  -3   65.44   17.12   0
   3   9   3  248.48   16.99   0
   3   9   3  281.72   15.99   0
  -3   9  -3  268.62   12.61   0
  -3   9  -3  308.08   16.77   0
  -4   9  -3  200.31   19.88   0
  -4   9  -3  238.49   19.16   0
   4   9   3  211.86   14.94   0
   4   9   3  217.73   17.02   0
   5   9   3 1210.52   21.02   0
   5   9   3 1092.85   22.42   0
  -5  -9  -3 1129.17   35.25   0
  -5   9  -3 1083.32   20.60   0
  -5   9  -3 1207.90   20.28   0
  -6   9  -3  102.35   11.18   0
  -6   9  -3  113.31   11.00   0
   6   9   3   97.16   16.46   0
   6   9   3  118.25   15.39   0
  -7   9  -3   65.84   12.82   0
  -7   9  -3   93.83   12.05   0
   7   9   3   69.92   26.33   0
   7   9   3   73.75   19.16   0
   8  -9   3   20.25   37.57   0
  -8   9  -3    4.01   16.40   0
  -8   9  -3    9.08   12.92   0
  -7  10   3  232.88   10.80   0
  -7  10   3  250.83   13.22   0
   7  10  -3  274.55   18.30   0
   7  10  -3  272.06   18.05   0
  -7 -10   3  248.76   27.78   0
   7 -10  -3  311.50   24.42   0
  -6  10   3  301.80   16.79   0
  -6  10   3  305.15   19.42   0
   6  10  -3  281.12   19.45   0
   6  10  -3  278.00   20.57   0
   6 -10  -3  307.74   22.02   0
   5  10  -3  595.01   18.47   0
   5  10  -3  523.83   19.02   0
  -5  10   3  538.92   17.52   0
  -5  10   3  538.68   13.00   0
  -4 -10   3  260.25   18.21   0
  -4  10   3  267.40   13.44   0
  -4  10   3  296.09   17.70   0
   4  10  -3  283.65   20.06   0
   4  10  -3  325.70   19.42   0
   3  10  -3 2223.30   22.26   0
   3  10  -3 2825.24   23.12   0
  -3 -10   3 2376.60   21.62   0
  -3  10   3 2528.50   17.94   0
  -3  10   3 2321.24   20.93   0
  -2 -10   3   19.33   11.08   0
   2  10  -3    4.37   17.23   0
  -2  10   3   16.23   15.18   0
  -2  10   3   13.80   11.01   0
   1  10  -3  952.59   15.41   0
  -1 -10   3  965.86   14.75   0
  -1  10   3  932.73   18.29   0
  -1  10   3  991.76   14.23   0
   0 -10   3    3.17   16.35   0
   0  10  -3   31.41   17.30   0
   0  10   3    3.14   16.19   0
   0  10   3    1.45   11.19   0
   1  10   3 1941.89   21.10   0
   1  10   3 2090.63   20.72   0
  -1  10  -3 2000.74   21.81   0
  -1  10  -3 2395.29   22.59   0
   1 -10   3 2010.21   21.29   0
   2 -10   3   68.13   11.63   0
   2  10   3   70.93   16.38   0
   2  10   3   65.65   15.47   0
  -2  10  -3   65.57   11.81   0
  -2  10  -3   69.93   16.62   0
   3  10   3   45.81   16.14   0
   3  10   3   53.57   14.98   0
  -3  10  -3   72.91   15.73   0
  -3  10  -3   41.57   15.78   0
  -4  10  -3  470.18   19.41   0
  -4  10  -3  531.98   18.99   0
   4  10   3  480.16   20.22   0
   4  10   3  500.93   18.83   0
  -5 -10  -3   25.11   26.83   0
   5  10   3   34.08   15.98   0
   5  10   3   27.22   17.20   0
  -5  10  -3   17.77   11.69   0
  -5  10  -3   53.30   15.80   0
  -6  10  -3  101.41   14.37   0
  -6  10  -3  145.94   13.28   0
   6  10   3  116.39   19.44   0
   6  10   3  115.30   18.20   0
  -7  10  -3   87.87   12.30   0
  -7  10  -3   70.25   12.81   0
   7  10   3   74.91   20.25   0
   7  10   3   69.95   21.58   0
  -7  11   3    8.39   13.83   0
  -7  11   3    8.01   14.94   0
   7  11  -3   -0.25   20.25   0
   7  11  -3    6.72   19.54   0
  -7 -11   3   -7.42   31.07   0
   7 -11  -3  -27.48   36.61   0
  -6  11   3   60.42   18.16   0
  -6  11   3   76.96   16.85   0
   6  11  -3   77.55   17.90   0
   6  11  -3  100.82   18.97   0
   5  11  -3   12.22   15.64   0
   5  11  -3    1.65   16.56   0
  -5  11   3  -11.39   15.35   0
  -5  11   3   12.15   10.56   0
   4  11  -3   -7.09   18.17   0
   4  11  -3   -9.53   12.62   0
  -4  11   3    6.88   16.53   0
  -4  11   3  -11.12   16.94   0
   3  11  -3  138.76   19.81   0
   3  11  -3  177.78   19.54   0
  -3 -11   3  145.08   18.32   0
  -3  11   3  133.52   13.42   0
  -3  11   3  154.75   17.73   0
  -2 -11   3   34.25   11.00   0
   2  11  -3   63.05   11.78   0
   2  11  -3   54.50   11.73   0
  -2  11   3   53.61   15.05   0
  -2  11   3   52.33   15.41   0
   1  11  -3   74.42   12.12   0
   1  11  -3   77.99   16.42   0
  -1 -11   3   59.37   15.87   0
  -1  11   3   57.07   15.70   0
  -1  11   3   68.04   10.83   0
   0 -11   3  113.98   16.24   0
   0  11  -3  170.38   17.05   0
   0  11  -3  134.39   17.02   0
   0  11   3  175.54   16.07   0
   0  11   3  170.58   11.21   0
   1  11   3  -14.83   15.89   0
   1  11   3   10.84   10.57   0
  -1  11  -3   -4.49   11.57   0
  -1  11  -3   14.76   16.36   0
   1 -11   3    0.61   11.09   0
   2  11   3   30.15   16.03   0
   2  11   3   77.01   10.86   0
  -2  11  -3   85.50   11.53   0
  -2  11  -3   60.92   11.61   0
   3  11   3  132.31   19.49   0
   3  11   3  120.56   18.12   0
  -3  11  -3  117.63   13.72   0
  -3  11  -3  120.04   13.60   0
  -4  11  -3   69.51   11.94   0
  -4  11  -3   57.84   17.24   0
   4  11   3   56.71   17.83   0
   4  11   3   54.25   12.18   0
   5  11   3   10.40   15.00   0
   5  11   3    0.13   16.29   0
  -5  11  -3    3.80   15.52   0
  -5  11  -3    3.52   10.65   0
  -6  11  -3   32.94   12.70   0
  -6  11  -3   23.65   15.62   0
   6  11   3   47.74   18.40   0
   6  11   3   36.52   17.31   0
  -7  11  -3   70.86   11.16   0
  -7  11  -3  107.30   14.46   0
   7  11   3   79.48   25.41   0
   7  11   3   80.21   23.56   0
  -7  12   3   47.77   13.99   0
  -7  12   3   44.24   15.97   0
   7  12  -3   71.68   19.42   0
   7  12  -3   62.57   18.98   0
  -7 -12   3   68.71   30.90   0
   7 -12  -3   81.21   27.28   0
  -6  12   3  239.79   16.97   0
  -6  12   3  233.56   17.94   0
   6  12  -3  226.89   17.86   0
   6  12  -3  194.73   18.82   0
   5  12  -3  144.61   18.24   0
   5  12  -3  160.51   19.05   0
  -5  12   3  148.10   18.99   0
  -5  12   3  157.27   18.04   0
   4  12  -3   -8.47   16.37   0
   4  12  -3  -14.29   17.25   0
  -4  12   3   -0.06   15.99   0
  -4  12   3   -0.15   15.59   0
   3  12  -3 1502.98   21.85   0
   3  12  -3 1857.32   17.84   0
  -3 -12   3 1632.27   16.83   0
  -3  12   3 1568.72   20.87   0
  -3  12   3 1793.62   20.50   0
  -2 -12   3   -0.88   17.94   0
   2  12  -3  -25.42   18.97   0
   2  12  -3   -0.81   13.91   0
  -2  12   3   27.39   12.73   0
  -2  12   3   -9.46   17.71   0
   1  12  -3   -6.87   11.45   0
   1  12  -3   21.49   11.05   0
  -1 -12   3    3.04   10.39   0
  -1  12   3   19.10   10.77   0
  -1  12   3   39.68   14.51   0
   0 -12   3   21.42   15.37   0
   0  12  -3  -16.36   16.15   0
   0  12  -3   16.78   11.25   0
   0  12   3    5.45   14.83   0
   0  12   3   13.34   15.45   0
   1  12   3  991.22   17.71   0
   1  12   3 1065.21   13.82   0
  -1  12  -3  997.48   14.55   0
  -1  12  -3 1182.71   18.45   0
   2  12   3   66.61   18.93   0
   2  12   3   70.82   12.86   0
  -2  12  -3   87.39   13.48   0
  -2  12  -3   66.69   13.50   0
   3  12   3  276.18   13.61   0
   3  12   3  326.93   17.69   0
  -3  12  -3  268.36   18.31   0
  -3  12  -3  339.05   18.12   0
   4  12   3  197.29   17.39   0
   4  12   3  223.02   11.92   0
  -4  12  -3  213.99   16.74   0
  -4  12  -3  238.42   16.44   0
   5  12   3  -11.38   12.75   0
   5  12   3   -2.29   19.83   0
  -5  12  -3  -15.60   18.93   0
  -5  12  -3    9.31   12.87   0
  -6  12  -3   -6.48   13.88   0
  -6  12  -3   20.46   16.75   0
   6  12   3  -11.23   17.70   0
   6  12   3    3.26   16.51   0
  -6 -12  -3    4.50   36.08   0
  -7  12  -3    3.57    9.85   0
  -7  12  -3   -2.07   14.30   0
   7  12   3   -6.39   19.30   0
   7  12   3    3.43   17.88   0
  -6  13   3   50.97   20.40   0
  -6  13   3   57.93   17.77   0
   6  13  -3   79.46   18.11   0
   6  13  -3   61.76   19.14   0
  -5  13   3   55.53   17.92   0
  -5  13   3   33.64   12.21   0
   5  13  -3   22.27   18.90   0
   5  13  -3   66.29   17.64   0
   4  13  -3  318.24   16.50   0
   4  13  -3  282.29   17.08   0
  -4  13   3  313.38   16.02   0
  -4  13   3  360.22   15.71   0
   3  13  -3  634.35   18.31   0
   3  13  -3  561.88   18.58   0
  -3  13   3  614.03   17.74   0
  -3  13   3  693.58   17.45   0
   2  13  -3   90.84   18.40   0
   2  13  -3  123.29   12.89   0
  -2  13   3  112.09   17.32   0
  -2  13   3  157.83   12.30   0
   1  13  -3  666.74   20.07   0
   1  13  -3  826.42   20.05   0
  -1  13   3  648.36   14.48   0
  -1  13   3  754.55   14.39   0
   0  13  -3  212.54   19.09   0
   0  13  -3  263.95   13.79   0
   0  13   3  233.14   13.39   0
   0  13   3  230.66   13.09   0
   1  13   3  655.11   14.42   0
   1  13   3  724.60   14.09   0
  -1  13  -3  669.17   19.61   0
  -1  13  -3  761.16   19.88   0
   2  13   3  191.96   17.88   0
   2  13   3  166.48   17.35   0
  -2  13  -3  188.44   13.00   0
  -2  13  -3  192.89   13.10   0
   3  13   3  527.45   18.20   0
   3  13   3  600.84   17.75   0
  -3  13  -3  616.95   17.81   0
  -3  13  -3  533.82   13.42   0
   4  13   3  547.87   13.49   0
   4  13   3  588.24   13.09   0
  -4  13  -3  619.45   17.09   0
  -4  13  -3  551.54   13.03   0
   5  13   3  219.68   18.27   0
   5  13   3  184.25   14.23   0
  -5  13  -3  218.77   13.54   0
  -5  13  -3  202.52   13.45   0
  -6  13  -3   -3.04   18.62   0
  -6  13  -3   -5.83   14.16   0
   6  13   3    1.01   20.73   0
   6  13   3   -3.16   19.66   0
  -6 -13  -3   10.56   37.87   0
  -6  14   3   55.57   13.33   0
  -6  14   3   48.15   14.15   0
   6  14  -3   63.22   19.17   0
   6  14  -3   81.56   20.02   0
  -5  14   3   50.65   16.62   0
  -5  14   3    4.66   12.10   0
   5  14  -3   56.81   16.71   0
   5  14  -3    9.42   17.87   0
   4  14  -3  -19.12   19.32   0
   4  14  -3   16.16   12.84   0
  -4  14   3   24.89   18.29   0
  -4  14   3   63.91   18.18   0
   3  14  -3   49.67   15.70   0
   3  14  -3   81.34   16.12   0
  -3  14   3   77.12   15.36   0
  -3  14   3   65.88   10.94   0
   2  14  -3   -6.59   11.59   0
   2  14  -3  -10.36   17.05   0
  -2  14   3   12.31   16.03   0
  -2  14   3   -8.40   15.88   0
   1  14  -3   28.60   11.95   0
   1  14  -3    9.75   12.35   0
  -1  14   3   10.07   16.75   0
  -1  14   3   15.72   16.29   0
   0  14  -3  408.19   18.31   0
   0  14  -3  347.28   18.44   0
   0  14   3  386.82   17.52   0
   0  14   3  337.84   17.73   0
   1  14   3   79.51   12.10   0
   1  14   3   46.57   16.33   0
  -1  14  -3   66.82   17.03   0
  -1  14  -3   83.18   17.22   0
   2  14   3  665.05   17.48   0
   2  14   3  622.87   17.97   0
  -2  14  -3  620.58   17.75   0
  -2  14  -3  649.49   13.69   0
   3  14   3   11.66   15.89   0
   3  14   3   31.04   14.99   0
  -3  14  -3  -22.17   15.53   0
  -3  14  -3    5.27   10.98   0
   4  14   3  487.09   20.11   0
   4  14   3  536.79   19.20   0
  -4  14  -3  538.61   14.50   0
  -4  14  -3  434.29   19.64   0
  -5  14  -3   87.88   17.52   0
  -5  14  -3  153.96   12.61   0
   5  14   3  135.10   17.16   0
   5  14   3  143.89   18.19   0
  -6  14  -3  375.18   15.10   0
  -6  14  -3  316.60   20.21   0
   6  14   3  341.95   20.86   0
   6  14   3  364.37   19.94   0
  -6 -14  -3  408.51   46.61   0
  -5  15   3  -19.66   19.55   0
  -5  15   3  -21.35   14.26   0
   5  15  -3   15.53   19.72   0
   5  15  -3  -16.59   14.74   0
   4  15  -3  522.25   19.56   0
   4  15  -3  516.19   14.12   0
  -4  15   3  506.57   18.82   0
  -4  15   3  588.61   18.86   0
  -3  15   3   48.69   18.31   0
  -3  15   3  -10.15   18.40   0
   3  15  -3   69.54   18.86   0
   3  15  -3   -1.98   18.32   0
   2  15  -3  287.79   16.66   0
   2  15  -3  352.82   16.19   0
  -2  15   3  316.16   16.06   0
  -2  15   3  381.26   11.83   0
   1  15  -3   -5.39   11.17   0
   1  15  -3    6.00   11.27   0
  -1  15   3    4.14   15.48   0
  -1  15   3   -8.39   15.38   0
   0  15  -3  502.59   13.30   0
   0  15  -3  622.05   17.55   0
   0  15   3  570.13   16.87   0
   0  15   3  518.18   17.09   0
   1  15   3  180.82   11.90   0
   1  15   3  228.64   15.74   0
  -1  15  -3  197.44   16.42   0
  -1  15  -3  211.62   16.54   0
   2  15   3    2.54   15.43   0
   2  15   3  -20.01   14.93   0
  -2  15  -3   21.64   10.57   0
  -2  15  -3   34.65   15.35   0
  -3  15  -3   -1.33   18.50   0
  -3  15  -3    9.11   12.99   0
   3  15   3    6.47   13.15   0
   3  15   3   11.65   12.82   0
   4  15   3   48.10   12.83   0
   4  15   3   49.82   12.17   0
  -4  15  -3   51.52   17.54   0
  -4  15  -3   29.89   12.49   0
  -5  15  -3   -8.10   19.97   0
  -5  15  -3    6.33   19.80   0
   5  15   3   33.81   13.87   0
   5  15   3   37.59   14.75   0
  -5  16   3  119.26   13.65   0
  -5  16   3  114.22   13.57   0
   5  16  -3   96.62   18.77   0
   5  16  -3   68.89   14.33   0
   4  16  -3   39.81   14.03   0
   4  16  -3   16.84   19.25   0
  -4  16   3   52.50   19.97   0
  -4  16   3   24.34   14.27   0
  -3  16   3   76.61   17.51   0
  -3  16   3   58.17   12.64   0
   3  16  -3   56.94   17.99   0
   3  16  -3   56.36   12.56   0
   2  16  -3   60.23   13.29   0
   2  16  -3   88.25   18.07   0
  -2  16   3   59.26   12.99   0
  -2  16   3   90.52   12.87   0
   1  16  -3  408.74   20.09   0
   1  16  -3  488.35   14.66   0
  -1  16   3  457.12   19.25   0
  -1  16   3  435.51   14.37   0
   0  16  -3   23.95   13.38   0
   0  16  -3   40.67   18.95   0
   0  16   3   36.83   18.45   0
   0  16   3   29.06   18.50   0
   1  16   3    9.96   13.43   0
   1  16   3    9.83   18.48   0
  -1  16  -3    2.85   18.78   0
  -1  16  -3   -2.10   18.99   0
   2  16   3    7.17   12.57   0
   2  16   3  -14.29   18.44   0
  -2  16  -3  -35.12   18.20   0
  -2  16  -3    3.42   18.16   0
  -3  16  -3   -1.98   17.74   0
  -3  16  -3    5.17   12.54   0
   3  16   3   23.54   12.54   0
   3  16   3   16.19   12.05   0
   4  16   3   40.15   20.61   0
   4  16   3   -4.63   19.98   0
  -4  16  -3   22.25   14.22   0
  -4  16  -3   14.78   14.46   0
   5  16   3    5.22   13.50   0
   4  17  -3  608.26   16.10   0
   4  17  -3  538.63   16.66   0
  -4  17   3  652.89   16.23   0
  -4  17   3  479.00   16.12   0
  -3  17   3   26.23   14.30   0
  -3  17   3  -12.94   20.00   0
   3  17  -3    6.92   14.49   0
   3  17  -3   -5.05   14.16   0
   2  17  -3   21.69   12.43   0
   2  17  -3   -7.22   17.06   0
  -2  17   3    7.01   12.09   0
  -2  17   3   -9.66   17.14   0
   1  17  -3  -19.78   17.81   0
   1  17  -3   -6.90   12.38   0
  -1  17   3  -37.33   12.39   0
  -1  17   3   -3.17   12.50   0
   0  17  -3   48.44   13.06   0
   0  17  -3   69.93   18.05   0
   0  17   3   69.24   17.72   0
   0  17   3   65.27   17.85   0
   1  17   3    8.74   12.39   0
   1  17   3   11.50   17.30   0
  -1  17  -3   -0.04   17.51   0
  -1  17  -3   -4.13   17.75   0
   2  17   3  182.81   18.07   0
   2  17   3  262.76   12.91   0
  -2  17  -3  252.36   18.08   0
  -2  17  -3  183.13   17.95   0
  -3  17  -3  189.83   15.23   0
  -3  17  -3  170.15   14.77   0
   3  17   3  178.20   20.98   0
   3  17   3  212.68   14.52   0
   4  17   3    0.12   18.48   0
   4  17   3   -9.68   13.73   0
  -4  17  -3  -14.37   19.12   0
  -4  17  -3   26.88   13.19   0
  -3  18   3   27.84   18.87   0
  -3  18   3   31.85   19.37   0
   3  18  -3   94.61   13.31   0
   3  18  -3   50.54   18.97   0
   2  18  -3  -13.42   19.68   0
   2  18  -3   41.35   19.69   0
  -2  18   3    7.19   13.81   0
  -2  18   3   22.88   19.89   0
   1  18  -3  120.39   20.75   0
   1  18  -3  176.91   20.33   0
  -1  18   3  155.96   14.68   0
  -1  18   3  147.63   14.84   0
   0  18  -3   98.17   14.81   0
   0  18   3   85.51   20.62   0
   0  18   3   88.72   20.52   0
   0  18  -3   99.16   20.62   0
   1  18   3  -29.15   14.55   0
   1  18   3   34.76   19.89   0
  -1  18  -3   -9.30   20.29   0
  -1  18  -3   27.32   20.59   0
   2  18   3   18.43   14.11   0
   2  18   3   17.51   19.49   0
  -2  18  -3   26.26   20.08   0
  -2  18  -3    0.02   19.68   0
  -3  18  -3   37.96   13.69   0
   3  18   3   40.26   13.47   0
   0  19  -3   61.03   19.05   0
   0  19  -3    6.28   18.95   0
   0  19   3   25.11   18.91   0
   0  19   3   28.13   19.11   0
  -6   0   4 1378.93   24.87   0
   6   0  -4 1443.59   30.14   0
   5   0  -4 3673.26   31.98   0
  -5   0   4 3520.00   33.05   0
   4   0  -4 4746.37   34.70   0
  -4   0   4 4408.80   36.77   0
   3   0  -4   91.64   18.98   0
  -3   0   4   65.07   20.91   0
   2   0  -4  159.31   23.65   0
  -2   0   4  155.02   35.76   0
   0   0  -4 1328.94   21.30   0
   0   0   4 1328.05   24.21   0
  -1   0  -4  539.28   20.84   0
   1   0   4  602.35   20.78   0
   2   0   4  237.26   23.39   0
  -2   0  -4  239.71   22.16   0
   3   0   4  749.92   29.45   0
  -3   0  -4  763.86   26.22   0
  -4   0  -4  496.42   29.58   0
   4   0   4  476.28   31.24   0
   5   0   4    6.89   26.12   0
   6   0   4  908.34   26.07   0
  -7   1   4   -0.75   18.57   0
  -7   1   4    2.71   18.10   0
  -6  -1   4 1008.80   24.82   0
  -6   1   4 1042.29   21.28   0
   6  -1  -4 1028.95   27.55   0
   6   1  -4 1076.26   31.58   0
  -5  -1   4  204.47   16.54   0
   5  -1  -4  217.06   20.40   0
   5   1  -4  209.58   17.18   0
  -5   1   4  203.91   15.58   0
  -4   1   4   -5.40   15.47   0
   4   1  -4    1.33   17.06   0
  -4  -1   4  -10.19   18.79   0
   4  -1  -4  -23.57   17.50   0
   3   1  -4  814.53   22.45   0
  -3  -1   4  816.53   32.57   0
  -3   1   4  775.51   32.36   0
   3  -1  -4  780.31   29.90   0
   2   1  -4   71.75   16.52   0
  -2  -1   4   61.64   21.12   0
   2  -1  -4   65.56   31.37   0
  -2   1   4   89.09   34.59   0
  -1  -1   4 1465.28   20.99   0
  -1   1   4 1408.79   37.33   0
   1  -1  -4 1477.13   24.75   0
   1   1  -4 1524.20   25.63   0
   0  -1  -4  927.22   19.32   0
   0  -1   4  983.47   22.81   0
   0   1  -4  997.95   23.80   0
   0   1   4  988.96   37.71   0
  -1   1  -4 4649.51   36.69   0
  -2   1  -4 4558.90   39.10   0
   3  -1   4 1704.10   30.73   0
   3   1   4 1701.95   33.16   0
  -3  -1  -4 1737.10   31.59   0
  -3   1  -4 1672.11   27.59   0
  -4  -1  -4  441.09   30.72   0
  -4   1  -4  406.18   22.24   0
   4  -1   4  428.48   28.75   0
   4   1   4  417.32   34.33   0
   5  -1   4   76.64   21.21   0
   5   1   4   76.95   28.33   0
   6  -1   4  210.16   15.36   0
   7  -1   4   -8.17   21.57   0
  -7   2   4  141.59   16.23   0
  -7   2   4  137.97   16.93   0
  -6  -2   4   56.32   15.51   0
  -6   2   4   54.14   14.04   0
   6  -2  -4   12.29   27.02   0
   6   2  -4   54.84   22.45   0
   5   2  -4  150.80   19.93   0
  -5   2   4  138.75   15.21   0
  -5  -2   4  146.21   28.11   0
   5  -2  -4  123.13   17.01   0
  -4   2   4  338.54   16.68   0
   4   2  -4  355.15   18.43   0
  -4  -2   4  355.73   27.77   0
   4  -2  -4  324.32   19.25   0
   3   2  -4  129.21   19.26   0
  -3   2   4  118.43   17.47   0
  -3  -2   4   94.91   29.20   0
   3  -2  -4   88.46   27.52   0
   2   2  -4   90.61   22.64   0
  -2  -2   4   81.11   20.91   0
  -2   2   4   88.50   14.15   0
   2  -2  -4   89.33   21.84   0
  -1  -2   4 2752.23   28.39   0
  -1   2   4 2817.39   43.81   0
   1  -2  -4 2841.58   50.21   0
   1   2  -4 2760.52   26.39   0
   0  -2   4   80.95   13.08   0
   0   2  -4   80.27   14.27   0
   0  -2  -4   83.45   26.16   0
   0   2   4   74.47   28.78   0
  -1  -2  -4  471.46   14.76   0
  -1   2  -4  462.10   19.89   0
   1   2   4  491.98   55.29   0
   1  -2   4  525.51   19.98   0
   2  -2   4 2589.53   33.30   0
   2   2   4 2528.40   31.71   0
  -2  -2  -4 2620.32   31.48   0
  -2   2  -4 2512.11   31.56   0
   3  -2   4 3250.75   39.20   0
   3   2   4 3139.02   35.08   0
  -3  -2  -4 3364.65   35.50   0
  -3   2  -4 3391.00   32.97   0
  -4  -2  -4   31.50   23.51   0
  -4   2  -4   26.06   19.32   0
   4  -2   4   22.67   21.85   0
   4   2   4   25.50   24.55   0
  -5   2  -4   56.85   15.06   0
  -5   2  -4   70.11   15.51   0
   6  -2   4  975.83   24.63   0
   7  -2   4  496.50   24.35   0
   8  -2   4   -0.24   25.23   0
  -7   3   4    9.99   12.25   0
  -7   3   4    7.46   13.19   0
   7  -3  -4  -28.27   29.79   0
   6   3  -4   14.10   21.59   0
  -6   3   4   13.74   11.00   0
  -6  -3   4   19.10   27.52   0
   6  -3  -4   17.30   26.41   0
   5   3  -4  689.98   19.45   0
   5  -3  -4  760.29   31.27   0
  -5   3   4  693.62   17.32   0
  -5  -3   4  787.40   33.18   0
  -4   3   4  210.64   16.07   0
   4   3  -4  199.09   17.84   0
  -4  -3   4  216.78   26.27   0
   4  -3  -4  225.72   18.21   0
   3   3  -4  135.93   19.84   0
   3  -3  -4  140.72   27.68   0
  -3  -3   4  136.37   19.13   0
  -3   3   4  135.03   17.38   0
  -2  -3   4  210.56   15.54   0
   2   3  -4  249.42   22.75   0
  -2   3   4  214.71   19.43   0
   2  -3  -4  202.07   21.79   0
  -1  -3   4 1278.65   22.77   0
  -1   3   4 1322.17   21.08   0
   1  -3  -4 1241.95   31.82   0
   1   3  -4 1331.69   30.90   0
   0   3  -4  317.48   14.97   0
   0  -3   4  353.30   14.09   0
   0   3   4  361.81   13.07   0
   0  -3  -4  371.83   39.44   0
  -1   3  -4  180.06   25.87   0
  -1  -3  -4  156.37   43.27   0
   1  -3   4  169.75   25.70   0
   1   3   4  166.00   22.76   0
   2  -3   4 1219.35   26.94   0
  -2  -3  -4 1188.43   20.37   0
   2   3   4 1186.69   24.53   0
  -2   3  -4 1153.43   20.89   0
   3  -3   4  970.41   24.57   0
   3   3   4  931.73   23.25   0
  -3  -3  -4  986.98   23.42   0
  -3   3  -4  979.16   23.17   0
  -4  -3  -4    8.66   20.51   0
  -4   3  -4   14.00   19.56   0
   4  -3   4   17.35   17.24   0
   4   3   4   14.34   20.44   0
   4   3   4   14.20   19.83   0
  -5   3  -4   28.04   13.53   0
  -5   3  -4   23.29   11.90   0
  -6   3  -4   45.15   21.95   0
  -6   3  -4   58.73   21.33   0
   7  -3   4   14.10   21.18   0
   8  -3   4   48.17   25.83   0
  -8   4   4  102.24   20.81   0
  -8   4   4  107.38   19.78   0
  -7   4   4  555.20   14.36   0
  -7   4   4  559.22   15.68   0
   7  -4  -4  559.23   22.69   0
   7   4  -4  614.41   30.09   0
   7   4  -4  518.46   28.45   0
   6   4  -4  170.87   22.52   0
  -6   4   4  158.50   15.09   0
  -6   4   4  149.47   13.95   0
  -6  -4   4  140.46   27.64   0
   6  -4  -4  179.03   26.69   0
   5   4  -4    4.10   15.36   0
  -5   4   4   -4.50   14.06   0
  -5  -4   4   18.67   29.94   0
   5  -4  -4   10.86   29.05   0
  -4  -4   4  495.80   18.95   0
  -4   4   4  483.88   16.82   0
   4   4  -4  454.07   19.11   0
   4  -4  -4  434.36   25.61   0
   3   4  -4   33.69   19.25   0
  -3  -4   4   52.05   18.17   0
  -3   4   4   40.71   16.43   0
   3  -4  -4   50.44   25.97   0
  -2  -4   4  995.99   23.25   0
   2   4  -4 1017.57   24.86   0
  -2   4   4 1033.82   21.18   0
   2  -4  -4 1014.91   25.54   0
  -1  -4   4 1558.42   27.08   0
  -1   4   4 1528.89   20.00   0
   1  -4  -4 1577.57   20.78   0
   1   4  -4 1656.30   23.19   0
   0  -4  -4  208.36   23.13   0
   0  -4   4  223.09   17.84   0
   0   4  -4  218.07   26.17   0
   0   4   4  212.68   21.62   0
  -1  -4  -4 2339.76   23.65   0
  -1   4  -4 2455.51   30.52   0
   1  -4   4 2374.74   30.41   0
   1   4   4 2303.71   27.40   0
   2  -4   4 2199.70   28.27   0
  -2  -4  -4 2178.73   22.99   0
   2   4   4 2209.26   26.27   0
  -2   4  -4 2232.18   23.64   0
   3  -4   4 2954.92   26.26   0
   3   4   4 2930.36   28.82   0
  -3  -4  -4 3072.63   29.88   0
  -3   4  -4 3044.96   28.96   0
  -4   4  -4  552.89   19.01   0
  -4   4  -4  683.77   20.27   0
   4  -4   4  546.25   23.02   0
   4   4   4  524.79   20.44   0
   4   4   4  526.32   19.51   0
   5   4   4   17.06   17.17   0
   5   4   4   13.70   23.22   0
  -5   4  -4   23.57   13.09   0
  -5   4  -4   14.21   11.59   0
  -6   4  -4  305.46   16.19   0
  -6   4  -4  281.70   16.21   0
   7  -4   4  564.38   28.48   0
   8  -4   4  112.65   26.47   0
  -8   5   4   92.24   18.51   0
  -8   5   4  100.28   17.00   0
   8  -5  -4  136.96   32.61   0
  -7   5   4  534.20   13.74   0
  -7   5   4  526.22   15.03   0
   7   5  -4  530.88   21.40   0
   7   5  -4  567.58   25.11   0
  -7  -5   4  554.36   24.18   0
   7  -5  -4  565.91   22.62   0
   6   5  -4  375.80   22.62   0
  -6  -5   4  389.55   28.05   0
  -6   5   4  389.00   12.86   0
  -6   5   4  354.18   13.69   0
   6  -5  -4  417.97   26.89   0
   5   5  -4  673.57   19.04   0
  -5   5   4  685.19   16.65   0
  -5  -5   4  658.77   24.38   0
   5  -5  -4  641.69   22.94   0
  -4  -5   4 1417.73   22.12   0
  -4   5   4 1358.95   19.57   0
   4   5  -4 1402.98   22.47   0
   4  -5  -4 1260.43   22.78   0
   3  -5  -4 2046.95   23.22   0
   3   5  -4 2048.71   25.20   0
  -3  -5   4 1991.94   21.05   0
  -3   5   4 2063.81   19.20   0
   2  -5  -4 1609.82   22.99   0
  -2  -5   4 1583.15   20.09   0
   2   5  -4 1582.90   25.52   0
  -2   5   4 1538.66   18.17   0
  -1  -5   4 1706.69   21.14   0
  -1   5   4 1666.40   19.23   0
   1  -5  -4 1633.30   19.72   0
   1   5  -4 1711.85   27.24   0
   0  -5  -4  458.65   21.48   0
   0  -5   4  462.25   17.16   0
   0   5  -4  423.30   17.89   0
   0   5   4  443.40   20.70   0
  -1  -5  -4  658.43   21.58   0
  -1   5  -4  648.78   17.97   0
   1  -5   4  707.18   18.05   0
   1   5   4  713.24   16.32   0
   2  -5   4   -4.28   14.29   0
  -2  -5  -4  -14.98   17.95   0
   2   5   4   -3.75   18.31   0
  -2   5  -4  -22.11   20.00   0
   3  -5   4  268.94   14.44   0
   3   5   4  283.07   17.87   0
  -3  -5  -4  305.68   18.53   0
  -3   5  -4  288.43   19.15   0
  -4   5  -4   30.04   16.31   0
  -4   5  -4   12.54   16.84   0
   4  -5   4    8.48   16.50   0
   4   5   4   12.05   20.68   0
   4   5   4   13.79   15.29   0
   5   5   4   10.85   17.31   0
   5   5   4    1.79   18.15   0
  -5   5  -4    2.05   14.16   0
  -5   5  -4   -1.67   12.73   0
  -6   5  -4   54.90   13.46   0
  -6   5  -4   52.16   13.62   0
  -7   5  -4  158.59   17.38   0
  -7   5  -4  177.52   17.69   0
   7  -5   4  199.04   21.74   0
   8  -5   4   93.41   22.21   0
  -8   6   4   54.29   14.25   0
  -8   6   4   48.88   15.53   0
   8  -6  -4   78.05   22.70   0
   7  -6  -4  161.96   29.54   0
  -7   6   4  187.37   13.02   0
  -7   6   4  196.15   13.05   0
   7   6  -4  210.11   22.63   0
   7   6  -4  175.87   20.82   0
  -7  -6   4  190.32   28.24   0
   6   6  -4  273.10   18.39   0
  -6  -6   4  281.24   19.86   0
  -6   6   4  281.12   11.98   0
  -6   6   4  250.54   13.53   0
   6  -6  -4  302.43   26.47   0
   5   6  -4  626.73   21.67   0
  -5   6   4  595.74   13.44   0
  -5   6   4  661.53   16.45   0
  -5  -6   4  677.69   31.55   0
   5  -6  -4  617.96   22.59   0
  -4  -6   4 1801.85   22.45   0
  -4   6   4 1791.54   20.33   0
   4   6  -4 1788.21   23.22   0
   4  -6  -4 1737.79   29.56   0
   3  -6  -4  833.38   19.31   0
   3   6  -4  841.28   16.60   0
  -3  -6   4  835.44   15.85   0
  -3   6   4  872.03   14.41   0
   2  -6  -4  610.02   15.15   0
  -2  -6   4  604.67   15.52   0
   2   6  -4  601.81   16.91   0
  -2   6   4  669.51   18.73   0
  -1  -6   4 1526.47   19.45   0
   1  -6  -4 1455.66   18.20   0
  -1   6   4 1560.37   21.77   0
   1   6  -4 1532.63   20.20   0
   0  -6  -4 2262.73   24.51   0
   0  -6   4 2258.63   22.18   0
   0   6  -4 2056.66   26.39   0
   0   6   4 2348.19   20.66   0
  -1  -6  -4  129.54   18.49   0
  -1   6  -4  110.76   14.67   0
   1  -6   4  116.77   20.19   0
   1   6   4  135.48   18.28   0
  -2  -6  -4  579.88   15.02   0
   2  -6   4  593.34   20.82   0
   2   6   4  591.62   19.05   0
  -2   6  -4  571.51   15.85   0
   3  -6   4    2.53   17.55   0
   3   6   4    5.35   16.86   0
   3   6   4   13.12   15.93   0
  -3  -6  -4    8.74   16.69   0
  -3   6  -4    6.55   12.21   0
  -4   6  -4   -5.34   16.30   0
  -4   6  -4   -0.18   16.38   0
   4  -6   4    1.46   11.35   0
   4   6   4    1.01   16.58   0
   4   6   4    5.84   18.57   0
   5   6   4  163.30   16.91   0
   5   6   4  170.02   17.34   0
  -5   6  -4  185.23   18.93   0
  -5   6  -4  222.00   17.45   0
   6   6   4   84.83   19.42   0
   6   6   4   84.44   23.28   0
  -6   6  -4   96.45   13.76   0
  -6   6  -4   87.47   11.38   0
  -7   6  -4   43.30   14.98   0
  -7   6  -4   42.53   15.12   0
   8  -6   4   25.06   23.48   0
  -8   7   4  144.44   18.71   0
   8  -7  -4  156.09   23.34   0
  -8   7   4  142.69   14.35   0
   7   7  -4  215.43   23.27   0
   7   7  -4  212.79   23.31   0
  -7  -7   4  217.27   25.04   0
  -7   7   4  213.40   14.26   0
  -7   7   4  228.83   13.10   0
   7  -7  -4  240.99   21.07   0
   6   7  -4    1.97   20.48   0
   6   7  -4   -0.85   20.22   0
  -6  -7   4    3.23   31.14   0
   6  -7  -4  -32.00   30.92   0
  -6   7   4   11.71   10.47   0
  -6   7   4  -10.66   12.85   0
  -5  -7   4  148.06   16.63   0
   5   7  -4  149.26   19.50   0
  -5   7   4  122.81   13.10   0
  -5   7   4  147.33   17.12   0
   5  -7  -4  144.31   27.52   0
  -4  -7   4   58.60   15.80   0
  -4   7   4   54.92   14.50   0
   4  -7  -4   71.80   11.56   0
   4   7  -4   52.63   12.09   0
   3  -7  -4   86.66   16.49   0
   3   7  -4   82.14   12.96   0
  -3  -7   4   70.58   12.02   0
  -3   7   4   64.54   11.07   0
  -2  -7   4   89.61   17.73   0
   2  -7  -4   88.90   17.47   0
   2   7  -4   98.47   19.46   0
  -2   7   4   98.01   11.72   0
   1   7  -4  199.43   14.77   0
  -1  -7   4  235.33   18.92   0
  -1   7   4  215.79   12.76   0
   1  -7  -4  178.37   18.43   0
   0  -7  -4 2993.01   25.46   0
   0  -7   4 3049.47   27.18   0
   0   7  -4 2873.48   23.00   0
   0   7   4 3017.67   25.02   0
   1   7   4  264.12   17.72   0
  -1  -7  -4  251.76   13.45   0
  -1   7  -4  236.51   19.92   0
   1  -7   4  233.80   19.55   0
  -2  -7  -4  162.21   17.74   0
   2  -7   4  151.95   18.41   0
   2   7   4  134.57   16.96   0
  -2   7  -4  133.87   13.59   0
   3  -7   4  535.67   18.81   0
   3   7   4  497.68   14.25   0
   3   7   4  583.27   17.78   0
  -3  -7  -4  595.40   14.68   0
  -3   7  -4  518.60   18.77   0
  -4   7  -4 1889.45   22.19   0
  -4   7  -4 1459.64   17.71   0
   4  -7   4 1540.57   21.20   0
   4   7   4 1529.66   22.46   0
   4   7   4 1636.48   21.45   0
  -4  -7  -4 1605.53   62.03   0
   5   7   4  422.35   21.26   0
   5   7   4  424.02   19.56   0
  -5   7  -4  474.67   18.32   0
  -5   7  -4  460.31   19.55   0
   6   7   4  201.90   20.82   0
   6   7   4  198.74   21.24   0
  -6   7  -4  210.45   12.51   0
  -6   7  -4  221.98   12.27   0
  -7   7  -4  287.65   16.65   0
  -7   7  -4  261.99   14.07   0
  -8   7  -4   37.92   21.28   0
  -8   7  -4   44.01   21.45   0
   8  -7   4   97.60   38.67   0
  -8   8   4  113.97   13.65   0
  -8   8   4  109.41   18.56   0
   8   8  -4  118.66   29.73   0
   8   8  -4  119.62   30.58   0
   8  -8  -4  158.13   27.41   0
  -7   8   4    1.81   15.59   0
   7   8  -4    6.10   17.77   0
   7   8  -4   -2.44   21.46   0
  -7  -8   4    3.66   26.62   0
   7  -8  -4   27.64   23.58   0
  -7   8   4   15.80   11.57   0
  -6   8   4   -4.36   14.01   0
  -6   8   4  -12.61   10.56   0
   6   8  -4    4.90   16.20   0
   6   8  -4    7.53   15.99   0
  -6  -8   4  -20.23   29.69   0
   6  -8  -4   -7.40   29.98   0
  -5  -8   4  126.90   16.18   0
   5   8  -4   97.88   18.76   0
  -5   8   4   89.32   17.35   0
  -5   8   4  113.48   16.40   0
   5  -8  -4  104.64   26.76   0
  -4  -8   4   16.11   15.15   0
   4  -8  -4  -12.17   15.83   0
  -4   8   4   -2.35   14.28   0
  -4   8   4   15.39   14.83   0
   4   8  -4   18.80   16.41   0
   3  -8  -4   42.95   11.71   0
   3   8  -4   43.22   17.64   0
  -3  -8   4   44.23   16.21   0
  -3   8   4   54.87   15.34   0
  -2  -8   4  205.13   17.08   0
   2  -8  -4  242.43   16.99   0
   2   8  -4  179.62   18.60   0
  -2   8   4  211.72   12.12   0
   1   8  -4  449.09   19.86   0
  -1  -8   4  457.18   18.91   0
  -1   8   4  492.68   17.51   0
   1  -8  -4  486.69   13.69   0
   0  -8  -4  221.91   17.48   0
   0  -8   4  197.35   13.66   0
   0   8  -4  183.57   19.31   0
   0   8   4  205.76   12.42   0
   1   8   4   15.70   11.41   0
  -1  -8  -4   -2.26   12.15   0
  -1   8  -4    8.76   18.25   0
   1  -8   4    9.61   17.83   0
  -2  -8  -4   52.63   11.86   0
   2  -8   4   40.10   17.35   0
   2   8   4   37.25   15.84   0
   2   8   4   46.83   11.94   0
  -2   8  -4   52.70   17.47   0
   3  -8   4   29.61   16.61   0
   3   8   4   35.19   15.43   0
   3   8   4   35.49   11.77   0
  -3   8  -4   35.70   11.97   0
  -3   8  -4   32.02   11.87   0
  -4   8  -4    2.68   10.91   0
  -4   8  -4   19.93   15.65   0
   4   8   4   30.46   14.78   0
   4   8   4   -3.08   16.00   0
   5   8   4  270.32   19.91   0
   5   8   4  302.00   18.22   0
  -5   8  -4  333.46   17.83   0
  -5   8  -4  306.96   18.44   0
  -6   8  -4   24.55   10.71   0
  -6   8  -4   25.66   10.49   0
   6   8   4   22.09   19.99   0
   6   8   4   17.80   18.46   0
  -7   8  -4   77.13   12.85   0
  -7   8  -4   83.13   12.56   0
  -8   8  -4   12.27   16.44   0
  -8   8  -4   14.22   16.10   0
   8  -8   4  -12.99   38.46   0
  -8   9   4   -1.11   14.46   0
  -8   9   4   11.42   15.88   0
   8   9  -4   -2.63   25.75   0
   8   9  -4    9.02   23.86   0
  -8  -9   4   18.04   30.82   0
   8  -9  -4  -19.88   26.74   0
  -7   9   4  164.88   13.72   0
  -7   9   4  151.49   12.44   0
   7   9  -4  147.64   17.86   0
   7   9  -4  160.79   18.17   0
  -7  -9   4  142.44   26.74   0
   7  -9  -4  153.88   33.99   0
  -6   9   4   21.43   11.71   0
  -6   9   4   11.88   14.93   0
   6   9  -4   31.05   15.30   0
   6   9  -4   21.36   15.73   0
  -6  -9   4   48.08   28.62   0
   6  -9  -4   87.84   29.58   0
  -5  -9   4    6.61   15.33   0
   5   9  -4   -4.74   17.92   0
   5   9  -4   -3.32   17.74   0
  -5   9   4    3.03   16.66   0
  -5   9   4    5.21   15.64   0
  -4  -9   4  193.17   13.65   0
   4  -9  -4  209.79   19.83   0
  -4   9   4  164.53   18.74   0
  -4   9   4  181.52   17.89   0
   4   9  -4  175.37   20.60   0
   3  -9  -4  544.15   17.59   0
   3   9  -4  477.62   13.96   0
  -3   9   4  515.07   12.42   0
  -3  -9   4  487.64   13.06   0
  -3   9   4  474.51   16.56   0
  -2  -9   4  232.58   16.76   0
   2  -9  -4  248.23   12.54   0
   2   9  -4  229.01   12.99   0
  -2   9   4  211.07   11.77   0
  -2   9   4  264.90   15.84   0
   1   9  -4   -4.89   12.49   0
  -1  -9   4    6.95   16.63   0
  -1   9   4  -19.64   15.57   0
   1  -9  -4  -14.81   16.52   0
   0  -9  -4 1915.71   21.26   0
   0  -9   4 1851.12   21.67   0
   0   9  -4 1810.22   22.18   0
   0   9   4 1702.14   20.56   0
   0   9   4 1821.70   16.79   0
   1   9   4  140.29   11.67   0
   1   9   4  126.64   16.87   0
  -1  -9  -4  173.52   16.99   0
  -1   9  -4  157.75   17.85   0
   1  -9   4  136.76   12.57   0
   2  -9   4  950.62   19.13   0
   2   9   4  847.92   14.63   0
   2   9   4  948.61   17.97   0
  -2   9  -4  904.49   19.34   0
   3  -9   4  232.85   12.07   0
   3   9   4  208.94   16.58   0
   3   9   4  249.48   15.73   0
  -3   9  -4  207.00   12.41   0
  -3   9  -4  268.76   12.56   0
  -4   9  -4  522.49   20.04   0
  -4   9  -4  408.28   19.93   0
   4   9   4  509.25   19.41   0
   4   9   4  433.46   15.48   0
   5   9   4  414.84   19.73   0
   5   9   4  466.05   17.99   0
  -5   9  -4  483.93   17.83   0
  -5   9  -4  404.39   18.24   0
  -6   9  -4    9.75   10.43   0
  -6   9  -4   11.01   10.27   0
   6   9   4    4.03   19.27   0
   6   9   4   -2.93   17.64   0
  -7   9  -4  182.08   13.54   0
  -7   9  -4  180.78   13.10   0
   7   9   4  164.00   24.46   0
   7   9   4  169.36   20.44   0
  -7  10   4    0.85   11.62   0
  -7  10   4   -2.58   12.48   0
  -7 -10   4  -13.78   26.34   0
   7  10  -4    8.71   16.35   0
   7  10  -4   -0.90   17.02   0
   7 -10  -4  -10.60   23.05   0
  -6  10   4   37.04   11.81   0
  -6  10   4   38.05   18.49   0
   6  10  -4   42.61   18.65   0
   6  10  -4   11.25   19.13   0
   6 -10  -4   65.81   28.99   0
  -5 -10   4  388.01   15.91   0
   5  10  -4  408.61   18.19   0
   5  10  -4  373.65   18.19   0
  -5  10   4  362.88   17.08   0
  -5  10   4  406.65   16.23   0
  -4 -10   4  572.43   18.78   0
  -4  10   4  569.25   13.93   0
  -4  10   4  693.87   18.15   0
   4  10  -4  587.20   20.68   0
   3 -10  -4  397.84   16.77   0
   3  10  -4  326.84   17.46   0
  -3 -10   4  383.13   16.26   0
  -3  10   4  391.21   11.69   0
  -3  10   4  347.30   15.99   0
  -2 -10   4   -2.38   11.03   0
   2 -10  -4    1.16   11.28   0
   2  10  -4  -31.94   11.73   0
  -2  10   4   -0.57   10.80   0
  -2  10   4    3.54   10.45   0
   1  10  -4   76.40   17.30   0
  -1 -10   4  102.70   16.46   0
  -1  10   4   88.56   15.86   0
  -1  10   4   94.09   15.41   0
   1 -10  -4   92.11   16.56   0
   0 -10  -4 1852.16   20.66   0
   0 -10   4 1694.86   20.79   0
   0  10  -4 1685.22   17.22   0
   0  10   4 1634.00   19.81   0
   0  10   4 1756.41   19.41   0
   1  10   4  168.00   15.75   0
   1  10   4  145.91   16.40   0
  -1 -10  -4  170.54   16.78   0
  -1  10  -4  164.84   12.61   0
   1 -10   4  163.57   12.12   0
   2 -10   4   87.50   11.73   0
   2  10   4   95.86   11.44   0
   2  10   4   89.69   11.03   0
  -2  10  -4   78.02   11.96   0
  -2  10  -4  110.70   11.88   0
   3 -10   4  -10.40   15.42   0
   3  10   4   20.18   11.23   0
   3  10   4   37.90   14.56   0
  -3  10  -4   28.75   15.70   0
  -3  10  -4   32.92   15.72   0
  -4  10  -4  126.95   12.76   0
  -4  10  -4   94.43   12.89   0
   4  10   4  100.12   18.57   0
   4  10   4  107.95   12.56   0
   5  10   4  259.70   17.87   0
   5  10   4  280.35   16.44   0
  -5 -10  -4  274.80   38.69   0
  -5  10  -4  253.09   16.68   0
  -5  10  -4  298.74   16.63   0
  -6  10  -4   16.96    9.58   0
  -6  10  -4    3.89   13.07   0
   6  10   4   36.93   19.33   0
   6  10   4   15.36   21.62   0
  -7  10  -4   55.51   12.13   0
  -7  10  -4   46.58   13.87   0
   7  10   4   57.50   19.93   0
   7  10   4   55.43   21.34   0
  -7  11   4  118.04   15.82   0
  -7  11   4  177.91   14.40   0
   7  11  -4  146.08   24.17   0
   7  11  -4  152.01   20.39   0
  -7 -11   4  157.33   31.76   0
   7 -11  -4  157.44   28.53   0
  -6  11   4   75.35   18.04   0
  -6  11   4   78.14   16.69   0
   6  11  -4   69.57   18.58   0
   6  11  -4   57.10   18.15   0
   6 -11  -4   41.97   34.31   0
  -5 -11   4 1009.71   14.58   0
   5  11  -4 1126.71   19.85   0
   5  11  -4 1236.58   16.15   0
  -5  11   4 1086.56   14.71   0
  -5  11   4 1206.36   17.74   0
  -4 -11   4  968.71   15.03   0
   4  11  -4 1123.54   16.39   0
   4  11  -4 1008.15   20.56   0
  -4  11   4 1018.95   19.27   0
  -4  11   4 1115.99   18.69   0
   3  11  -4  974.80   21.47   0
  -3 -11   4  921.05   20.07   0
  -3  11   4  920.95   19.91   0
  -3  11   4 1052.59   19.56   0
  -2 -11   4  524.34   12.85   0
   2 -11  -4  618.30   13.09   0
   2  11  -4  519.16   17.46   0
  -2  11   4  529.55   12.45   0
  -2  11   4  625.79   16.03   0
   1  11  -4  191.27   12.47   0
   1 -11  -4  189.44   16.22   0
  -1 -11   4  198.72   11.65   0
  -1  11   4  213.40   15.30   0
  -1  11   4  198.45   15.66   0
   0 -11   4  931.79   18.23   0
   0  11  -4  832.05   14.62   0
   0  11   4  875.95   17.12   0
   0  11   4  833.37   17.60   0
   1  11   4  486.70   16.79   0
   1  11   4  562.59   16.20   0
  -1  11  -4  622.11   17.83   0
  -1  11  -4  519.98   13.15   0
   1 -11   4  543.04   17.07   0
   2 -11   4   82.70   15.63   0
   2  11   4  120.31   15.73   0
   2  11   4   99.30   14.85   0
  -2  11  -4  115.57   16.33   0
  -2  11  -4  115.65   11.56   0
   3  11   4  300.09   19.12   0
   3  11   4  291.47   13.45   0
  -3  11  -4  261.89   19.18   0
  -3  11  -4  337.03   19.24   0
  -4  11  -4   42.91   17.36   0
  -4  11  -4   49.10   16.97   0
   4  11   4   71.81   17.64   0
   4  11   4   58.54   11.82   0
   5  11   4   -1.55   14.90   0
   5  11   4   11.30   16.17   0
  -5 -11  -4    5.14   30.05   0
  -5  11  -4   19.11   10.85   0
  -5  11  -4   19.29   14.87   0
  -6  11  -4   15.59    9.26   0
  -6  11  -4   26.72   15.22   0
   6  11   4   12.51   18.43   0
   6  11   4   32.68   20.98   0
   7  11   4   57.94   19.16   0
  -7  11  -4   66.14   14.81   0
  -7  11  -4   51.97   14.31   0
   7  11   4   68.13   24.87   0
   7  12  -4   65.38   19.50   0
  -7  12   4   77.88   16.76   0
  -7  12   4   49.35   10.15   0
   7  12  -4   83.59   18.75   0
  -7 -12   4   40.58   31.68   0
   7 -12  -4   83.18   26.94   0
  -6  12   4   87.71   17.74   0
  -6  12   4   95.75   16.44   0
   6  12  -4  126.44   18.25   0
   6  12  -4  124.22   17.50   0
   6 -12  -4   33.68   34.67   0
   5  12  -4   11.38   18.60   0
   5  12  -4   -7.12   13.87   0
  -5  12   4    6.19   13.01   0
  -5  12   4   -9.40   17.71   0
  -4 -12   4   81.72   15.43   0
   4  12  -4   83.95   16.44   0
   4  12  -4   65.43   17.02   0
  -4  12   4   37.48   11.32   0
  -4  12   4   53.53   11.06   0
   3  12  -4  981.68   15.55   0
   3  12  -4  812.97   15.54   0
  -3 -12   4  857.03   18.81   0
  -3  12   4  894.44   14.47   0
  -3  12   4  829.65   14.49   0
  -2 -12   4  301.89   13.45   0
   2  12  -4  329.54   14.03   0
   2  12  -4  287.66   14.25   0
  -2  12   4  331.42   18.01   0
  -2  12   4  293.12   18.47   0
   1  12  -4  334.58   14.85   0
   1  12  -4  406.74   20.20   0
  -1 -12   4  344.42   19.19   0
  -1  12   4  383.81   18.72   0
  -1  12   4  294.50   19.35   0
   0 -12   4  301.82   15.95   0
   0  12  -4  311.05   12.30   0
   0  12  -4  372.21   16.86   0
   0  12   4  325.52   15.09   0
   0  12   4  286.53   17.74   0
   1  12   4   50.71   17.94   0
   1  12   4   26.53   13.40   0
  -1  12  -4   -4.10   13.88   0
  -1  12  -4   12.04   13.93   0
   1 -12   4   16.49   13.37   0
   2 -12   4  642.80   19.57   0
   2  12   4  603.11   14.78   0
   2  12   4  704.68   18.84   0
  -2  12  -4  557.16   14.84   0
  -2  12  -4  784.63   15.36   0
   3  12   4  282.85   18.15   0
   3  12   4  284.15   17.65   0
  -3  12  -4  268.76   18.37   0
  -3  12  -4  343.97   18.34   0
   4  12   4   -9.55   11.59   0
   4  12   4   -1.91   15.56   0
  -4  12  -4   -0.82   15.87   0
  -4  12  -4   12.08   11.15   0
   5  12   4  115.27   19.97   0
   5  12   4  140.33   18.38   0
  -5  12  -4  126.22   18.75   0
  -5  12  -4  166.02   18.55   0
  -6  12  -4  230.44   17.52   0
  -6  12  -4  254.86   14.66   0
   6  12   4  231.82   18.80   0
   6  12   4  272.25   17.51   0
  -7  12  -4  128.01   11.16   0
   7  12   4  157.78   18.82   0
   7  12   4  171.48   24.16   0
  -6  13   4    7.06   14.46   0
  -6  13   4   13.84   19.19   0
   6  13  -4   19.33   19.95   0
   6  13  -4   18.78   20.87   0
  -5  13   4   91.42   12.21   0
  -5  13   4   89.75   12.77   0
   5  13  -4   81.33   18.02   0
   5  13  -4   70.83   13.54   0
   4  13  -4   94.61   16.34   0
   4  13  -4  114.26   15.64   0
  -4  13   4   82.78   15.13   0
  -4  13   4  120.04   15.44   0
   3  13  -4   39.90   16.65   0
   3  13  -4   16.84   16.90   0
  -3 -13   4   14.91   11.05   0
  -3  13   4   22.09   10.98   0
  -3  13   4  -18.80   16.21   0
  -2 -13   4   34.42   16.95   0
   2  13  -4   56.67   12.56   0
   2  13  -4   38.77   17.79   0
  -2  13   4   36.32   12.13   0
  -2  13   4   45.74   16.84   0
   1  13  -4   37.16   13.00   0
   1  13  -4   28.94   12.88   0
  -1 -13   4   31.56   12.14   0
  -1  13   4   44.31   12.44   0
  -1  13   4   32.58   16.96   0
   0 -13   4  216.22   13.25   0
   0  13  -4  240.74   18.86   0
   0  13  -4  274.38   13.86   0
   0  13   4  209.34   12.84   0
   0  13   4  206.32   17.76   0
   1  13   4   36.61   17.83   0
   1  13   4   71.71   16.73   0
  -1  13  -4   66.92   18.19   0
  -1  13  -4   67.03   18.17   0
   1 -13   4   37.24   17.72   0
   2  13   4  569.15   18.51   0
   2  13   4  588.98   17.92   0
  -2  13  -4  520.65   18.76   0
  -2  13  -4  605.19   14.42   0
   3  13   4  204.73   17.15   0
   3  13   4  187.74   12.02   0
  -3  13  -4  187.61   17.04   0
  -3  13  -4  226.68   16.82   0
   4  13   4  178.28   16.33   0
   4  13   4  186.63   15.37   0
  -4  13  -4  160.18   15.82   0
  -4  13  -4  205.98   15.44   0
   5  13   4  -27.60   18.21   0
   5  13   4   34.28   18.63   0
  -5  13  -4   22.45   12.48   0
  -5  13  -4   38.51   17.67   0
  -6  13  -4  141.16   20.42   0
  -6  13  -4  148.74   18.46   0
   6  13   4  141.69   21.15   0
   6  13   4  138.95   14.11   0
  -6  14   4   21.85   13.46   0
  -6  14   4    7.21   12.84   0
   6  14  -4   -1.80   18.91   0
   6  14  -4   19.92   19.32   0
  -5  14   4  181.05   17.60   0
  -5  14   4  189.77   16.93   0
   5  14  -4  153.23   18.48   0
   5  14  -4  178.73   12.62   0
   4  14  -4  159.15   18.89   0
   4  14  -4  150.75   19.31   0
  -4  14   4  146.45   18.08   0
  -4  14   4  146.50   18.39   0
   3  14  -4  272.67   16.69   0
   3  14  -4  329.46   16.34   0
  -3  14   4  278.90   11.73   0
  -3  14   4  258.04   15.67   0
  -2 -14   4  112.27   11.36   0
   2  14  -4  110.76   12.16   0
   2  14  -4  173.39   12.15   0
  -2  14   4  159.76   16.03   0
  -2  14   4  125.03   16.21   0
   1  14  -4  825.54   18.84   0
   1  14  -4  619.48   18.55   0
  -1  14   4  675.49   17.73   0
  -1 -14   4  696.88   17.74   0
  -1  14   4  732.77   13.48   0
   0  14  -4    3.83   17.25   0
   0  14  -4    4.93   12.32   0
   0  14   4   -4.05   11.79   0
   0  14   4   -0.74   11.41   0
   1  14   4   -2.62   11.68   0
   1  14   4   10.55   11.20   0
  -1  14  -4   -4.08   12.11   0
  -1  14  -4   21.15   11.70   0
   2  14   4  205.63   16.46   0
   2  14   4  234.80   11.59   0
  -2  14  -4  214.20   12.24   0
  -2  14  -4  193.36   12.09   0
   3  14   4  243.45   16.49   0
   3  14   4  306.27   11.71   0
  -3  14  -4  257.40   11.99   0
  -3  14  -4  260.89   16.36   0
   4  14   4   44.20   17.83   0
   4  14   4   21.98   18.84   0
  -4  14  -4   43.53   12.97   0
  -4  14  -4  -16.16   18.18   0
  -5  14  -4  -31.95   16.86   0
  -5  14  -4   35.07   16.70   0
   5  14   4    4.23   16.51   0
   5  14   4   11.47   17.61   0
   6  14   4  153.01   19.90   0
  -6  14  -4  217.34   19.51   0
  -6  14  -4  181.71   19.37   0
   6  14   4  162.43   19.10   0
  -5  15   4   13.15   19.19   0
  -5  15   4    2.94   13.85   0
   5  15  -4   27.21   20.19   0
   5  15  -4   -5.28   19.41   0
   4  15  -4    7.67   17.92   0
   4  15  -4    4.03   12.05   0
  -4  15   4   19.47   16.94   0
  -4  15   4   -3.27   17.36   0
  -3  15   4    9.53   12.82   0
  -3  15   4    4.17   18.25   0
   3  15  -4   11.99   18.33   0
   3  15  -4    9.25   13.36   0
   2  15  -4   12.13   17.53   0
   2  15  -4   26.79   15.24   0
  -2  15   4   26.06   10.53   0
  -2  15   4   16.06   10.62   0
   1  15  -4    2.17   11.33   0
   1  15  -4   -6.27   11.31   0
  -1  15   4    2.46   15.24   0
  -1  15   4  -17.18   10.98   0
   0  15   4  139.97   15.85   0
   0  15  -4  163.54   16.42   0
   0  15  -4  139.28   16.27   0
   0  15   4  127.00   11.28   0
   1  15   4   41.44   11.13   0
   1  15   4   25.32   10.76   0
  -1  15  -4   28.66   11.51   0
  -1  15  -4   52.61   15.85   0
   2  15   4  101.27   17.40   0
   2  15   4  124.06   16.99   0
  -2  15  -4   74.64   17.64   0
  -2  15  -4  140.12   13.73   0
  -3  15  -4   31.49   13.12   0
  -3  15  -4   19.01   18.25   0
   3  15   4   30.79   18.63   0
   3  15   4    0.10   18.00   0
   4  15   4  108.76   17.19   0
   4  15   4   97.19   12.98   0
  -4  15  -4   57.48   17.76   0
  -4  15  -4  104.31   12.81   0
  -5  15  -4   33.74   14.09   0
  -5  15  -4   76.42   19.51   0
   5  15   4   53.23   19.34   0
   5  15   4   43.38   14.80   0
  -5  16   4  177.03   14.50   0
   4  16  -4  681.55   22.32   0
   4  16  -4  635.47   16.33   0
  -4  16   4  639.89   21.64   0
  -4  16   4  716.23   16.39   0
  -3  16   4  257.35   13.14   0
  -3  16   4  217.79   12.90   0
   3  16  -4  193.69   18.59   0
   3  16  -4  246.83   13.08   0
   2  16  -4   24.52   12.72   0
   2  16  -4   -6.08   13.06   0
  -2  16   4    1.81   12.62   0
  -2  16   4   28.39   12.40   0
   1  16  -4  553.11   19.63   0
   1  16  -4  399.63   19.75   0
  -1  16   4  473.13   14.18   0
  -1  16   4  476.44   19.36   0
   0  16  -4  506.59   14.62   0
   0  16  -4  387.71   14.61   0
   0  16   4  450.05   19.23   0
   0  16   4  399.94   14.30   0
   1  16   4   -2.25   18.04   0
   1  16   4    3.43   18.36   0
  -1  16  -4   -0.56   18.49   0
  -1  16  -4    9.93   13.01   0
   2  16   4   -1.62   12.79   0
   2  16   4  -14.02   17.66   0
  -2  16  -4   -5.54   17.92   0
  -2  16  -4   -1.83   12.83   0
  -3  16  -4  187.32   12.86   0
  -3  16  -4  136.89   17.70   0
   3  16   4   99.26   18.02   0
   3  16   4  184.48   17.59   0
   4  16   4   -0.24   13.77   0
   4  16   4    6.21   20.41   0
  -4  16  -4   16.92   19.87   0
  -4  16  -4   16.36   14.03   0
   4  17  -4   77.84   18.87   0
   4  17  -4  117.14   14.20   0
  -4  17   4   66.23   19.25   0
  -4  17   4   49.08   19.54   0
  -3  17   4  325.88   14.87   0
  -3  17   4  307.81   20.81   0
   3  17  -4  273.61   21.14   0
   3  17  -4  236.08   20.80   0
   2  17  -4  266.76   17.82   0
   2  17  -4  295.64   13.11   0
  -2  17   4  217.67   17.83   0
  -2  17   4  292.18   17.95   0
   1  17  -4  137.73   17.77   0
   1  17  -4  174.19   17.89   0
  -1  17   4  113.81   17.58   0
  -1  17   4  160.05   12.59   0
   0  17  -4   37.85   12.55   0
   0  17  -4   39.42   12.73   0
   0  17   4   26.72   12.44   0
   0  17   4   45.00   17.37   0
   1  17   4    2.10   17.56   0
   1  17   4   74.51   17.19   0
  -1  17  -4   22.80   17.35   0
  -1  17  -4   50.00   17.79   0
   2  17   4   19.98   12.10   0
   2  17   4    4.22   16.89   0
  -2  17  -4   -5.99   12.48   0
  -2  17  -4   17.81   16.99   0
  -3  17  -4   58.39   20.45   0
  -3  17  -4   30.28   14.36   0
   3  17   4   27.65   14.35   0
   3  17   4   73.14   14.24   0
   4  17   4    0.47   18.37   0
  -4  17  -4  -21.06   13.59   0
   2  18  -4  351.38   21.23   0
   2  18  -4  511.49   20.86   0
  -2  18   4  439.57   20.89   0
  -2  18   4  535.15   21.22   0
   1  18  -4  -11.15   20.40   0
   1  18  -4   87.21   14.04   0
  -1  18   4   75.05   14.11   0
  -1  18   4   69.76   19.69   0
   0  18  -4   16.93   14.25   0
   0  18  -4    0.68   14.51   0
   0  18   4    0.06   14.15   0
   0  18   4   18.71   19.73   0
   1  18   4   60.80   20.11   0
   1  18   4   92.96   20.09   0
  -1  18  -4   32.42   14.49   0
  -1  18  -4   34.69   20.61   0
   2  18   4  171.01   14.43   0
   2  18   4  151.76   14.57   0
  -2  18  -4   84.18   19.98   0
  -2  18  -4  164.86   15.05   0
   0  19   4   35.54   13.24   0
   7   0  -5   -8.01   22.35   0
  -7   0   5   -1.19   14.67   0
  -6   0   5   -1.75   13.99   0
   6   0  -5    1.06   18.06   0
   5   0  -5    4.81   15.47   0
  -5   0   5    5.40   14.39   0
   4   0  -5    8.52   16.42   0
  -4   0   5  -10.40   25.77   0
   3   0  -5  -11.68   13.07   0
  -3   0   5  -25.91   28.52   0
   2   0  -5    9.52   21.06   0
  -2   0   5  -10.39   32.21   0
  -1   0   5   -3.63   23.23   0
   1   0  -5  -15.76   21.39   0
   0   0  -5    1.92   12.26   0
   0   0   5    3.48   11.43   0
  -1   0  -5    5.44   23.91   0
   1   0   5   -5.64   23.68   0
   2   0   5   -8.19   20.29   0
  -2   0  -5    0.82   19.22   0
   3   0   5   17.92   19.23   0
  -3   0  -5    6.36   17.25   0
  -4   0  -5   -6.81   18.39   0
   4   0   5   -5.21   22.11   0
   5   0   5    9.69   23.58   0
   6   0   5    2.74   26.02   0
  -7  -1   5  225.12   18.51   0
   7  -1  -5  246.22   21.48   0
   7   1  -5  230.07   23.99   0
  -7   1   5  229.41   16.81   0
  -6  -1   5   77.67   14.65   0
  -6   1   5   82.10   14.20   0
   6   1  -5   75.58   18.42   0
   6  -1  -5   87.99   18.45   0
   5  -1  -5 3334.38   28.47   0
   5   1  -5 3394.90   29.09   0
  -5   1   5 3292.99   29.26   0
  -5  -1   5 3445.85   40.48   0
  -4   1   5  220.51   16.26   0
   4  -1  -5  223.84   17.54   0
   4   1  -5  220.63   17.93   0
  -4  -1   5  242.61   26.57   0
   3  -1  -5 1437.30   19.77   0
   3   1  -5 1423.22   23.77   0
  -3  -1   5 1367.04   34.73   0
  -3   1   5 1387.20   33.94   0
   2  -1  -5 1798.75   26.54   0
   2   1  -5 1879.10   27.10   0
  -2  -1   5 1810.98   21.55   0
  -2   1   5 1747.17   39.13   0
  -1  -1   5 5281.50   37.06   0
  -1   1   5 4784.73   56.87   0
   1  -1  -5 5114.62   33.22   0
   1   1  -5 5168.42   38.53   0
   0  -1  -5   48.45   12.23   0
   0  -1   5   54.49   16.23   0
   0   1  -5   44.79   12.56   0
   0   1   5   54.58   15.93   0
  -1  -1  -5 1768.22   29.75   0
  -1   1  -5 1805.21   30.03   0
   1  -1   5 1848.15   30.05   0
   1   1   5 1829.18   29.12   0
   2  -1   5  932.25   24.85   0
   2   1   5  855.21   19.19   0
  -2  -1  -5  869.87   23.29   0
  -2   1  -5  910.45   23.53   0
   3  -1   5  375.57   22.00   0
   3   1   5  381.39   24.64   0
  -3  -1  -5  392.04   23.13   0
  -3   1  -5  389.69   19.53   0
  -4  -1  -5   57.53   19.12   0
  -4   1  -5   44.68   15.39   0
   4  -1   5   56.40   22.55   0
   4   1   5   55.56   31.29   0
   5   1   5  976.40   42.56   0
  -5   1  -5 1078.17   29.90   0
  -5   1  -5  942.76   27.73   0
   6  -1   5  309.28   20.65   0
   7  -1   5   24.27   26.50   0
  -7  -2   5   61.36   15.73   0
   7  -2  -5   60.15   16.66   0
   7   2  -5   56.08   22.56   0
  -7   2   5   52.20   13.31   0
  -7   2   5   52.71   13.02   0
  -6  -2   5    5.83   14.25   0
  -6   2   5   -0.23   13.49   0
   6  -2  -5    2.90   18.02   0
   6   2  -5    0.65   21.73   0
   5   2  -5   81.96   16.06   0
  -5   2   5   84.08   14.41   0
  -5  -2   5   81.36   21.93   0
   5  -2  -5  109.56   28.62   0
  -4   2   5  300.13   16.29   0
   4   2  -5  298.74   17.62   0
  -4  -2   5  291.45   27.03   0
   4  -2  -5  274.47   24.99   0
   3   2  -5  336.56   20.03   0
  -3  -2   5  343.35   19.24   0
  -3   2   5  319.24   17.98   0
   3  -2  -5  310.43   27.96   0
   2   2  -5 4327.57   33.35   0
  -2  -2   5 4220.63   32.04   0
   2  -2  -5 4011.81   38.11   0
  -2   2   5 4243.47   39.97   0
  -1  -2   5  922.58   25.46   0
  -1   2   5  853.51   31.23   0
   1  -2  -5  844.46   28.73   0
   1   2  -5  957.95   27.54   0
   0  -2  -5   -0.76   24.96   0
   0  -2   5   16.53   17.32   0
   0   2  -5   -9.79   18.84   0
   0   2   5   15.41   39.75   0
  -1  -2  -5 2153.66   24.46   0
  -1   2  -5 2178.23   30.25   0
   1   2   5 1954.34   53.14   0
   1  -2   5 2113.77   25.41   0
   2  -2   5  703.54   24.08   0
   2   2   5  615.08   21.74   0
  -2  -2  -5  663.87   21.89   0
  -2   2  -5  660.12   22.60   0
   3  -2   5 1301.45   25.80   0
   3   2   5 1269.38   24.40   0
  -3  -2  -5 1475.37   27.56   0
  -3   2  -5 1341.33   23.85   0
  -4  -2  -5  181.05   20.29   0
  -4   2  -5  161.69   16.45   0
   4  -2   5  156.63   18.98   0
   4   2   5  161.57   21.57   0
  -5   2  -5  201.54   15.32   0
  -5   2  -5  155.62   13.97   0
   6  -2   5  562.20   21.90   0
   7  -2   5  400.20   23.87   0
   8  -2   5   -8.94   25.15   0
  -8   3   5  427.43   24.60   0
  -8   3   5  439.20   22.05   0
  -7   3   5   92.40   10.73   0
  -7   3   5   83.92   13.53   0
  -7  -3   5   87.28   15.99   0
   7  -3  -5   94.64   16.74   0
   7   3  -5  104.65   22.40   0
   6  -3  -5   37.94   25.86   0
   6   3  -5   44.20   17.63   0
  -6   3   5   37.58   11.07   0
  -6  -3   5   61.93   27.41   0
   5   3  -5   92.05   15.81   0
  -5   3   5   91.22   14.21   0
  -5  -3   5  149.27   30.79   0
   5  -3  -5   91.81   29.20   0
  -4   3   5   53.63   15.22   0
   4   3  -5   50.53   11.98   0
  -4  -3   5   69.07   25.31   0
   4  -3  -5   75.45   23.82   0
   3   3  -5  996.65   18.02   0
  -3  -3   5 1018.09   21.58   0
  -3   3   5 1037.68   19.84   0
   3  -3  -5  998.04   23.38   0
  -2  -3   5 3182.41   28.83   0
   2   3  -5 3154.58   25.90   0
  -2   3   5 3074.03   26.66   0
   2  -3  -5 3018.36   39.08   0
  -1  -3   5   72.63   21.39   0
  -1   3   5   57.22   19.64   0
   1  -3  -5   67.21   31.02   0
   1   3  -5   67.00   16.80   0
   0   3  -5  767.37   20.41   0
   0  -3   5  757.66   25.51   0
   0  -3  -5  720.13   37.53   0
   0   3   5  725.01   18.15   0
  -1  -3  -5   29.96   20.37   0
  -1   3  -5   30.35   15.79   0
   1  -3   5   21.82   22.06   0
   1   3   5   20.25   14.22   0
   2  -3   5 7202.31   41.12   0
  -2   3  -5 7343.33   39.49   0
  -3   3  -5   16.15   17.61   0
   3  -3   5   18.22   13.68   0
   3   3   5   16.53   16.67   0
  -3  -3  -5   15.05   16.70   0
  -4  -3  -5 1345.63   26.97   0
  -4   3  -5 1268.60   21.96   0
   4  -3   5 1328.14   24.18   0
   4   3   5 1307.89   27.00   0
   5   3   5   81.87   19.74   0
   5   3   5   82.21   29.45   0
  -5   3  -5   94.00   13.94   0
  -5   3  -5   82.91   11.67   0
  -6   3  -5  766.68   24.13   0
  -6   3  -5  640.68   22.76   0
   7  -3   5   -3.74   21.61   0
   8  -3   5   32.87   25.47   0
  -8   4   5   35.15   15.28   0
  -8   4   5   38.54   14.28   0
  -7   4   5    4.70   10.33   0
  -7   4   5   -4.69   11.98   0
  -7  -4   5    2.31   12.70   0
   7  -4  -5    5.92   20.40   0
   7   4  -5   -2.30   18.63   0
   6   4  -5 1191.10   23.02   0
  -6   4   5 1103.56   16.41   0
  -6  -4   5 1197.76   31.19   0
   6  -4  -5 1072.20   22.78   0
   5  -4  -5  214.02   29.27   0
   5   4  -5  163.18   16.31   0
  -5   4   5  178.72   10.85   0
  -5  -4   5  175.44   30.72   0
  -4  -4   5 1962.73   23.48   0
  -4   4   5 1971.84   21.23   0
   4   4  -5 1955.37   23.78   0
   4  -4  -5 1830.10   25.10   0
   3   4  -5  672.79   20.78   0
  -3  -4   5  624.30   19.61   0
  -3   4   5  667.53   18.04   0
   3  -4  -5  613.56   21.24   0
  -2  -4   5 2960.44   27.66   0
   2   4  -5 3156.10   29.26   0
  -2   4   5 3158.76   25.58   0
   2  -4  -5 2889.61   37.78   0
  -1  -4   5  277.53   20.97   0
  -1   4   5  305.52   19.52   0
   1  -4  -5  283.87   22.69   0
   1   4  -5  315.39   23.18   0
   0  -4   5  591.46   23.16   0
   0   4  -5  621.79   18.54   0
   0   4   5  601.01   21.19   0
   0  -4  -5  556.97   33.45   0
  -1   4  -5   23.76   15.11   0
  -1  -4  -5    4.64   28.98   0
   1  -4   5    2.49   15.22   0
   1   4   5    9.39   13.17   0
   2  -4   5  167.14   21.00   0
  -2  -4  -5  186.82   13.56   0
   2   4   5  180.04   13.43   0
  -2   4  -5  179.72   19.88   0
   3  -4   5   76.58   13.82   0
   3   4   5   68.32   16.91   0
  -3  -4  -5   65.61   16.94   0
  -3   4  -5   74.84   12.76   0
  -4  -4  -5  247.72   17.17   0
  -4   4  -5  215.15   16.88   0
   4  -4   5  218.72   18.18   0
   4   4   5  205.92   16.72   0
   5   4   5   11.66   14.76   0
  -5   4  -5   19.39   12.26   0
  -5   4  -5    4.42   13.61   0
   5   4   5   21.83   21.58   0
  -6   4  -5   24.44   13.52   0
  -6   4  -5   20.13   13.29   0
   7  -4   5   -3.84   22.43   0
   8  -4   5  235.47   19.35   0
  -8   5   5   19.58   13.94   0
  -8   5   5   21.67   14.92   0
   8  -5  -5   22.87   32.42   0
  -7   5   5  165.31   12.91   0
  -7   5   5  173.48   11.83   0
   7   5  -5  198.09   19.95   0
   7   5  -5  178.19   19.62   0
  -7  -5   5  135.09   31.22   0
   7  -5  -5  157.57   20.95   0
   6   5  -5    2.28   16.72   0
  -6  -5   5   19.72   18.57   0
  -6   5   5    0.42   10.51   0
   6  -5  -5  -12.77   18.09   0
   5   5  -5  804.24   19.03   0
  -5   5   5  800.58   17.08   0
  -5  -5   5  822.56   32.08   0
   5  -5  -5  803.95   23.23   0
  -4  -5   5   11.24   16.27   0
  -4   5   5    9.13   14.58   0
   4   5  -5    8.65   11.89   0
   4  -5  -5   -3.08   23.58   0
   3   5  -5  318.22   14.46   0
  -3  -5   5  307.77   18.38   0
  -3   5   5  302.12   16.71   0
   3  -5  -5  296.12   19.10   0
  -2  -5   5  175.65   19.55   0
   2   5  -5  198.87   15.12   0
  -2   5   5  173.46   12.98   0
   2  -5  -5  165.32   20.55   0
  -1  -5   5 1284.40   18.84   0
  -1   5   5 1278.65   21.11   0
   1  -5  -5 1203.23   17.80   0
   1   5  -5 1337.04   19.71   0
   0  -5  -5    6.82   13.38   0
   0  -5   5    0.75   14.31   0
   0   5  -5   -1.13   21.58   0
   0   5   5   -3.71   18.01   0
  -1  -5  -5  716.48   20.67   0
  -1   5  -5  756.52   17.58   0
   1  -5   5  747.91   22.82   0
   1   5   5  732.04   19.95   0
   2  -5   5  781.73   22.28   0
   2   5   5  768.46   20.16   0
  -2   5  -5  803.02   22.11   0
  -2  -5  -5  751.48   43.72   0
   3  -5   5   75.00   13.22   0
   3   5   5   85.58   11.83   0
  -3  -5  -5   91.29   16.48   0
  -3   5  -5   96.79   17.56   0
  -4  -5  -5   36.15   16.14   0
  -4   5  -5   36.59   15.89   0
   4  -5   5   20.08   16.88   0
   4   5   5   27.84   16.31   0
   4   5   5   38.76   15.53   0
   5   5   5  243.20   19.51   0
   5   5   5  254.11   18.68   0
  -5   5  -5  297.70   14.00   0
  -5   5  -5  255.09   15.05   0
  -6   5  -5  276.32   12.91   0
  -6   5  -5  263.30   15.00   0
  -7   5  -5   44.45   17.15   0
  -7   5  -5   55.17   19.53   0
   8  -5   5    7.52   27.34   0
  -8   6   5   55.14   11.85   0
  -8   6   5   53.51   12.58   0
   8  -6  -5   28.73   22.73   0
   7   6  -5   11.67   18.67   0
   7   6  -5   15.96   23.55   0
  -7   6   5   21.80   13.06   0
  -7  -6   5   17.99   29.71   0
   7  -6  -5   47.07   28.60   0
  -7   6   5   23.84   11.66   0
  -6   6   5  361.64   12.48   0
   6   6  -5  376.17   18.32   0
  -6  -6   5  357.66   27.23   0
  -6   6   5  380.36   14.65   0
   6  -6  -5  381.94   25.64   0
  -5  -6   5   38.33   17.87   0
   5   6  -5   19.90   19.25   0
  -5   6   5   32.34   16.89   0
   5  -6  -5   61.87   19.41   0
  -4  -6   5  496.09   17.62   0
  -4   6   5  509.89   16.11   0
   4   6  -5  494.20   14.25   0
   4  -6  -5  459.55   25.03   0
   3   6  -5  110.82   12.99   0
  -3  -6   5  117.22   17.05   0
  -3   6   5  109.65   11.23   0
   3  -6  -5  108.50   24.67   0
   2  -6  -5 2790.10   20.63   0
  -2  -6   5 2808.61   22.10   0
   2   6  -5 2806.50   26.39   0
  -2   6   5 2832.11   20.15   0
  -1  -6   5 1682.36   19.62   0
   1  -6  -5 1636.64   18.37   0
  -1   6   5 1708.47   21.93   0
   1   6  -5 1688.54   20.42   0
   0  -6  -5  525.54   19.74   0
   0  -6   5  546.48   16.30   0
   0   6  -5  601.26   21.95   0
   0   6   5  558.29   19.41   0
   1  -6   5 1038.96   22.84   0
  -1  -6  -5  986.51   16.51   0
  -1   6  -5 1046.72   23.36   0
   1   6   5 1030.24   16.37   0
  -2  -6  -5  354.63   17.89   0
   2  -6   5  389.43   19.69   0
   2   6   5  372.15   17.87   0
  -2   6  -5  377.97   19.83   0
   3  -6   5   98.42   12.90   0
   3   6   5   90.18   16.00   0
  -3  -6  -5   96.06   11.79   0
  -3   6  -5   80.90   17.36   0
  -4   6  -5   84.32   16.15   0
   4  -6   5   95.47   16.60   0
   4   6   5   82.35   16.48   0
   4   6   5   99.81   18.70   0
   5   6   5  618.80   22.58   0
   5   6   5  636.24   24.70   0
  -5   6  -5  703.90   19.09   0
  -5   6  -5  647.92   19.84   0
   6   6   5  375.20   25.61   0
   6   6   5  357.99   20.83   0
  -6   6  -5  435.90   15.62   0
  -6   6  -5  390.03   13.55   0
  -7   6  -5   41.49   14.83   0
  -7   6  -5   51.36   14.92   0
   8  -6   5  136.47   35.67   0
  -8   7   5    0.74   16.23   0
  -8   7   5    0.20   17.86   0
   8   7  -5    4.54   26.77   0
   8   7  -5   -2.04   23.79   0
   8  -7  -5  -15.96   35.24   0
   7   7  -5  106.19   18.86   0
   7   7  -5   95.96   18.51   0
  -7  -7   5  141.15   28.38   0
  -7   7   5   90.19   12.27   0
  -7   7   5   83.25   13.41   0
   7  -7  -5   88.44   28.61   0
   6   7  -5   60.78   16.53   0
  -6  -7   5   72.99   22.28   0
   6  -7  -5  135.80   21.58   0
  -6   7   5   56.00   11.04   0
  -6   7   5   71.41   13.81   0
  -5  -7   5  469.25   18.41   0
   5   7  -5  468.22   20.35   0
  -5   7   5  465.40   17.75   0
   5  -7  -5  449.25   28.25   0
  -4  -7   5   19.66   15.23   0
  -4   7   5    3.09   14.21   0
   4   7  -5  -11.26   16.40   0
   4  -7  -5  -36.28   29.25   0
   3  -7  -5 1778.63   17.27   0
   3   7  -5 1804.35   18.98   0
  -3   7   5 1858.75   19.98   0
  -3  -7   5 1757.59   18.07   0
  -2  -7   5    3.75   17.01   0
   2  -7  -5    4.88   11.95   0
   2   7  -5    6.17   13.07   0
  -2   7   5    6.50   11.19   0
   1   7  -5 1125.07   17.48   0
  -1  -7   5 1108.15   21.06   0
  -1   7   5 1154.79   19.59   0
   1  -7  -5 1081.36   15.67   0
   0   7   5   -1.42   16.81   0
   0  -7  -5   14.96   17.29   0
   0  -7   5    8.43   13.22   0
   0   7  -5   20.64   13.56   0
   1   7   5  123.33   12.12   0
   1  -7   5  124.71   13.52   0
  -1  -7  -5  112.72   12.38   0
  -1   7  -5  121.40   18.74   0
  -2  -7  -5    5.76   11.42   0
   2  -7   5   13.12   17.49   0
   2   7   5    8.17   11.18   0
  -2   7  -5  -10.78   17.50   0
   3  -7   5   70.27   17.21   0
   3   7   5   74.10   15.56   0
   3   7   5   54.12   16.58   0
  -3  -7  -5   63.88   16.25   0
  -3   7  -5   55.37   17.05   0
  -4   7  -5   87.91   16.22   0
  -4   7  -5   86.80   15.76   0
   4  -7   5   60.36   16.06   0
   4   7   5   58.48   16.04   0
   4   7   5   76.62   15.08   0
   5   7   5   14.49   18.73   0
   5   7   5    9.49   17.11   0
  -5   7  -5   28.07   11.72   0
  -5   7  -5   33.07   17.25   0
   6   7   5    0.22   18.63   0
   6   7   5    3.44   17.61   0
  -6   7  -5   -2.01   10.63   0
  -6   7  -5   -6.97   10.35   0
  -7   7  -5  248.16   16.28   0
  -7   7  -5  282.58   16.24   0
  -8   7  -5   20.20   20.35   0
  -8   7  -5   21.46   20.58   0
   8  -7   5  104.01   37.59   0
   8   8  -5   46.87   24.67   0
  -8   8   5   42.84   14.60   0
  -8   8   5   51.43   13.17   0
   8  -8  -5   25.08   27.35   0
   8   8  -5   55.38   26.79   0
  -8  -8   5   39.05   31.50   0
   7   8  -5   11.43   21.70   0
   7   8  -5   -4.58   17.62   0
  -7  -8   5    7.99   22.31   0
   7  -8  -5  -32.79   34.06   0
  -7   8   5   10.16   12.56   0
  -7   8   5    7.29   11.81   0
  -6   8   5    9.97   11.41   0
  -6   8   5   12.03   10.42   0
   6   8  -5    8.86   15.90   0
   6  -8  -5    4.30   21.32   0
  -6  -8   5   35.25   20.99   0
  -5  -8   5    7.04   16.20   0
   5   8  -5   21.59   17.95   0
  -5   8   5    3.25   16.77   0
  -5   8   5   17.42   15.96   0
   5  -8  -5  -28.96   25.89   0
  -4  -8   5  980.24   18.30   0
   4  -8  -5  963.99   14.58   0
  -4   8   5 1004.75   13.80   0
   4   8  -5 1001.52   19.42   0
  -3  -8   5  508.49   17.31   0
   3  -8  -5  493.38   13.03   0
   3   8  -5  501.52   14.32   0
  -3   8   5  528.89   16.32   0
  -2  -8   5  245.94   17.09   0
   2  -8  -5  236.66   12.26   0
   2   8  -5  232.83   18.54   0
  -2   8   5  238.26   11.76   0
   1   8  -5 1446.27   21.92   0
  -1  -8   5 1425.29   16.95   0
  -1   8   5 1513.28   19.77   0
   1  -8  -5 1493.79   20.00   0
   0  -8  -5  187.92   12.49   0
   0  -8   5  209.63   18.08   0
   0   8  -5  184.75   13.30   0
   0   8   5  201.77   16.51   0
   1   8   5 3492.29   21.30   0
   1  -8   5 3477.44   22.23   0
  -1  -8  -5 3427.59   24.44   0
  -1   8  -5 3231.62   25.21   0
  -2  -8  -5  170.69   16.46   0
   2  -8   5  155.26   12.56   0
   2   8   5  159.02   16.10   0
  -2   8  -5  127.67   12.44   0
   3  -8   5  976.81   19.49   0
   3   8   5  990.89   18.23   0
   3   8   5  924.10   18.84   0
  -3  -8  -5 1101.33   15.73   0
  -3   8  -5  927.79   19.09   0
   4  -8   5  101.17   11.25   0
  -4   8  -5  119.74   15.72   0
  -4   8  -5  113.63   11.65   0
   4   8   5  102.30   16.07   0
   4   8   5  105.88   14.84   0
   5   8   5 1994.49   25.44   0
   5   8   5 2020.15   24.09   0
  -5   8  -5 2192.86   23.30   0
  -5   8  -5 1953.45   19.57   0
  -6   8  -5    1.61   10.33   0
  -6   8  -5   -8.25   10.58   0
   6   8   5    7.88   16.14   0
   6   8   5    4.68   14.75   0
  -7   8  -5   -4.15   12.03   0
  -7   8  -5   -6.01   14.36   0
  -8   8  -5   22.56   15.75   0
  -8   8  -5   20.45   18.66   0
  -8  -9   5   -3.08   31.02   0
  -8   9   5   21.06   14.17   0
  -8   9   5   11.97   13.19   0
   8   9  -5   16.31   22.18   0
   8   9  -5    6.51   22.57   0
   8  -9  -5   -3.35   26.04   0
  -7   9   5    6.45   11.42   0
  -7   9   5    2.77    9.01   0
   7   9  -5   -5.03   20.84   0
   7   9  -5    8.87   17.25   0
   7  -9  -5  -41.98   33.04   0
  -7  -9   5   22.64   28.12   0
  -6   9   5    6.85   14.82   0
  -6   9   5   19.48   12.89   0
   6   9  -5   -6.97   19.23   0
   6   9  -5   17.57   15.54   0
  -6  -9   5   -6.53   29.60   0
   6  -9  -5   26.74   20.77   0
   5   9  -5  432.09   18.90   0
  -5  -9   5  407.45   17.54   0
  -5   9   5  394.99   16.87   0
  -5   9   5  406.39   17.56   0
   5  -9  -5  397.62   19.81   0
  -4  -9   5   -4.25   18.12   0
   4  -9  -5   16.61   18.97   0
  -4   9   5    8.10   12.03   0
  -4   9   5   -5.63   17.80   0
   4   9  -5   19.79   19.72   0
   3  -9  -5  358.48   16.45   0
   3   9  -5  341.64   17.61   0
  -3  -9   5  324.75   16.34   0
  -3   9   5  381.01   15.36   0
  -2  -9   5  165.21   16.39   0
   2  -9  -5  171.27   11.78   0
   2   9  -5  155.65   17.79   0
  -2   9   5  175.18   15.51   0
   1   9  -5  640.83   14.70   0
  -1  -9   5  670.52   18.50   0
  -1   9   5  734.02   13.39   0
   1  -9  -5  702.59   17.98   0
   0  -9  -5 1116.52   15.15   0
   0  -9   5 1126.51   19.81   0
   0   9  -5 1041.14   20.08   0
   0   9   5 1147.85   14.91   0
   1   9   5  364.74   16.61   0
  -1  -9  -5  343.22   17.14   0
  -1   9  -5  301.90   17.82   0
   1  -9   5  314.76   13.18   0
  -2  -9  -5  275.58   12.37   0
   2  -9   5  283.51   17.24   0
   2   9   5  274.73   11.83   0
   2   9   5  231.85   16.59   0
  -2   9  -5  217.31   17.09   0
   3  -9   5   -3.86   11.37   0
   3   9   5   -1.60   11.01   0
   3   9   5    7.79   10.44   0
  -3   9  -5   11.02   11.14   0
   4  -9   5  959.97   16.35   0
  -4   9  -5 1123.31   17.05   0
  -4   9  -5  998.03   21.17   0
   4   9   5  939.06   16.86   0
   4   9   5  986.77   16.10   0
   5   9   5    0.66   17.10   0
   5   9   5  -18.33   15.88   0
  -5   9  -5   -7.38   16.05   0
  -5   9  -5   22.45   16.20   0
  -6   9  -5  232.18   13.98   0
  -6   9  -5  210.13   13.93   0
   6   9   5  189.29   20.72   0
   6   9   5  179.59   19.26   0
   7   9   5   31.23   23.38   0
   7   9   5   29.47   16.07   0
  -7   9  -5   46.07   11.70   0
  -7   9  -5   43.41   12.10   0
  -7  10   5   11.24   11.43   0
  -7  10   5   -7.19   12.49   0
   7  10  -5   -6.67   16.53   0
   7  10  -5    5.60   16.80   0
  -7 -10   5  -12.94   27.00   0
   7 -10  -5   10.90   23.15   0
  -6  10   5 1126.30   19.86   0
  -6  10   5 1102.85   20.93   0
  -6 -10   5  994.30   17.20   0
   6  10  -5  982.34   22.33   0
   6  10  -5 1183.29   22.87   0
   6 -10  -5 1021.95   23.89   0
  -5 -10   5   -2.09   14.98   0
   5  10  -5   13.70   11.85   0
   5 -10  -5   35.50   30.88   0
  -5  10   5    3.19   14.73   0
  -5  10   5    0.15   11.05   0
  -4 -10   5  670.82   14.70   0
   4 -10  -5  779.02   19.86   0
  -4  10   5  638.98   18.51   0
  -4  10   5  697.98   18.15   0
   4  10  -5  737.71   20.23   0
   3 -10  -5    3.56   10.77   0
   3  10  -5    8.49   11.25   0
  -3 -10   5   12.40   14.78   0
  -3  10   5    5.54   10.22   0
  -3  10   5   24.19   13.98   0
  -2 -10   5  861.52   14.01   0
   2 -10  -5  909.32   18.01   0
   2  10  -5  813.03   19.13   0
  -2  10   5  876.80   13.42   0
   1  10  -5  234.00   12.40   0
  -1 -10   5  288.47   12.28   0
  -1  10   5  278.29   11.62   0
   1 -10  -5  281.30   12.03   0
   0 -10  -5  939.95   14.36   0
   0 -10   5  890.63   14.76   0
   0  10  -5  846.01   18.93   0
   0  10   5  921.64   13.70   0
   1  10   5  500.53   16.94   0
   1  10   5  563.81   16.50   0
  -1 -10  -5  583.17   13.31   0
  -1  10  -5  453.87   17.91   0
   1 -10   5  526.46   13.50   0
  -2 -10  -5  121.96   11.41   0
   2 -10   5  106.36   16.21   0
   2  10   5  123.01   11.43   0
   2  10   5  122.07   10.92   0
  -2  10  -5  113.44   11.72   0
   3 -10   5    7.22   19.26   0
   3  10   5   17.64   19.12   0
   3  10   5   -4.36   18.08   0
  -3  10  -5   13.71   19.64   0
  -3  10  -5   10.02   13.51   0
  -4  10  -5  277.87   18.14   0
  -4  10  -5  345.23   13.52   0
   4  10   5  260.65   18.67   0
   4  10   5  296.45   17.50   0
   5  10   5   98.64   17.04   0
   5  10   5  131.70   15.75   0
  -5  10  -5  122.90   15.83   0
  -5  10  -5  133.78   15.95   0
  -6  10  -5    2.68    8.93   0
  -6  10  -5  -15.66   12.95   0
   6  10   5    4.68   23.30   0
   6  10   5    5.59   17.36   0
  -7  10  -5    6.21   13.99   0
  -7  10  -5    4.57   14.49   0
   7  10   5    2.93   23.52   0
   7  10   5    7.73   25.25   0
  -7  11   5   43.98   13.79   0
  -7  11   5   37.57   15.97   0
   7  11  -5   46.11   19.23   0
   7  11  -5   10.98   24.55   0
  -7 -11   5    8.53   31.85   0
   7 -11  -5   41.87   27.36   0
  -6  11   5   11.94   12.51   0
  -6  11   5   10.68   16.47   0
   6 -11  -5   98.88   33.86   0
   6  11  -5   48.64   18.04   0
   6  11  -5   32.17   17.93   0
  -5 -11   5   -7.92   10.37   0
   5  11  -5   13.26   15.92   0
   5  11  -5   22.89   16.08   0
  -5  11   5   11.01   10.16   0
  -5  11   5   15.50   15.17   0
  -4 -11   5  -18.06   16.31   0
   4 -11  -5   14.52   12.25   0
   4  11  -5   -9.91   12.57   0
  -4  11   5   -5.37   11.65   0
  -4  11   5   -6.39   11.29   0
   3 -11  -5   -1.64   13.00   0
   3  11  -5  -10.07   19.03   0
  -3 -11   5  -16.75   17.57   0
  -3  11   5    5.56   12.22   0
  -3  11   5    7.47   16.93   0
  -2 -11   5   23.56   14.96   0
   2 -11  -5    3.14   15.28   0
   2  11  -5   13.79   15.97   0
  -2  11   5   46.75   14.59   0
  -2  11   5   16.40   14.27   0
   1  11  -5   12.89   11.39   0
   1 -11  -5   29.24   15.51   0
  -1 -11   5   10.71   15.47   0
  -1  11   5    9.55   14.72   0
  -1  11   5    9.22   14.89   0
   0 -11  -5   51.74   11.14   0
   0  11  -5   49.16   11.69   0
   0  11   5   30.78   10.72   0
   0  11   5   42.50   14.76   0
   0 -11   5   25.59   11.29   0
   1 -11   5   34.58   11.32   0
   1  11   5   29.66   10.85   0
   1  11   5   41.61   10.39   0
  -1 -11  -5   35.28   10.85   0
  -1  11  -5   18.10   16.11   0
   2 -11   5  187.85   11.31   0
   2  11   5  169.62   13.88   0
   2  11   5  184.18   10.84   0
  -2  11  -5  205.10   14.61   0
  -2  11  -5  175.71   19.62   0
   3 -11   5   74.94   13.15   0
   3  11   5   53.14   18.28   0
   3  11   5   57.22   17.34   0
  -3  11  -5   61.52   18.02   0
  -3  11  -5   88.05   13.31   0
  -4  11  -5   77.04   12.15   0
  -4  11  -5   59.15   11.79   0
   4  11   5   80.38   15.97   0
   4  11   5   71.57   17.16   0
   5  11   5   48.90   15.95   0
   5  11   5   39.23   14.94   0
  -5  11  -5   31.84   15.45   0
  -5  11  -5   29.57   14.91   0
  -6  11  -5  136.38   14.84   0
  -6  11  -5  122.95   13.40   0
   6  11   5  132.11   17.26   0
   6  11   5  100.79   22.86   0
  -7  11  -5   -0.14   14.26   0
  -7  11  -5    2.99   13.81   0
   7  11   5   -2.45   18.45   0
   7  11   5  -20.53   24.39   0
  -7  12   5   27.82   14.06   0
  -7  12   5   18.94   17.46   0
   7  12  -5   33.15   18.44   0
   7  12  -5   38.67   18.93   0
  -7 -12   5   12.59   30.97   0
   7 -12  -5   51.80   26.66   0
  -6  12   5  364.16   13.79   0
  -6  12   5  389.05   17.33   0
   6  12  -5  410.78   18.80   0
   6  12  -5  380.44   19.01   0
   6 -12  -5  378.32   34.50   0
  -5 -12   5   90.70   17.68   0
   5  12  -5   44.10   19.29   0
   5  12  -5   53.54   19.33   0
  -5  12   5   64.46   13.14   0
  -5  12   5   72.32   12.57   0
  -4 -12   5  917.75   14.28   0
   4  12  -5 1059.96   15.20   0
   4  12  -5  973.83   15.25   0
  -4  12   5 1069.87   17.59   0
  -4  12   5  960.26   14.12   0
   3  12  -5  420.47   18.98   0
  -3 -12   5  462.45   17.71   0
  -3  12   5  443.04   17.57   0
  -3  12   5  498.17   17.44   0
  -2 -12   5  797.76   19.16   0
   2 -12  -5  863.38   19.70   0
   2  12  -5  733.55   15.28   0
  -2  12   5  807.02   14.25   0
  -2  12   5  710.38   18.82   0
  -1  12   5  113.50   13.04   0
   1  12  -5  112.86   13.91   0
  -1 -12   5  101.13   18.53   0
  -1  12   5  112.00   17.94   0
   1 -12  -5  125.34   13.40   0
   0 -12  -5    8.65   13.45   0
   0 -12   5   30.19   13.40   0
   0  12  -5   40.47   13.82   0
   0  12   5   43.49   17.71   0
   0  12   5   52.08   12.97   0
   1  12   5  665.68   14.84   0
   1  12   5  709.26   18.99   0
  -1  12  -5  657.55   15.29   0
  -1  12  -5  837.89   15.81   0
   1 -12   5  709.23   15.13   0
   2 -12   5  -23.07   17.92   0
   2  12   5   -2.66   17.92   0
   2  12   5   10.05   12.02   0
  -2  12  -5   -1.36   18.58   0
  -2  12  -5    5.29   12.67   0
   3  12   5   78.42   12.46   0
   3  12   5   84.46   12.16   0
  -3  12  -5  112.59   17.06   0
  -3  12  -5  105.35   17.64   0
   4  12   5  135.28   11.42   0
   4  12   5  137.03   16.41   0
  -4  12  -5  134.74   16.02   0
  -4  12  -5  143.84   11.79   0
   5  12   5   27.79   17.75   0
   5  12   5   23.99   19.25   0
  -5 -12  -5   28.97   45.30   0
  -5  12  -5   -3.69   18.67   0
  -5  12  -5   19.81   18.01   0
  -6  12  -5    4.01   13.07   0
  -6  12  -5   24.65   15.84   0
   6  12   5   10.81   17.54   0
   6  12   5    2.66   16.31   0
  -6  13   5   54.90   19.08   0
  -6  13   5   83.43   14.00   0
   6  13  -5   88.77   20.58   0
   6  13  -5   74.81   19.98   0
   6 -13  -5  113.39   28.25   0
  -5  13   5   42.18   11.90   0
  -5  13   5   21.53   12.45   0
   5  13  -5   34.20   13.03   0
   5  13  -5   12.10   18.11   0
  -4 -13   5   40.40   10.50   0
   4  13  -5   46.93   11.25   0
   4  13  -5   47.56   11.40   0
  -4  13   5   52.14   17.12   0
  -4  13   5   54.27   10.19   0
   3  13  -5  449.71   18.05   0
   3  13  -5  455.69   17.63   0
  -3 -13   5  465.70   16.51   0
  -3  13   5  424.94   16.79   0
  -3  13   5  499.37   16.42   0
  -2 -13   5  273.75   17.12   0
   2  13  -5  232.34   18.45   0
   2  13  -5  311.83   18.13   0
  -2  13   5  252.47   12.47   0
  -2  13   5  286.19   12.53   0
   1  13  -5   12.70   12.74   0
   1  13  -5  -10.91   12.57   0
  -1  13   5   15.04   16.74   0
  -1 -13   5   -2.53   12.21   0
  -1  13   5  -22.33   12.06   0
   0 -13   5  191.65   12.80   0
   0  13  -5  196.28   13.41   0
   0  13  -5  147.75   13.12   0
   0  13   5  150.51   12.70   0
   0  13   5  229.82   16.93   0
   1  13   5  475.03   17.47   0
   1  13   5  382.05   18.11   0
  -1  13  -5  492.70   19.24   0
  -1  13  -5  381.90   13.59   0
   1 -13   5  385.53   18.35   0
   2 -13   5  305.62   12.85   0
   2  13   5  300.94   17.80   0
   2  13   5  353.56   17.27   0
  -2  13  -5  382.39   13.50   0
  -2  13  -5  289.85   17.85   0
   3  13   5   -0.47   11.41   0
   3  13   5   14.89   10.84   0
  -3  13  -5   26.95   15.55   0
  -3  13  -5  -14.90   16.35   0
   4  13   5  676.82   20.04   0
   4  13   5  597.21   20.98   0
  -4  13  -5  724.14   20.41   0
  -4  13  -5  569.30   20.21   0
   5  13   5    2.80   18.26   0
   5  13   5   33.83   16.92   0
  -5  13  -5   24.62   12.33   0
  -5  13  -5   44.48   17.51   0
  -6  13  -5  300.96   18.56   0
  -6  13  -5  263.08   20.64   0
   6  13   5  279.13   21.56   0
   6  13   5  290.73   20.24   0
  -6  14   5    3.87   13.27   0
  -6  14   5    6.47   18.03   0
   6  14  -5   -7.68   18.62   0
   6  14  -5   25.00   19.09   0
   6 -14  -5  -12.71   38.82   0
  -5  14   5    4.10   16.77   0
  -5  14   5   -6.85   16.05   0
   5  14  -5   35.54   16.85   0
   5  14  -5  -12.11   17.50   0
   4  14  -5   32.75   18.65   0
   4  14  -5   -2.58   18.10   0
  -4  14   5   25.88   17.90   0
  -4  14   5   -3.01   17.20   0
   3  14  -5  423.26   16.99   0
   3  14  -5  402.04   12.54   0
  -3 -14   5  341.34   15.89   0
  -3  14   5  401.62   15.98   0
  -3  14   5  412.73   11.95   0
  -2 -14   5   12.60   10.90   0
   2  14  -5   18.01   16.36   0
   2  14  -5    2.49   11.39   0
  -2  14   5   10.90   11.10   0
  -2  14   5   -0.42   11.05   0
   1  14  -5 1132.35   15.26   0
   1  14  -5 1490.37   16.09   0
  -1 -14   5 1223.45   14.84   0
  -1  14   5 1189.37   18.66   0
  -1  14   5 1402.81   19.00   0
   0 -14   5   27.48   16.42   0
   0  14  -5   44.06   16.84   0
   0  14  -5   59.13   17.16   0
   0  14   5   49.39   16.00   0
   0  14   5   17.92   16.40   0
   1  14   5  632.83   13.08   0
   1  14   5  544.78   13.29   0
  -1  14  -5  712.88   14.33   0
  -1  14  -5  563.22   17.79   0
   1 -14   5  562.48   13.40   0
   2  14   5    6.17   15.82   0
   2  14   5    2.67   10.73   0
  -2  14  -5  -14.63   16.12   0
  -2  14  -5   12.82   15.84   0
   3  14   5  663.37   19.26   0
   3  14   5  700.53   13.18   0
  -3  14  -5  790.95   19.38   0
  -3  14  -5  606.33   18.68   0
   4  14   5   37.65   17.73   0
   4  14   5   35.97   18.61   0
  -4  14  -5   11.96   18.11   0
  -4  14  -5   68.02   18.00   0
  -5  14  -5  366.57   17.84   0
  -5  14  -5  265.72   19.98   0
   5  14   5  290.18   18.65   0
   5  14   5  291.51   12.98   0
   6  14   5   20.77   18.94   0
  -5  15   5  489.96   20.94   0
  -5  15   5  535.04   20.26   0
   5  15  -5  509.51   21.72   0
   5  15  -5  555.35   15.75   0
   4  15  -5   84.78   12.40   0
   4  15  -5   71.14   17.99   0
  -4  15   5  104.11   16.85   0
  -4  15   5   86.85   12.42   0
  -3  15   5  315.54   13.57   0
  -3  15   5  354.12   18.67   0
   3  15  -5  319.72   14.57   0
   3  15  -5  363.37   19.11   0
  -2 -15   5   12.79   18.22   0
   2  15  -5   22.77   19.31   0
   2  15  -5   39.06   19.31   0
  -2  15   5   15.34   18.35   0
  -2  15   5   -9.90   18.53   0
   1  15  -5  662.69   17.75   0
   1  15  -5  569.52   17.17   0
  -1 -15   5  629.22   16.57   0
  -1  15   5  581.69   12.53   0
  -1  15   5  711.92   13.06   0
   0 -15   5   28.15   10.96   0
   0  15  -5   39.23   15.71   0
   0  15  -5   47.87   11.61   0
   0  15   5   47.13   10.91   0
   0  15   5   43.99   10.74   0
   1  15   5   22.81   15.07   0
   1  15   5   -0.37   10.55   0
  -1  15  -5    0.13   10.90   0
  -1  15  -5   11.16   15.82   0
   2  15   5   45.35   13.47   0
   2  15   5   47.47   18.45   0
  -2  15  -5   37.11   13.13   0
  -2  15  -5   44.48   19.14   0
  -3  15  -5  182.40   18.73   0
  -3  15  -5  153.95   13.23   0
   3  15   5  166.09   18.91   0
   3  15   5  200.59   13.00   0
   4  15   5   54.74   16.87   0
   4  15   5   46.95   17.46   0
  -4  15  -5   29.73   17.09   0
  -4  15  -5   73.09   17.22   0
  -5  15  -5  198.91   20.41   0
  -5  15  -5  190.97   14.77   0
   5  15   5  184.52   20.72   0
   5  15   5  220.29   19.24   0
  -4  16   5  -12.69   13.92   0
   4  16  -5    0.05   20.54   0
  -4  16   5   26.33   13.92   0
   4  16  -5  -30.27   19.97   0
  -3  16   5    7.13   16.84   0
  -3  16   5    3.67   12.00   0
   3  16  -5   12.42   17.18   0
   3  16  -5   31.12   17.64   0
   2  16  -5  378.94   14.14   0
   2  16  -5  404.75   14.07   0
  -2  16   5  473.85   18.78   0
  -2  16   5  385.31   18.55   0
   1  16  -5   69.64   18.50   0
   1  16  -5   45.92   13.26   0
  -1  16   5   30.10   18.20   0
  -1  16   5   58.15   18.17   0
   0  16   5  -13.33   18.16   0
   0  16  -5   14.94   12.89   0
   0  16  -5  -19.02   18.88   0
   0  16   5   -3.39   18.12   0
   1  16   5    1.90   12.52   0
   1  16   5  -13.14   12.81   0
  -1  16  -5    2.56   18.08   0
  -1  16  -5  -21.21   18.92   0
   2  16   5    4.78   17.82   0
   2  16   5   16.34   17.57   0
  -2  16  -5   17.64   18.27   0
  -2  16  -5    5.32   17.80   0
  -3  16  -5   53.76   17.22   0
  -3  16  -5   24.49   17.03   0
   3  16   5   45.61   16.93   0
   3  16   5   22.27   17.42   0
   4  16   5   -7.39   19.29   0
   4  16   5   15.07   14.09   0
  -4  16  -5    8.83   13.82   0
  -4  16  -5    2.91   14.11   0
  -3  17   5   12.27   14.18   0
  -3  17   5    9.48   20.09   0
   3  17  -5   22.94   20.34   0
   3  17  -5   33.31   19.90   0
   2  17  -5  275.94   17.86   0
   2  17  -5  280.44   17.99   0
  -2  17   5  251.80   18.04   0
  -2  17   5  278.59   12.91   0
   1  17  -5  140.68   13.24   0
   1  17  -5  136.91   18.05   0
  -1  17   5  197.14   12.54   0
  -1  17   5  209.09   12.88   0
   0  17  -5   40.79   12.11   0
   0  17  -5   -4.76   17.80   0
   0  17   5    8.36   17.15   0
   0  17   5   -3.35   17.24   0
   1  17   5   18.06   16.97   0
   1  17   5   17.86   12.01   0
  -1  17  -5  -19.60   12.17   0
  -1  17  -5    2.10   12.45   0
   2  17   5  258.05   19.92   0
   2  17   5  308.39   18.20   0
  -2  17  -5  237.13   19.73   0
  -2  17  -5  361.41   13.98   0
  -3  17  -5    5.02   13.93   0
  -3  17  -5   35.90   19.67   0
   3  17   5   -2.72   13.88   0
   3  17   5   -3.51   19.92   0
   2  18  -5   49.23   14.16   0
   2  18  -5   82.03   13.76   0
  -2  18   5   60.39   14.21   0
  -2  18   5   64.19   13.79   0
   1  18  -5  -25.79   14.41   0
   1  18  -5   57.20   19.97   0
  -1  18   5   37.35   13.57   0
  -1  18   5  -17.07   19.85   0
   0  18  -5  141.22   20.17   0
   0  18  -5  159.71   14.49   0
   0  18   5  151.78   14.48   0
   0  18   5  153.65   14.38   0
   1  18   5  -19.54   19.70   0
   1  18   5   32.20   13.96   0
  -1  18  -5  -12.17   13.99   0
  -1  18  -5   10.72   14.25   0
   2  18   5  -28.98   19.14   0
   2  18   5  -17.97   13.59   0
  -2  18  -5   26.20   13.30   0
  -2  18  -5   -0.73   13.71   0
   7   0  -6   15.07   19.00   0
  -7   0   6    4.79   10.34   0
  -6   0   6  806.84   18.03   0
   6   0  -6  855.15   25.02   0
   5   0  -6 2008.49   23.41   0
  -5   0   6 1930.61   22.36   0
  -4   0   6 1197.16   23.93   0
   4   0  -6 1229.06   21.03   0
   3   0  -6 4781.26   31.42   0
  -3   0   6 4524.61   43.16   0
   2   0  -6 6891.60   36.40   0
  -2   0   6 6553.78   46.23   0
  -1   0   6   84.97   20.70   0
   1   0  -6   90.33   16.08   0
   0   0   6  134.48   16.02   0
   0   0  -6  127.82   23.45   0
  -1   0  -6 4237.45   29.28   0
   1   0   6 4313.69   29.82   0
   2   0   6  739.60   21.95   0
  -2   0  -6  702.91   21.02   0
   3   0   6  674.83   21.29   0
  -3   0  -6  669.81   19.94   0
  -4   0  -6    0.61   18.00   0
   4   0   6    2.58   21.16   0
   5   0   6  740.66   31.91   0
  -5   0  -6  757.56   22.81   0
   6   0   6  683.33   35.04   0
  -8   1   6    7.45   21.05   0
  -8   1   6    9.76   21.17   0
  -7  -1   6  130.33   13.90   0
   7  -1  -6  132.63   19.67   0
   7   1  -6  142.43   19.96   0
  -7   1   6  127.07   13.63   0
   6  -1  -6  182.87   22.14   0
  -6  -1   6  159.64   12.57   0
  -6   1   6  167.75   12.01   0
   6   1  -6  164.04   18.22   0
   5  -1  -6   -6.96   15.51   0
   5   1  -6   -0.13   15.38   0
  -5   1   6    7.51   14.07   0
  -5  -1   6  -13.10   30.43   0
   4  -1  -6 1065.52   20.22   0
   4   1  -6 1031.99   20.45   0
  -4  -1   6 1044.56   29.29   0
  -4   1   6 1011.21   29.38   0
   3  -1  -6   80.17   18.30   0
   3   1  -6   79.62   13.10   0
  -3   1   6   42.12   20.72   0
  -3  -1   6   44.91   20.48   0
   2  -1  -6 1370.18   23.63   0
   2   1  -6 1299.82   19.34   0
  -2  -1   6 1284.71   18.55   0
  -2   1   6 1326.79   28.88   0
  -1  -1   6  373.72   21.49   0
  -1   1   6  376.08   26.32   0
   1  -1  -6  389.88   23.08   0
   1   1  -6  374.48   17.32   0
   0  -1  -6  729.46   18.95   0
   0  -1   6  740.21   24.13   0
   0   1  -6  740.72   19.38   0
   0   1   6  762.04   23.47   0
  -1  -1  -6  898.03   23.70   0
  -1   1  -6  904.07   24.06   0
   1  -1   6  901.23   24.00   0
   1   1   6  889.28   23.55   0
   2  -1   6 2494.71   28.43   0
   2   1   6 2404.25   27.44   0
  -2  -1  -6 2407.57   26.89   0
  -2   1  -6 2324.60   23.40   0
   3  -1   6   24.24   18.38   0
   3   1   6   32.14   17.39   0
  -3  -1  -6   34.97   16.20   0
  -3   1  -6   15.36   16.56   0
  -4  -1  -6  336.82   17.38   0
  -4   1  -6  292.13   16.71   0
   4  -1   6  342.56   19.95   0
   4   1   6  348.35   19.26   0
  -5  -1  -6   88.98   16.68   0
   5  -1   6   80.19   20.39   0
  -5   1  -6   79.16   14.33   0
   5   1   6   85.03   37.17   0
   6  -1   6   59.85   23.11   0
   7  -1   6  219.90   25.37   0
  -8   2   6   -3.00   16.88   0
  -8   2   6    0.27   17.18   0
  -7  -2   6   35.84   15.02   0
   7  -2  -6   25.97   19.08   0
   7   2  -6    9.89   19.14   0
  -7   2   6   29.52   12.34   0
  -6   2   6  142.05   13.95   0
   6  -2  -6  153.31   18.04   0
  -6  -2   6   95.86   27.79   0
   6   2  -6  152.29   18.13   0
   5  -2  -6    3.27   15.42   0
   5   2  -6   -3.74   15.44   0
  -5   2   6    1.53   14.04   0
  -5  -2   6    6.72   30.20   0
   4  -2  -6  608.01   25.95   0
  -4   2   6  624.18   13.55   0
   4   2  -6  633.86   18.53   0
  -4  -2   6  642.69   28.18   0
   3  -2  -6  148.73   25.58   0
   3   2  -6  145.22   18.46   0
  -3  -2   6  143.94   17.28   0
  -3   2   6  126.54   16.39   0
   2   2  -6 1230.83   23.57   0
  -2  -2   6 1205.27   22.17   0
   2  -2  -6 1122.79   25.39   0
  -2   2   6 1124.24   27.36   0
  -1  -2   6 2164.94   22.40   0
  -1   2   6 2189.44   41.53   0
   1  -2  -6 2273.68   22.35   0
   1   2  -6 2216.67   27.94   0
   0  -2  -6  893.28   18.74   0
   0  -2   6  866.88   18.55   0
   0   2   6  846.77   30.34   0
   0   2  -6  905.77   19.53   0
   1   2   6 2476.21   50.52   0
  -1  -2  -6 2606.76   23.98   0
  -1   2  -6 2504.18   24.37   0
   1  -2   6 2661.42   28.58   0
   2  -2   6 2081.84   26.89   0
  -2  -2  -6 2103.60   25.42   0
  -2   2  -6 2044.73   21.95   0
   2   2   6 1902.12   61.98   0
   3  -2   6  930.56   22.58   0
   3   2   6  968.44   21.36   0
  -3  -2  -6 1000.13   21.09   0
  -3   2  -6  980.93   20.98   0
  -4  -2  -6   29.91   15.24   0
  -4   2  -6   32.71   15.07   0
   4  -2   6   42.52   17.84   0
   4   2   6   37.25   16.25   0
  -5  -2  -6  564.14   21.78   0
   5  -2   6  508.84   23.04   0
   5   2   6  525.27   28.65   0
  -5   2  -6  485.85   16.28   0
   7  -2   6  123.65   22.25   0
   8  -2   6   -9.73   25.16   0
  -8   3   6   28.10   15.16   0
  -8   3   6   34.55   14.66   0
  -7   3   6   33.67   12.16   0
   7  -3  -6   38.92   19.20   0
  -7  -3   6   33.86   13.37   0
   7   3  -6   37.96   18.91   0
   6   3  -6  200.92   22.05   0
  -6   3   6  207.25   11.93   0
  -6  -3   6  219.73   27.73   0
   6  -3  -6  205.77   18.71   0
   5   3  -6  627.48   17.88   0
   5  -3  -6  589.85   22.24   0
  -5   3   6  606.58   16.40   0
  -5  -3   6  693.98   24.15   0
  -4   3   6   18.33   14.55   0
   4   3  -6   33.35   16.38   0
  -4  -3   6   51.10   24.90   0
   4  -3  -6   13.21   23.50   0
   3   3  -6  822.40   16.36   0
  -3  -3   6  820.35   15.90   0
   3  -3  -6  787.93   21.93   0
  -3   3   6  800.02   14.81   0
  -2  -3   6  148.85   13.43   0
   2   3  -6  150.62   14.51   0
  -2   3   6  158.29   12.75   0
   2  -3  -6  147.65   27.42   0
  -1  -3   6   13.42   13.92   0
  -1   3   6   22.43   13.09   0
   1  -3  -6   14.62   28.58   0
   1   3  -6    5.72   15.11   0
   0  -3   6   28.28   14.56   0
   0   3  -6    8.77   21.69   0
   0   3   6   18.11   13.56   0
   0  -3  -6    5.84   29.48   0
  -1  -3  -6 2562.45   26.67   0
  -1   3  -6 2540.05   27.62   0
   1  -3   6 2540.65   23.66   0
   1   3   6 2504.88   22.42   0
   2  -3   6  913.05   23.10   0
  -2  -3  -6 1040.70   21.31   0
   2   3   6  991.06   21.59   0
  -2   3  -6  983.22   17.58   0
   3  -3   6  235.36   19.94   0
   3   3   6  234.12   17.66   0
  -3  -3  -6  234.84   17.43   0
  -3   3  -6  222.08   13.19   0
  -4  -3  -6  463.00   21.04   0
  -4   3  -6  418.09   17.35   0
   4  -3   6  413.87   19.69   0
   4   3   6  409.77   18.54   0
  -5  -3  -6  107.58   13.97   0
   5  -3   6   99.69   16.62   0
   5   3   6   96.38   15.41   0
  -5   3  -6   89.10   11.04   0
   5   3   6  103.00   20.32   0
  -6   3  -6   44.01   15.01   0
  -6   3  -6   61.13   15.88   0
   7  -3   6   -2.52   21.57   0
   8  -3   6  169.31   26.61   0
  -8   4   6   33.24   15.24   0
  -8   4   6   44.26   14.28   0
   7  -4  -6  377.83   21.63   0
  -7   4   6  365.48   12.61   0
   7   4  -6  431.09   21.13   0
  -7  -4   6  378.15   23.50   0
   6   4  -6  173.12   17.87   0
   6  -4  -6  132.10   25.72   0
  -6   4   6  169.33   11.46   0
  -6  -4   6  155.24   19.26   0
   5   4  -6  178.10   16.00   0
  -5   4   6  181.38   14.27   0
  -5  -4   6  184.24   30.12   0
   5  -4  -6  217.40   28.74   0
  -4  -4   6  467.95   17.40   0
  -4   4   6  477.94   16.37   0
   4   4  -6  494.59   14.13   0
   4  -4  -6  487.29   25.23   0
   3   4  -6 2720.91   25.74   0
  -3  -4   6 2534.31   21.48   0
  -3   4   6 2571.60   22.83   0
   3  -4  -6 2398.88   27.84   0
  -2  -4   6   48.10   18.79   0
   2   4  -6   -0.05   14.36   0
  -2   4   6   64.49   17.21   0
   2  -4  -6   67.05   27.10   0
  -1  -4   6  841.50   21.67   0
  -1   4   6  841.46   19.87   0
   1  -4  -6  767.48   31.51   0
   1   4  -6  813.07   17.98   0
   0   4  -6 2569.96   23.37   0
   0  -4   6 2497.35   26.82   0
   0   4   6 2484.77   21.24   0
   0  -4  -6 2354.67   35.43   0
  -1   4  -6 3101.35   28.20   0
  -1  -4  -6 2790.22   47.33   0
   1  -4   6 2852.30   23.79   0
   1   4   6 3035.26   25.97   0
   2  -4   6  282.18   15.51   0
  -2  -4  -6  321.15   18.78   0
   2   4   6  254.14   18.73   0
  -2   4  -6  288.77   14.99   0
   3  -4   6 2077.75   25.64   0
   3   4   6 1922.56   20.72   0
  -3  -4  -6 2141.05   24.07   0
  -3   4  -6 2063.67   23.78   0
  -4  -4  -6   33.35   15.11   0
  -4   4  -6   34.37   15.39   0
   4  -4   6   49.05   17.24   0
   4   4   6   30.57   15.63   0
   5  -4   6   69.86   19.44   0
   5   4   6   53.00   15.93   0
  -5   4  -6   54.48   14.49   0
   5   4   6   60.80   21.55   0
  -6   4  -6  174.34   12.34   0
  -6   4  -6  164.86   14.00   0
   8  -4   6   35.49   24.97   0
   8   5  -6   22.56   20.46   0
  -8   5   6   24.61   11.33   0
  -8   5   6   15.73   14.99   0
   8   5  -6   24.90   24.59   0
  -7   5   6 1140.71   18.76   0
  -7   5   6 1124.82   17.60   0
   7   5  -6 1149.05   23.12   0
  -7  -5   6 1139.10   26.07   0
   7  -5  -6 1061.18   31.49   0
   6  -5  -6  454.74   26.69   0
   6   5  -6  434.14   22.01   0
  -6  -5   6  455.59   27.96   0
  -6   5   6  430.72   12.55   0
   5   5  -6   11.74   15.12   0
   5  -5  -6    0.71   19.77   0
  -5   5   6   21.18   13.62   0
  -5  -5   6   13.22   29.00   0
  -4  -5   6  450.41   17.50   0
  -4   5   6  454.33   12.14   0
   4   5  -6  437.11   18.11   0
   4  -5  -6  396.56   18.42   0
   3   5  -6 2415.73   24.52   0
  -3  -5   6 2290.41   23.67   0
  -3   5   6 2210.48   18.46   0
   3  -5  -6 2230.49   26.72   0
  -2  -5   6 1650.64   22.44   0
   2   5  -6 1723.96   19.59   0
  -2   5   6 1706.18   20.79   0
   2  -5  -6 1606.13   25.99   0
  -1  -5   6  604.48   20.87   0
  -1   5   6  623.88   14.75   0
   1  -5  -6  562.36   30.09   0
   1   5  -6  634.11   22.10   0
   0  -5   6    8.13   19.30   0
   0   5  -6   12.44   20.25   0
   0   5   6   21.62   17.19   0
   0  -5  -6   14.34   27.06   0
  -1  -5  -6  109.13   28.61   0
  -1   5  -6   74.08   14.66   0
   1  -5   6  111.62   14.61   0
   1   5   6  130.77   18.09   0
   2  -5   6  761.73   21.31   0
  -2  -5  -6  756.72   15.34   0
   2   5   6  751.67   19.13   0
  -2   5  -6  755.50   20.58   0
   3  -5   6  477.22   19.44   0
   3   5   6  463.08   17.47   0
  -3  -5  -6  473.98   17.52   0
  -3   5  -6  469.11   18.20   0
  -4  -5  -6  187.68   16.09   0
  -4   5  -6  201.93   16.19   0
   4  -5   6  195.15   17.45   0
   4   5   6  192.47   16.13   0
   5  -5   6   26.93   19.09   0
   5   5   6   32.92   23.50   0
   5   5   6   30.08   17.96   0
  -5   5  -6    9.78   14.20   0
  -5   5  -6   22.27   15.72   0
   6   5   6    5.25   27.84   0
  -6   5  -6    1.17   10.60   0
  -6   5  -6    2.41   12.80   0
  -7   5  -6  567.90   21.91   0
  -7   5  -6  626.80   21.05   0
   8  -5   6  114.36   18.53   0
  -8   6   6  359.86   19.95   0
  -8   6   6  363.98   15.64   0
   8  -6  -6  280.52   24.08   0
   8   6  -6  331.04   24.42   0
   8   6  -6  393.63   32.23   0
   7  -6  -6  105.80   28.69   0
   7   6  -6  155.04   19.08   0
  -7   6   6  136.40   12.56   0
  -7   6   6  119.42   13.50   0
  -7  -6   6  130.41   21.55   0
   6   6  -6  512.49   18.62   0
   6  -6  -6  489.70   23.64   0
  -6  -6   6  587.31   33.55   0
  -6   6   6  555.18   13.48   0
  -5  -6   6  237.40   18.75   0
   5   6  -6  242.18   19.57   0
  -5   6   6  203.41   17.34   0
   5  -6  -6  202.52   20.05   0
  -4  -6   6  706.52   18.19   0
  -4   6   6  703.32   16.40   0
   4   6  -6  722.47   18.78   0
   4  -6  -6  697.14   23.29   0
   3   6  -6  539.16   19.05   0
  -3  -6   6  569.73   18.08   0
   3  -6  -6  523.18   25.57   0
  -3   6   6  527.71   16.39   0
  -2  -6   6  303.13   13.65   0
   2   6  -6  359.41   19.59   0
  -2   6   6  311.99   12.46   0
   2  -6  -6  311.54   19.60   0
  -1  -6   6 1542.82   18.46   0
  -1   6   6 1527.19   16.95   0
   1  -6  -6 1511.46   26.44   0
   1   6  -6 1588.93   19.13   0
   0  -6  -6  342.42   13.96   0
   0  -6   6  337.66   20.12   0
   0   6   6  335.25   13.27   0
   0   6  -6  338.69   21.24   0
   1  -6   6    6.59   13.28   0
  -1   6  -6    2.50   13.58   0
  -1  -6  -6   18.69   26.05   0
   1   6   6   14.06   11.73   0
   2  -6   6   -5.72   18.02   0
   2   6   6    3.43   16.02   0
  -2   6  -6   -6.13   17.87   0
  -2  -6  -6   26.33   30.71   0
   3  -6   6  280.02   13.50   0
   3   6   6  292.53   16.43   0
  -3  -6  -6  288.69   16.61   0
  -3   6  -6  281.68   17.53   0
  -4  -6  -6  222.32   16.18   0
  -4   6  -6  206.78   15.96   0
   4  -6   6  203.51   17.05   0
   4   6   6  198.98   15.68   0
   5  -6   6   24.63   18.13   0
   5   6   6    8.77   18.82   0
   5   6   6    7.89   17.02   0
  -5   6  -6   18.22   15.31   0
  -5   6  -6   16.45   16.48   0
   6   6   6   55.20   17.30   0
   6   6   6   66.48   22.93   0
  -6   6  -6   66.55   13.17   0
  -6   6  -6   67.53   10.87   0
  -7   6  -6  238.97   16.41   0
  -7   6  -6  201.96   16.12   0
   8  -6   6  313.94   27.17   0
   8   7  -6  113.83   24.43   0
  -8   7   6  100.69   15.37   0
  -8   7   6  111.58   13.70   0
   8  -7  -6  206.57   38.06   0
   8   7  -6  107.99   23.05   0
  -8  -7   6  101.32   37.68   0
   7  -7  -6  267.14   31.88   0
   7   7  -6  281.18   19.03   0
  -7  -7   6  291.37   35.79   0
  -7   7   6  282.94   14.10   0
  -7   7   6  269.17   13.05   0
  -6  -7   6  -15.83   21.76   0
   6  -7  -6   20.46   29.73   0
   6   7  -6   14.77   15.86   0
  -6   7   6    1.85   10.27   0
  -6   7   6  -20.05   11.68   0
  -5  -7   6  147.31   17.65   0
   5   7  -6  132.64   18.80   0
  -5   7   6  133.17   16.43   0
   5  -7  -6  117.15   26.83   0
  -4  -7   6  156.34   15.73   0
  -4   7   6  176.11   14.57   0
   4   7  -6  183.29   16.67   0
   4  -7  -6  167.08   20.94   0
   3   7  -6  632.27   18.94   0
   3  -7  -6  614.94   19.71   0
  -3  -7   6  626.71   13.90   0
  -3   7   6  666.73   16.61   0
  -2  -7   6  134.06   17.11   0
   2  -7  -6  119.95   11.93   0
   2   7  -6  113.98   13.03   0
  -2   7   6  135.45   11.21   0
   1   7  -6  179.71   14.06   0
  -1  -7   6  197.24   18.15   0
  -1   7   6  179.96   11.97   0
   1  -7  -6  185.64   12.51   0
   0   7   6 6304.65   26.54   0
   0  -7  -6 6324.20   29.33   0
   0  -7   6 6211.40   28.30   0
   0   7  -6 6259.30   31.76   0
   1   7   6  782.98   18.09   0
  -1  -7  -6  770.01   18.60   0
  -1   7  -6  756.86   15.89   0
   1  -7   6  783.82   15.45   0
  -2  -7  -6    0.08   15.51   0
   2  -7   6    2.50   12.20   0
   2   7   6   -2.86   10.99   0
  -2   7  -6    6.60   17.29   0
   3  -7   6  301.91   13.31   0
   3   7   6  293.87   12.16   0
  -3  -7  -6  303.70   16.58   0
  -3   7  -6  318.04   12.99   0
  -4  -7  -6 1912.49   22.32   0
  -4   7  -6 1738.09   21.18   0
   4  -7   6 1692.01   18.25   0
   4   7   6 1595.18   21.58   0
   4   7   6 1737.33   21.14   0
   5  -7   6  198.37   13.66   0
   5   7   6  219.63   19.14   0
   5   7   6  227.56   17.70   0
  -5   7  -6  233.01   17.32   0
  -5   7  -6  276.14   16.63   0
   6   7   6   99.13   20.29   0
   6   7   6   96.87   19.15   0
  -6   7  -6   95.78   11.13   0
  -6   7  -6  103.03   11.04   0
  -7   7  -6  239.17   16.07   0
  -7   7  -6  252.82   16.21   0
  -8   7  -6    2.44   18.93   0
  -8   7  -6   23.31   20.12   0
  -8   8   6   24.23   14.48   0
  -8   8   6   37.56   13.10   0
   8  -8  -6   46.64   37.11   0
   8   8  -6   16.82   22.90   0
   8   8  -6   31.06   23.10   0
  -8  -8   6   50.51   34.32   0
  -7  -8   6   29.01   33.91   0
   7   8  -6   27.04   18.32   0
   7   8  -6   31.21   17.55   0
   7  -8  -6  106.63   32.81   0
  -7   8   6   32.89   11.83   0
  -7   8   6   36.48   12.51   0
  -6   8   6   19.13   10.53   0
  -6   8   6   16.63   12.94   0
   6  -8  -6   12.19   29.45   0
   6   8  -6   19.24   15.79   0
  -6  -8   6   20.04   29.94   0
  -5  -8   6   25.48   16.59   0
   5   8  -6  -15.45   17.87   0
  -5   8   6    3.10   15.56   0
   5  -8  -6    0.32   25.73   0
  -4  -8   6   -7.80   14.68   0
  -4   8   6   -2.97    9.68   0
   4   8  -6    1.80   15.90   0
   4  -8  -6   15.88   19.94   0
   3  -8  -6   98.61   15.75   0
   3   8  -6  117.50   12.44   0
  -3  -8   6  106.68   16.02   0
  -3   8   6  130.73   14.79   0
  -2  -8   6  271.78   17.13   0
   2  -8  -6  294.60   16.68   0
   2   8  -6  283.37   13.62   0
  -2   8   6  271.75   15.85   0
   1   8  -6  645.77   19.69   0
  -1  -8   6  656.63   18.50   0
  -1   8   6  659.43   17.12   0
   1  -8  -6  650.49   17.79   0
   0   8  -6  111.17   13.04   0
   0  -8  -6  109.18   16.26   0
   0  -8   6  126.99   17.39   0
   0   8   6  121.46   15.98   0
   1   8   6   -0.50   11.06   0
   1  -8   6   14.35   16.99   0
  -1  -8  -6   18.30   15.77   0
  -1   8  -6   10.18   12.44   0
  -2  -8  -6   -2.28   10.89   0
   2  -8   6   10.87   11.89   0
   2   8   6  -10.37   10.80   0
  -2   8  -6   15.17   11.90   0
   3  -8   6   60.55   16.55   0
   3   8   6   55.51   15.09   0
  -3  -8  -6   77.53   30.11   0
  -3   8  -6   75.50   16.39   0
   4  -8   6  276.23   20.13   0
  -4   8  -6  289.45   19.65   0
   4   8   6  266.55   19.79   0
   4   8   6  314.28   18.69   0
   5   8   6  356.42   18.92   0
   5   8   6  351.34   17.77   0
  -5   8  -6  388.99   13.64   0
  -5   8  -6  338.40   13.46   0
  -6   8  -6    5.77   10.35   0
  -6   8  -6    4.28   10.28   0
   6   8   6    9.97   17.61   0
   6   8   6    5.96   19.85   0
  -7   8  -6    5.20   11.69   0
  -7   8  -6   10.55   11.73   0
  -8   8  -6    0.93   15.70   0
  -7   9   6  303.99   11.00   0
  -7   9   6  338.32   13.10   0
  -7  -9   6  330.30   33.92   0
   7   9  -6  282.51   18.55   0
   7   9  -6  356.39   19.23   0
   7  -9  -6  400.40   33.14   0
  -6   9   6  401.72   19.39   0
  -6   9   6  419.95   17.71   0
   6  -9  -6  369.88   29.92   0
  -6  -9   6  401.30   14.89   0
   6   9  -6  388.88   20.49   0
  -5   9   6    7.71   15.00   0
  -5   9   6   14.45   15.76   0
  -5  -9   6   16.97   15.77   0
   5   9  -6   18.76   12.13   0
   5  -9  -6   26.50   22.25   0
  -4  -9   6 1174.99   20.70   0
  -4   9   6 1208.17   19.51   0
   4   9  -6 1192.23   22.25   0
   4  -9  -6 1141.76   23.48   0
   3  -9  -6 1485.44   15.38   0
   3   9  -6 1510.31   20.47   0
  -3  -9   6 1436.91   16.02   0
  -3   9   6 1495.48   18.14   0
  -2  -9   6   29.25   15.61   0
   2  -9  -6    0.83   15.35   0
   2   9  -6   -1.99   12.16   0
  -2   9   6    5.77   14.69   0
   1   9  -6   78.05   17.49   0
  -1  -9   6   91.43   16.43   0
  -1   9   6   73.70   10.79   0
   1  -9  -6   67.03   11.31   0
   0  -9  -6 1530.10   19.28   0
   0  -9   6 1493.59   16.68   0
   0   9  -6 1439.40   20.87   0
   0   9   6 1517.86   15.71   0
   1   9   6 1345.62   18.65   0
  -1  -9  -6 1286.51   18.87   0
  -1   9  -6 1290.86   20.07   0
   1  -9   6 1257.05   16.06   0
  -2  -9  -6  391.05   12.42   0
   2  -9   6  380.66   17.30   0
   2   9   6  360.31   11.95   0
  -2   9  -6  364.80   17.36   0
   3  -9   6   66.31   16.04   0
   3   9   6   53.99   15.49   0
   3   9   6   45.13   14.58   0
  -3  -9  -6   58.08   15.20   0
  -3   9  -6   52.60   11.29   0
   4  -9   6  905.36   20.62   0
  -4   9  -6  918.98   20.46   0
  -4   9  -6 1069.18   21.10   0
   4   9   6  866.30   20.79   0
   4   9   6  918.04   19.92   0
   5   9   6  159.93   17.41   0
   5   9   6  173.84   16.04   0
  -5   9  -6  205.14   16.76   0
  -5   9  -6  172.45   16.52   0
  -6   9  -6   44.48   12.79   0
  -6   9  -6   55.40   12.76   0
   6   9   6   38.59   24.11   0
   6   9   6   40.89   17.91   0
   7   9   6   38.94   19.32   0
   7   9   6   30.23   23.44   0
  -7   9  -6   34.49   12.11   0
  -7   9  -6   48.59   11.96   0
  -7  10   6   15.51   10.92   0
  -7  10   6   26.86   13.91   0
   7  10  -6   26.92   23.44   0
   7  10  -6   33.56   20.35   0
  -7 -10   6   53.57   31.36   0
   7 -10  -6  -19.73   33.07   0
  -6  10   6  146.96   17.02   0
  -6  10   6  142.81   17.99   0
  -6 -10   6  126.98   13.34   0
   6  10  -6  139.50   19.02   0
   6 -10  -6  152.28   28.76   0
   6  10  -6  119.17   19.22   0
  -5  10   6   82.76   15.43   0
  -5 -10   6  109.10   15.79   0
   5  10  -6  134.78   16.75   0
   5 -10  -6  112.86   30.73   0
  -5  10   6  117.84   14.90   0
  -4 -10   6   -5.54   16.83   0
   4 -10  -6    3.11   12.37   0
  -4  10   6   -4.90   11.60   0
  -4  10   6    5.82   11.33   0
   4  10  -6   -7.52   18.18   0
   3 -10  -6   46.85   18.60   0
   3  10  -6   41.56   19.96   0
  -3 -10   6   45.81   13.03   0
  -3  10   6   67.02   12.28   0
  -2 -10   6    8.89   15.26   0
   2 -10  -6   10.18   10.84   0
   2  10  -6   25.72   16.43   0
  -2  10   6    7.86   14.49   0
   1  10  -6  522.07   13.69   0
  -1 -10   6  530.62   17.14   0
  -1  10   6  605.03   16.32   0
   1 -10  -6  577.60   16.96   0
   0 -10  -6  257.84   16.14   0
   0 -10   6  231.68   16.73   0
   0  10  -6  258.21   12.68   0
   0  10   6  271.26   15.64   0
   1  10   6  226.84   11.37   0
  -1 -10  -6  241.78   15.94   0
   1 -10   6  208.72   16.69   0
  -1  10  -6  205.14   12.33   0
  -2 -10  -6   42.40   15.27   0
   2 -10   6   40.51   11.32   0
   2  10   6   22.63   14.78   0
   2  10   6   48.44   15.23   0
  -2  10  -6   28.57   15.88   0
   3 -10   6  342.72   14.63   0
  -3  10  -6  395.78   19.86   0
   3  10   6  324.20   14.19   0
   3  10   6  384.60   18.30   0
  -3 -10  -6  402.36   14.29   0
   4  10   6   84.09   11.92   0
   4 -10   6  111.47   17.64   0
  -4  10  -6   79.70   12.45   0
  -4  10  -6  123.16   18.07   0
   4  10   6   71.41   17.81   0
   5  10   6  105.59   15.21   0
   5  10   6  101.70   16.47   0
  -5  10  -6  119.55   15.85   0
  -5  10  -6  129.32   15.95   0
  -6  10  -6    5.05   12.41   0
  -6  10  -6    6.90    9.20   0
   6  10   6    8.09   18.87   0
   6  10   6   26.31   17.06   0
  -7  10  -6   12.26   14.21   0
  -7  10  -6    3.95   14.23   0
   7  10   6   10.98   23.12   0
   7  10   6    9.27   24.72   0
  -7  11   6  427.16   14.52   0
  -7  11   6  480.42   15.80   0
   7  11  -6  516.25   21.20   0
   7  11  -6  450.71   21.65   0
  -7 -11   6  462.69   36.84   0
   7 -11  -6  552.89   28.44   0
   6  11  -6  700.54   20.39   0
   6  11  -6  571.68   20.08   0
  -6  11   6  652.13   18.05   0
  -6  11   6  615.05   19.09   0
  -6 -11   6  592.15   15.35   0
   6 -11  -6  610.62   26.22   0
   5  11  -6 1050.02   15.46   0
  -5 -11   6 1049.06   18.03   0
   5 -11  -6 1049.70   24.86   0
  -5  11   6 1006.95   13.94   0
  -5  11   6  987.30   18.07   0
  -4 -11   6   86.19   16.12   0
   4 -11  -6   91.49   12.08   0
   4  11  -6   59.32   17.38   0
  -4  11   6   57.45   11.56   0
  -4  11   6   55.18   15.52   0
   3 -11  -6  949.30   19.55   0
   3  11  -6  857.09   20.54   0
  -3 -11   6  845.75   19.39   0
  -3  11   6  895.18   14.06   0
  -3  11   6  790.17   18.72   0
  -2 -11   6  789.57   15.34   0
   2 -11  -6  854.00   20.39   0
   2  11  -6  824.83   21.52   0
  -2  11   6  908.35   19.30   0
   1  11  -6   47.37   16.33   0
  -1 -11   6   32.72   10.88   0
  -1  11   6   30.87   14.62   0
   1 -11  -6   37.53   10.97   0
   0  11   6   96.24   10.82   0
   0 -11  -6  112.13   11.22   0
   0 -11   6  118.49   11.57   0
   0  11  -6   86.49   16.31   0
   1  11   6  914.17   17.27   0
   1  11   6  965.91   13.63   0
   1 -11   6  953.32   14.41   0
  -1 -11  -6 1050.87   17.83   0
  -1  11  -6  935.99   18.02   0
  -2 -11  -6   30.15   18.32   0
   2 -11   6   11.63   13.33   0
   2  11   6   12.60   18.26   0
   2  11   6   23.96   17.59   0
  -2  11  -6  -15.21   18.95   0
   3 -11   6  728.39   14.83   0
   3  11   6  804.01   18.59   0
   3  11   6  715.85   14.71   0
  -3  11  -6  780.04   19.59   0
  -3  11  -6  889.33   15.65   0
   4 -11   6  111.57   16.81   0
  -4  11  -6  120.58   12.36   0
  -4  11  -6   98.29   12.12   0
   4  11   6  127.18   15.91   0
   4  11   6  112.49   16.88   0
   5  11   6   24.17   19.37   0
   5  11   6   13.70   18.05   0
  -5  11  -6   -8.17   18.68   0
  -5  11  -6    7.99   13.24   0
  -6  11  -6   27.26   12.56   0
  -6  11  -6   43.45   13.71   0
   6  11   6   16.42   22.05   0
   6  11   6   23.40   16.38   0
  -7  11  -6   97.40   14.47   0
  -7  11  -6   97.95   14.46   0
   7  11   6   73.28   22.59   0
   7  11   6   72.56   19.87   0
  -6  12   6   23.10   12.07   0
  -6  12   6   29.26   15.94   0
   6  12  -6   32.37   12.39   0
   6  12  -6   37.72   12.34   0
   6 -12  -6   94.99   23.73   0
   5  12  -6   52.61   19.11   0
  -5 -12   6   46.28   17.57   0
   5 -12  -6   13.25   29.00   0
   5  12  -6   27.13   18.74   0
  -5  12   6   41.26   12.95   0
  -5  12   6   35.54   12.17   0
  -4 -12   6   76.70   10.76   0
   4 -12  -6   79.80   16.46   0
   4  12  -6   64.61   16.46   0
  -4  12   6   84.99   10.78   0
  -4  12   6   52.18   14.88   0
   3 -12  -6   77.92   17.31   0
   3  12  -6   85.64   17.73   0
  -3 -12   6   70.27   16.49   0
  -3  12   6   86.28   15.88   0
  -3  12   6   88.03   16.15   0
  -2 -12   6  119.30   17.60   0
   2 -12  -6  120.57   18.01   0
   2  12  -6  134.61   18.69   0
  -2  12   6  145.63   17.09   0
  -2  12   6  153.74   12.17   0
   1  12  -6  243.50   19.63   0
   1 -12  -6  246.96   18.72   0
  -1 -12   6  259.53   18.39   0
  -1  12   6  256.26   12.82   0
  -1  12   6  202.00   18.06   0
   0 -12  -6   27.37   13.11   0
   0 -12   6   14.93   13.04   0
   0  12  -6   16.53   13.46   0
   0  12   6    8.61   12.70   0
   0  12   6   28.47   17.37   0
   1  12   6  813.20   18.84   0
   1  12   6  719.51   19.04   0
   1 -12   6  705.55   15.00   0
  -1 -12  -6  809.46   19.57   0
  -1  12  -6  668.35   14.87   0
   2 -12   6  175.91   17.91   0
   2  12   6  179.59   17.58   0
   2  12   6  208.55   12.36   0
  -2  12  -6  163.40   12.82   0
   3 -12   6   46.17   16.88   0
   3  12   6   43.23   15.88   0
   3  12   6   39.14   16.68   0
  -3  12  -6   41.43   16.63   0
  -3  12  -6   20.09   17.40   0
   4  12   6  143.10   11.85   0
   4  12   6  155.73   15.23   0
  -4  12  -6  116.61   16.16   0
  -4  12  -6  162.99   11.88   0
   5  12   6  356.22   19.87   0
   5  12   6  451.89   18.77   0
  -5  12  -6  394.50   19.46   0
  -5  12  -6  439.19   19.19   0
  -6  12  -6   35.37   13.74   0
  -6  12  -6   28.14   14.60   0
   6  12   6   39.83   19.29   0
   6  12   6   34.57   17.86   0
  -6  13   6   48.99   13.36   0
  -6  13   6   24.45   13.85   0
   6  13  -6   41.23   20.00   0
   6  13  -6   49.34   20.15   0
   6 -13  -6   90.19   39.16   0
  -5  13   6   -0.03   17.40   0
  -5  13   6  -13.13   11.67   0
   5 -13  -6  -59.55   34.68   0
  -5 -13   6    5.43   11.72   0
   5  13  -6    0.36   12.75   0
   5  13  -6   -0.83   12.71   0
  -4 -13   6   79.29   18.14   0
   4  13  -6   63.53   19.61   0
   4  13  -6   56.41   19.23   0
  -4  13   6   75.35   18.32   0
  -4  13   6   49.35   12.86   0
   3  13  -6  435.20   17.47   0
  -3 -13   6  408.27   16.29   0
  -3  13   6  377.67   16.24   0
  -3  13   6  403.83   11.88   0
  -2 -13   6  132.86   16.48   0
   2 -13  -6  167.24   17.02   0
   2  13  -6  129.76   12.81   0
  -2  13   6  108.96   16.42   0
  -2  13   6  114.54   16.16   0
   1 -13  -6  186.52   12.70   0
   1  13  -6  207.64   18.41   0
  -1 -13   6  188.96   17.52   0
  -1  13   6  169.45   12.22   0
  -1  13   6  221.36   12.24   0
   0 -13   6  436.76   13.62   0
   0 -13  -6  462.11   13.54   0
   0  13  -6  396.52   18.75   0
   0  13   6  388.03   13.12   0
   0  13   6  430.67   13.13   0
   1  13   6  293.40   17.53   0
   1  13   6  321.28   16.94   0
   1 -13   6  306.76   17.89   0
  -1  13  -6  282.57   13.08   0
   2 -13   6  438.59   13.32   0
   2  13   6  477.77   17.66   0
   2  13   6  545.71   17.08   0
  -2  13  -6  465.23   12.85   0
  -2  13  -6  602.40   18.53   0
   3 -13   6   45.26   15.73   0
   3  13   6   15.57   10.73   0
   3  13   6   -0.73   11.25   0
  -3  13  -6    4.67   16.27   0
  -3  13  -6   -2.76   11.15   0
   4  13   6  443.53   20.22   0
   4  13   6  494.59   19.26   0
  -4  13  -6  531.24   14.93   0
  -4  13  -6  484.46   14.76   0
   5  13   6   54.20   13.01   0
   5  13   6   67.44   16.98   0
  -5  13  -6  102.63   17.21   0
  -5  13  -6   61.35   12.57   0
  -6  13  -6   60.08   17.38   0
  -6  13  -6   24.27   19.45   0
   6  13   6   35.16   20.39   0
   6  13   6   45.34   18.53   0
   6  14  -6   80.80   13.55   0
   6  14  -6   89.45   13.90   0
   6 -14  -6   22.98   27.41   0
  -5  14   6    3.67   15.93   0
  -5  14   6   26.72   16.52   0
   5 -14  -6   27.17   23.42   0
   5  14  -6  -17.22   12.26   0
   5  14  -6   -0.60   16.95   0
  -4 -14   6   30.76   17.23   0
   4  14  -6   69.73   18.47   0
  -4  14   6   49.68   12.65   0
  -4  14   6   41.71   17.12   0
   4  14  -6   63.00   18.50   0
   3  14  -6   29.15   19.67   0
   3  14  -6  -10.81   19.08   0
  -3 -14   6  -10.71   18.24   0
  -3  14   6  -10.42   18.02   0
  -3  14   6   11.49   12.81   0
  -2 -14   6  136.93   15.44   0
   2  14  -6  179.20   12.22   0
   2  14  -6  196.99   16.58   0
  -2  14   6  160.20   15.48   0
  -2  14   6  164.88   11.23   0
   1  14  -6    8.41   16.71   0
   1  14  -6   12.25   11.85   0
  -1 -14   6  -19.31   11.25   0
  -1  14   6   13.87   11.03   0
  -1  14   6   14.40   10.99   0
   0 -14   6   -2.65   11.35   0
   0  14  -6   58.51   16.22   0
   0  14   6   15.22   11.08   0
   0  14   6   41.63   15.94   0
   0  14  -6   42.94   11.63   0
   1  14   6    9.04   15.89   0
   1  14   6    6.21   15.33   0
  -1  14  -6  -11.50   16.80   0
  -1  14  -6   10.24   11.49   0
   1 -14   6   15.93   15.97   0
   2 -14   6   42.86   15.61   0
   2  14   6   48.28   11.23   0
   2  14   6   59.50   14.99   0
  -2  14  -6   37.38   10.97   0
  -2  14  -6   42.01   16.31   0
   3  14   6   29.23   18.22   0
   3  14   6  -20.44   19.23   0
  -3  14  -6   24.81   13.29   0
  -3  14  -6   24.09   13.72   0
   4  14   6   10.31   18.00   0
   4  14   6   17.52   12.05   0
  -4  14  -6   -4.50   12.59   0
  -4  14  -6   14.50   12.65   0
   5  14   6  149.13   21.30   0
  -5  14  -6  164.21   14.86   0
  -5  14  -6  157.30   14.78   0
   5  14   6  157.66   20.15   0
  -5  15   6   -4.45   13.74   0
  -5  15   6   21.65   18.40   0
   5  15  -6   -4.73   19.37   0
   5  15  -6  -12.25   19.81   0
   5 -15  -6  -36.46   27.99   0
   4  15  -6  -10.39   17.80   0
   4  15  -6   18.43   12.15   0
  -4  15   6   11.03   16.90   0
  -4  15   6   27.85   16.36   0
  -3  15   6  142.76   17.89   0
  -3  15   6  186.51   17.48   0
   3  15  -6  111.82   13.28   0
   3  15  -6   80.18   13.84   0
  -3 -15   6   93.90   12.62   0
  -2 -15   6  227.66   13.54   0
   2  15  -6  253.36   14.18   0
   2  15  -6  257.21   14.29   0
  -2  15   6  226.47   13.32   0
  -2  15   6  264.62   18.74   0
   1  15  -6  108.70   18.05   0
   1  15  -6  145.26   11.37   0
  -1 -15   6  125.48   13.57   0
  -1  15   6  114.30   11.10   0
  -1  15   6  144.90   17.02   0
   0 -15   6  578.72   16.67   0
   0  15  -6  547.76   13.01   0
   0  15  -6  659.07   17.70   0
   0  15   6  580.70   16.47   0
   0  15   6  645.32   16.43   0
   1  15   6   19.05   13.24   0
   1  15   6    5.49   16.42   0
  -1  15  -6   17.76   13.48   0
  -1  15  -6   47.99   14.00   0
   1 -15   6   -3.00   13.63   0
   2  15   6   77.01   18.41   0
   2  15   6   59.41   18.21   0
  -2  15  -6    3.83   18.45   0
  -2  15  -6   41.68   13.81   0
  -3  15  -6  256.24   13.66   0
  -3  15  -6  176.56   18.57   0
   3  15   6  270.05   17.95   0
   3  15   6  240.62   13.10   0
   4  15   6  206.30   17.88   0
   4  15   6  252.08   12.81   0
  -4  15  -6  186.41   13.04   0
  -4  15  -6  212.22   13.11   0
  -5  15  -6   11.56   19.08   0
  -5  15  -6   24.31   18.96   0
   5  15   6  -10.15   19.54   0
   5  15   6  -16.52   18.33   0
   4  16  -6  228.30   20.65   0
   4  16  -6  186.50   15.18   0
  -4  16   6  218.71   20.14   0
  -4  16   6  172.70   14.43   0
  -3  16   6   31.26   11.95   0
  -3  16   6   16.54   12.03   0
   3  16  -6   34.97   12.51   0
   3  16  -6   31.13   17.24   0
  -2 -16   6  177.22   17.57   0
   2  16  -6  204.04   13.22   0
   2  16  -6  229.08   18.39   0
  -2  16   6  207.07   17.95   0
  -2  16   6  158.92   17.82   0
   1  16  -6   79.87   13.38   0
   1  16  -6   74.19   18.45   0
  -1 -16   6   78.96   17.73   0
  -1  16   6   66.01   17.82   0
  -1  16   6   62.22   12.59   0
   0  16   6   91.99   12.74   0
   0 -16   6   87.50   12.80   0
   0  16  -6   89.52   13.53   0
   0  16  -6   54.46   18.40   0
   0  16   6   44.92   13.14   0
   1  16   6   30.63   17.71   0
   1  16   6   -6.46   12.43   0
  -1  16  -6  -26.28   18.14   0
  -1  16  -6  -12.81   18.63   0
   2  16   6   -2.25   17.37   0
   2  16   6   29.43   11.92   0
  -2  16  -6   29.34   17.99   0
  -2  16  -6   11.11   17.31   0
  -3  16  -6   -1.05   16.90   0
  -3  16  -6   11.22   12.02   0
   3  16   6    2.64   11.79   0
   3  16   6   -9.25   12.00   0
  -4  16  -6   37.94   19.90   0
   4  16   6   84.99   19.87   0
   4  16   6  105.69   13.86   0
  -4  16  -6  104.87   13.99   0
  -3  17   6   33.29   19.49   0
  -3  17   6   -8.98   13.69   0
   3  17  -6   22.96   19.55   0
   3  17  -6   24.05   19.90   0
   2  17  -6   66.21   20.96   0
   2  17  -6   36.76   14.62   0
  -2  17   6   36.65   20.14   0
  -2  17   6   27.65   14.53   0
   1  17  -6  141.70   17.87   0
   1  17  -6  142.17   12.93   0
  -1  17   6   88.75   17.23   0
  -1  17   6  122.65   12.45   0
   0  17  -6   37.18   17.61   0
   0  17  -6   28.40   12.27   0
   0  17   6   39.11   17.20   0
   0  17   6   76.18   16.97   0
   1  17   6   19.73   12.15   0
   1  17   6   14.87   16.73   0
  -1  17  -6   29.56   17.63   0
  -1  17  -6   26.26   12.13   0
   2  17   6   17.04   20.27   0
   2  17   6   19.99   14.27   0
  -2  17  -6   48.91   20.83   0
  -2  17  -6   -5.50   20.51   0
  -3  17  -6  -40.24   14.03   0
  -3  17  -6  -29.09   19.82   0
   3  17   6    1.45   18.92   0
   3  17   6    0.46   19.37   0
   2  18  -6   84.07   19.00   0
   2  18  -6   79.91   13.56   0
  -2  18   6   48.32   13.39   0
  -2  18   6   35.27   19.29   0
   1  18  -6  124.09   20.13   0
   1  18  -6  131.11   14.58   0
  -1  18   6  128.48   19.87   0
  -1  18   6  146.19   14.22   0
   0  18  -6  251.97   14.86   0
   0  18  -6  236.34   20.41   0
   0  18   6  260.56   14.70   0
   0  18   6  257.19   20.09   0
   1  18   6  229.14   14.85   0
   1  18   6  221.20   14.53   0
  -1  18  -6  264.70   14.65   0
  -1  18  -6  302.13   15.01   0
   2  18   6   26.96   13.36   0
   2  18   6   15.82   18.69   0
  -2  18  -6    9.77   13.73   0
  -2  18  -6    7.05   13.77   0
  -8   0   7    3.55   16.83   0
   8   0  -7   -1.82   24.34   0
   7   0  -7    9.14   15.26   0
  -7   0   7   -4.59   12.44   0
  -6   0   7    2.04   10.92   0
   6   0  -7   -7.17   17.28   0
   5   0  -7    6.51   15.29   0
  -5   0   7   28.46   30.51   0
  -4   0   7    7.40   25.32   0
   4   0  -7   -3.29   11.37   0
   3   0  -7    1.49   12.32   0
  -3   0   7   12.06   18.77   0
   2   0  -7   -5.25   18.62   0
  -2   0   7    3.46   20.41   0
  -1   0   7   -8.29   13.13   0
   1   0  -7   10.68   19.84   0
   0   0  -7   -0.13   20.11   0
   0   0   7   -4.48   13.69   0
  -1   0  -7   -5.78   19.07   0
   1   0   7   -4.48   18.90   0
   2   0   7  -12.03   12.99   0
  -2   0  -7   -5.45   17.28   0
   3   0   7   18.32   17.42   0
  -3   0  -7   14.13   16.01   0
  -4   0  -7   -1.93   14.69   0
   4   0   7    5.03   16.92   0
  -5   0  -7   -2.70   11.47   0
   5   0   7    9.81   20.08   0
   6   0   7   -9.59   32.37   0
  -8   1   7  764.38   23.44   0
  -8  -1   7  809.60   25.54   0
   8  -1  -7  884.97   26.88   0
   8   1  -7  815.18   30.17   0
  -7  -1   7  358.06   13.30   0
   7  -1  -7  410.58   17.73   0
   7   1  -7  401.58   17.84   0
  -7   1   7  406.23   14.86   0
   6  -1  -7   12.22   17.37   0
  -6  -1   7   21.52   11.23   0
   6   1  -7   10.96   17.33   0
  -6   1   7    4.35   11.01   0
   5  -1  -7  556.78   17.22   0
   5   1  -7  547.41   17.59   0
  -5   1   7  540.26   16.25   0
  -5  -1   7  546.47   23.43   0
  -4  -1   7 2467.94   33.54   0
  -4   1   7 2466.80   33.32   0
   4  -1  -7 2594.21   23.93   0
   4   1  -7 2513.53   23.98   0
   3  -1  -7  842.98   19.87   0
   3   1  -7  808.09   19.84   0
  -3   1   7  853.77   23.11   0
  -3  -1   7  836.68   23.20   0
   2  -1  -7  463.74   19.72   0
   2   1  -7  436.13   19.98   0
  -2  -1   7  436.87   14.35   0
  -2   1   7  395.00   30.92   0
  -1  -1   7 1600.92   23.22   0
  -1   1   7 1576.00   30.39   0
   1  -1  -7 1620.48   19.79   0
   1   1  -7 1595.87   24.52   0
   0   1   7   18.37   18.82   0
   0   1  -7    8.07   14.33   0
   0  -1   7    7.60   13.64   0
   0  -1  -7   -5.63   20.13   0
  -1  -1  -7   11.65   13.32   0
  -1   1  -7    3.09   19.17   0
   1  -1   7    4.10   13.49   0
   1   1   7   -2.29   18.52   0
   2  -1   7  287.07   20.07   0
   2   1   7  286.71   19.63   0
  -2  -1  -7  286.05   18.77   0
  -2   1  -7  288.24   14.09   0
   3  -1   7  325.67   19.13   0
   3   1   7  304.83   18.39   0
  -3  -1  -7  299.82   17.40   0
  -3   1  -7  294.33   17.40   0
  -4  -1  -7  954.09   22.73   0
  -4   1  -7  846.05   19.05   0
   4  -1   7  848.32   21.38   0
   4   1   7  917.67   21.57   0
  -5  -1  -7  256.28   14.63   0
   5  -1   7  250.89   21.86   0
  -5   1  -7  237.47   13.77   0
   5   1   7  270.91   38.20   0
   6  -1   7  557.87   25.59   0
   7  -1   7   17.14   32.86   0
  -8   2   7   56.68   14.91   0
  -8   2   7   53.69   17.24   0
   8  -2  -7   73.03   21.65   0
   8   2  -7   50.20   24.38   0
  -8  -2   7   63.69   19.68   0
  -7   2   7  126.23   11.06   0
   7  -2  -7  138.27   15.94   0
  -7  -2   7  127.13   11.67   0
   7   2  -7  144.33   16.17   0
   6   2  -7  210.83   18.17   0
  -6  -2   7  204.14   20.04   0
   6  -2  -7  231.14   17.96   0
  -6   2   7  238.18   11.97   0
   5  -2  -7    1.56   15.26   0
   5   2  -7    4.12   10.79   0
  -5   2   7  -17.22   13.83   0
  -5  -2   7    3.28   21.74   0
  -4   2   7  724.06   17.23   0
   4  -2  -7  777.28   18.69   0
   4   2  -7  721.24   18.50   0
  -4  -2   7  757.25   28.09   0
   3  -2  -7  532.74   18.79   0
   3   2  -7  529.83   19.17   0
  -3  -2   7  543.04   14.14   0
  -3   2   7  492.93   28.93   0
   2  -2  -7  305.26   14.10   0
   2   2  -7  283.92   19.61   0
  -2  -2   7  273.74   13.94   0
  -2   2   7  287.09   22.00   0
  -1  -2   7  578.47   20.27   0
  -1   2   7  548.08   33.08   0
   1  -2  -7  552.91   15.83   0
   1   2  -7  567.74   16.44   0
   0   2  -7 2379.02   22.30   0
   0  -2  -7 2349.79   21.60   0
   0  -2   7 2360.50   25.73   0
   0   2   7 2280.56   42.50   0
  -1  -2  -7   75.19   13.23   0
  -1   2  -7   60.90   13.80   0
   1   2   7   72.16   30.21   0
   1  -2   7   73.64   19.15   0
   2  -2   7 1087.68   22.76   0
  -2  -2  -7 1022.36   17.09   0
   2   2   7 1071.67   21.64   0
  -2   2  -7 1051.72   21.72   0
   3  -2   7 1752.69   24.76   0
   3   2   7 1657.88   23.38   0
  -3  -2  -7 1765.19   23.05   0
  -3   2  -7 1695.18   22.79   0
  -4  -2  -7  689.29   18.80   0
  -4   2  -7  639.17   17.87   0
   4  -2   7  649.65   20.72   0
   4   2   7  678.42   22.75   0
   5  -2   7   14.58   16.30   0
   5   2   7   19.02   19.55   0
  -5   2  -7    5.13    9.19   0
  -5  -2  -7   14.96   11.59   0
  -6   2  -7   35.52   15.13   0
  -6   2  -7   46.39   15.90   0
   7  -2   7   16.93   21.62   0
   8  -2   7   13.43   27.38   0
  -8  -3   7   15.74   18.96   0
  -8   3   7    5.38   14.86   0
   8  -3  -7   17.77   17.66   0
   8   3  -7   12.44   23.74   0
  -8   3   7   13.81   14.11   0
  -7   3   7  279.37   11.89   0
   7   3  -7  305.06   20.04   0
   7  -3  -7  285.89   16.71   0
  -7  -3   7  278.86   13.04   0
  -6  -3   7   73.73   26.56   0
   6   3  -7   21.77   17.11   0
   6  -3  -7   21.03   16.82   0
  -6   3   7   12.12   10.60   0
  -5  -3   7  194.17   30.85   0
   5   3  -7  190.99   15.95   0
  -5   3   7  210.53   14.52   0
   5  -3  -7  220.97   20.76   0
   4   3  -7  155.07   16.76   0
  -4   3   7  157.97   15.00   0
  -4  -3   7  188.45   25.42   0
   4  -3  -7  171.53   16.98   0
   3   3  -7  840.75   20.08   0
  -3  -3   7  837.38   19.18   0
  -3   3   7  791.89   17.84   0
   3  -3  -7  732.19   20.84   0
  -2  -3   7 2040.95   23.70   0
   2   3  -7 2198.63   24.99   0
  -2   3   7 2048.87   22.70   0
   2  -3  -7 1905.87   28.09   0
  -1  -3   7 6419.88   32.90   0
   1  -3  -7 6043.69   44.32   0
  -1   3   7 6136.69   50.62   0
   1   3  -7 6464.90   30.78   0
   0  -3  -7   31.80   13.45   0
   0   3  -7   42.64   20.01   0
   0  -3   7   60.33   18.98   0
   0   3   7   34.26   30.36   0
  -1  -3  -7 4221.10   28.76   0
  -1   3  -7 4259.29   29.75   0
   1   3   7 3992.97   52.57   0
   1  -3   7 4122.86   26.48   0
   2  -3   7  930.40   17.43   0
  -2  -3  -7  896.44   16.37   0
   2   3   7  866.25   20.10   0
  -2   3  -7  900.52   16.80   0
   3  -3   7 2614.18   23.43   0
   3   3   7 2602.81   25.35   0
  -3  -3  -7 2644.34   22.51   0
  -3   3  -7 2620.43   22.02   0
  -4  -3  -7  139.16   15.53   0
  -4   3  -7  146.15   15.62   0
   4  -3   7  142.37   18.06   0
   4   3   7  140.87   16.47   0
  -5  -3  -7  979.01   20.76   0
   5  -3   7  949.27   24.00   0
   5   3   7  907.26   22.23   0
  -5   3  -7  915.67   18.72   0
  -6   3  -7  191.03   15.31   0
  -6   3  -7  154.06   14.27   0
   7  -3   7   63.56   21.89   0
   8  -3   7  -13.06   25.36   0
  -8   4   7  196.53   15.39   0
  -8   4   7  194.48   13.78   0
  -8  -4   7  205.89   17.12   0
   8   4  -7  217.25   25.27   0
   7   4  -7  287.63   16.83   0
  -7   4   7  310.20   13.69   0
   7  -4  -7  305.41   16.63   0
  -7  -4   7  319.29   31.11   0
   6   4  -7  -13.15   16.97   0
  -6   4   7   -6.03   10.61   0
   6  -4  -7  -21.14   17.90   0
  -6  -4   7   25.96   26.36   0
  -5  -4   7  287.96   30.16   0
   5   4  -7  237.28   16.14   0
   5  -4  -7  218.21   20.51   0
  -5   4   7  214.98   10.57   0
  -4  -4   7  575.29   17.50   0
  -4   4   7  578.08   12.56   0
   4  -4  -7  514.99   18.94   0
   4   4  -7  570.77   18.12   0
   3   4  -7 1481.30   17.71   0
  -3  -4   7 1477.05   20.84   0
  -3   4   7 1461.17   19.48   0
   3  -4  -7 1418.56   23.49   0
  -2  -4   7  123.42   17.47   0
   2   4  -7  112.84   13.66   0
  -2   4   7  113.25   11.86   0
   2  -4  -7   96.74   25.98   0
  -1  -4   7   67.61   18.84   0
  -1   4   7   88.20   17.37   0
   1  -4  -7   71.13   27.91   0
   1   4  -7   92.11   19.90   0
   0  -4  -7  186.28   27.88   0
   0   4  -7  211.85   14.49   0
   0  -4   7  192.71   14.12   0
   0   4   7  185.21   12.83   0
  -1  -4  -7   33.34   18.14   0
  -1   4  -7   38.86   19.63   0
   1  -4   7   98.62   19.41   0
   1   4   7   71.25   12.77   0
   2  -4   7  182.90   13.81   0
  -2  -4  -7  182.53   17.16   0
   2   4   7  197.01   17.18   0
  -2   4  -7  203.55   18.09   0
   3  -4   7  475.67   19.59   0
   3   4   7  456.30   17.31   0
  -3  -4  -7  496.63   17.40   0
  -3   4  -7  508.16   17.90   0
  -4  -4  -7    4.55   14.70   0
  -4   4  -7    9.29   14.86   0
   4  -4   7    1.64   16.85   0
   4   4   7    5.01   15.02   0
  -5  -4  -7   30.09   11.93   0
  -5   4  -7   16.83   13.57   0
   5  -4   7   27.60   19.54   0
   5   4   7   18.59   22.56   0
  -6   4  -7  294.64   13.57   0
  -6   4  -7  251.53   14.45   0
  -7   4  -7  257.41   27.43   0
  -7   4  -7  302.26   27.99   0
   8  -4   7  -14.26   25.43   0
   8   5  -7  141.03   20.99   0
   8   5  -7  126.14   21.04   0
  -8   5   7  126.99   13.45   0
  -8   5   7  122.40   14.32   0
  -8  -5   7  140.98   19.40   0
   7   5  -7   41.82   22.78   0
   7  -5  -7   39.67   28.14   0
  -7   5   7   31.29   12.12   0
  -7  -5   7   29.96   29.70   0
   6   5  -7  972.34   20.03   0
  -6  -5   7 1104.24   35.20   0
  -6   5   7  929.58   14.94   0
   6  -5  -7  889.17   20.93   0
  -5  -5   7  555.77   22.42   0
   5   5  -7  581.77   15.53   0
  -5   5   7  599.98   18.27   0
   5  -5  -7  578.76   21.44   0
  -4  -5   7   92.56   15.41   0
  -4   5   7   86.87   14.40   0
   4   5  -7   87.45   16.39   0
   4  -5  -7   50.76   29.50   0
   3   5  -7   21.99   17.18   0
  -3  -5   7    6.14   15.71   0
  -3   5   7   21.82   14.74   0
   3  -5  -7    1.05   16.59   0
  -2  -5   7  233.51   17.46   0
   2   5  -7  237.62   19.20   0
  -2   5   7  230.35   12.09   0
   2  -5  -7  253.89   18.79   0
  -1  -5   7    9.63   17.75   0
  -1   5   7   16.06   11.74   0
   1  -5  -7   49.13   26.27   0
   1   5  -7    2.42   19.83   0
   0  -5   7   25.46   13.39   0
   0   5  -7  112.60   20.14   0
   0   5   7   44.13   12.37   0
   0  -5  -7   23.77   27.44   0
  -1   5  -7  550.39   20.29   0
  -1  -5  -7  506.03   30.15   0
   1  -5   7  508.72   20.13   0
   1   5   7  541.13   13.69   0
   2  -5   7  950.01   21.35   0
  -2  -5  -7  995.34   19.64   0
   2   5   7  911.63   19.02   0
  -2   5  -7  976.59   16.15   0
   3  -5   7   -3.87   12.36   0
   3   5   7   13.89   15.48   0
  -3  -5  -7   -0.18   15.44   0
  -3   5  -7    5.63   11.34   0
  -4  -5  -7   24.76   14.52   0
  -4   5  -7   38.39   15.02   0
   4  -5   7   36.68   16.60   0
   4   5   7   27.26   14.73   0
   5   5   7   10.40   21.48   0
  -5  -5  -7   10.42   14.57   0
   5  -5   7   11.08   18.77   0
   5   5   7   13.49   22.11   0
  -5   5  -7   -7.48   14.47   0
   6   5   7  334.71   19.99   0
   6   5   7  318.41   23.21   0
  -6   5  -7  315.44   12.74   0
  -6   5  -7  377.96   16.01   0
  -7   5  -7    0.51   13.88   0
  -7   5  -7   -0.89   14.57   0
   8  -5   7  226.60   31.17   0
  -8   6   7  249.23   14.86   0
   8   6  -7  257.36   26.59   0
  -8  -6   7  210.98   40.70   0
   8   6  -7  230.35   25.41   0
  -8   6   7  212.97   15.94   0
  -7   6   7  485.39   14.17   0
  -7   6   7  506.35   15.11   0
   7   6  -7  531.14   20.49   0
  -7  -6   7  539.35   30.89   0
   7  -6  -7  501.37   21.47   0
   6  -6  -7  136.26   30.07   0
   6   6  -7  117.91   16.42   0
  -6  -6   7  116.53   31.75   0
  -6   6   7  106.20   12.17   0
   5  -6  -7   23.45   18.72   0
  -5  -6   7   18.59   17.38   0
   5   6  -7    2.70   18.22   0
  -5   6   7   25.85   16.12   0
  -4  -6   7  254.54   16.22   0
  -4   6   7  273.61   14.75   0
   4   6  -7  266.12   12.67   0
   4  -6  -7  269.93   21.23   0
   3   6  -7 1012.64   19.84   0
  -3  -6   7  972.76   15.25   0
  -3   6   7  955.38   14.03   0
   3  -6  -7  953.65   26.75   0
  -2  -6   7  225.28   17.28   0
   2   6  -7  238.81   13.47   0
  -2   6   7  217.61   11.59   0
   2  -6  -7  216.49   18.28   0
  -1  -6   7  133.42   17.82   0
  -1   6   7  115.32   11.64   0
   1  -6  -7  121.13   18.47   0
   1   6  -7  116.36   13.50   0
   0   6  -7 1633.16   22.72   0
   0  -6   7 1605.74   17.99   0
   0  -6  -7 1551.74   33.20   0
   0   6   7 1585.90   20.31   0
  -1  -6  -7   17.30   25.53   0
  -1   6  -7    7.93   18.14   0
   1  -6   7   15.55   12.88   0
   1   6   7   29.52   16.10   0
  -2  -6  -7   33.59   11.17   0
   2  -6   7   23.56   17.77   0
   2   6   7   25.92   15.61   0
  -2   6  -7   17.92   17.17   0
   3  -6   7   88.31   12.57   0
   3   6   7   93.99   11.08   0
  -3  -6  -7  101.34   15.39   0
  -3   6  -7   90.76   16.45   0
  -4  -6  -7  428.64   16.23   0
  -4   6  -7  400.69   12.41   0
   4  -6   7  413.09   17.87   0
   4   6   7  406.56   16.57   0
   5  -6   7   64.24   18.22   0
   5   6   7   78.84   20.68   0
  -5   6  -7   89.66   15.59   0
   5   6   7   52.82   17.91   0
   6   6   7   79.54   22.23   0
   6   6   7   74.83   20.13   0
  -6   6  -7   84.93   11.35   0
  -6   6  -7   74.48   10.79   0
  -7   6  -7  207.71   13.74   0
  -7   6  -7  178.26   15.55   0
   8  -6   7   10.59   32.15   0
  -8   7   7  301.29   16.22   0
  -8   7   7  296.60   17.77   0
   8  -7  -7  275.90   37.95   0
   8   7  -7  330.36   25.88   0
   8   7  -7  310.28   25.17   0
  -8  -7   7  326.99   39.54   0
  -7  -7   7  281.11   25.50   0
   7   7  -7  270.89   18.78   0
  -7   7   7  263.89   12.78   0
  -7   7   7  285.46   13.71   0
   7  -7  -7  319.49   33.73   0
  -6  -7   7  288.24   31.01   0
   6  -7  -7  250.40   21.78   0
  -6   7   7  253.78   13.61   0
   6   7  -7  219.88   16.60   0
  -5  -7   7  180.42   17.27   0
   5   7  -7  168.97   18.09   0
  -5   7   7  136.22   11.75   0
   5  -7  -7  162.50   26.04   0
  -4  -7   7   93.60   11.12   0
  -4   7   7  102.80   14.06   0
   4   7  -7  134.95   16.18   0
   4  -7  -7   97.42   28.52   0
   3  -7  -7   20.51   16.69   0
   3   7  -7   37.45   16.83   0
  -3  -7   7   46.64   15.82   0
  -3   7   7   19.59   14.45   0
  -2  -7   7  229.25   12.39   0
   2   7  -7  231.33   18.09   0
  -2   7   7  241.81   15.56   0
   2  -7  -7  244.43   24.69   0
   1   7  -7   17.49   17.83   0
  -1  -7   7   -1.00   12.00   0
  -1   7   7  -20.61   15.57   0
   1  -7  -7    9.40   24.76   0
   0   7   7   19.01   11.15   0
   0  -7   7   29.18   17.54   0
   0   7  -7   18.18   12.89   0
   0  -7  -7    7.18   17.91   0
   1   7   7   15.65   11.00   0
  -1   7  -7   -1.73   12.68   0
  -1  -7  -7   13.99   24.72   0
   1  -7   7    4.11   17.44   0
   2  -7   7   41.78   16.98   0
   2   7   7   49.81   15.54   0
  -2  -7  -7   22.48   29.49   0
  -2   7  -7   34.00   16.96   0
   3  -7   7  191.66   12.69   0
   3   7   7  208.65   15.49   0
  -3  -7  -7  214.92   15.57   0
  -3   7  -7  205.60   12.18   0
  -4  -7  -7   43.38   16.61   0
  -4   7  -7   23.21   16.85   0
   4  -7   7   45.88   11.15   0
   4   7   7   39.21   14.25   0
   5   7   7   81.10   21.65   0
   5  -7   7   80.30   17.94   0
   5   7   7   91.26   16.87   0
  -5   7  -7   86.25   16.16   0
  -5   7  -7  115.02   15.47   0
   6   7   7   45.81   18.58   0
   6   7   7   43.16   16.51   0
  -6   7  -7   38.02   10.53   0
  -6   7  -7   56.33   11.08   0
  -7   7  -7   15.84   11.41   0
  -7   7  -7   15.44   14.48   0
  -8   7  -7    1.73   18.31   0
  -8   7  -7    5.40   16.89   0
   8   8  -7   15.31   18.84   0
   8   8  -7   22.39   18.46   0
  -8   8   7   11.67   12.94   0
  -8   8   7   16.49   14.14   0
   8  -8  -7   63.39   36.69   0
  -8  -8   7   41.62   37.54   0
   7  -8  -7  115.72   33.51   0
   7   8  -7  150.77   21.80   0
  -7  -8   7  169.80   34.62   0
  -7   8   7  148.47   13.25   0
  -7   8   7  175.29   12.05   0
  -6   8   7   -9.34   13.74   0
   6   8  -7    7.27   15.63   0
   6  -8  -7    7.53   20.44   0
  -6  -8   7    7.03   29.33   0
  -5   8   7  183.84   15.95   0
  -5  -8   7  217.53   17.12   0
   5   8  -7  228.55   17.92   0
   5  -8  -7  189.47   25.77   0
  -4  -8   7  658.41   19.76   0
  -4   8   7  633.10   18.46   0
   4   8  -7  590.79   21.07   0
   4  -8  -7  622.06   28.68   0
   3   8  -7  115.14   12.08   0
   3  -8  -7  123.02   29.04   0
  -3  -8   7   99.41   11.19   0
  -3   8   7   93.21   10.47   0
  -2  -8   7 1780.76   17.41   0
   2   8  -7 1902.75   21.86   0
  -2   8   7 1895.85   16.34   0
   2  -8  -7 1808.83   25.00   0
   1   8  -7 1234.51   16.45   0
  -1  -8   7 1284.05   16.05   0
  -1   8   7 1290.23   14.72   0
   1  -8  -7 1259.80   18.83   0
   0   8  -7 3566.32   25.31   0
   0  -8  -7 3424.90   20.23   0
   0  -8   7 3398.92   24.43   0
   0   8   7 3513.24   22.87   0
   1   8   7  271.90   11.77   0
  -1  -8  -7  276.16   16.22   0
  -1   8  -7  265.30   17.92   0
   1  -8   7  278.64   12.98   0
   2  -8   7 1636.57   21.15   0
   2   8   7 1627.54   16.25   0
  -2   8  -7 1650.48   17.27   0
  -2  -8  -7 1580.25   36.16   0
  -3   8  -7  361.21   16.83   0
   3  -8   7  366.60   17.09   0
   3   8   7  349.25   12.01   0
  -3  -8  -7  329.03   12.03   0
  -4  -8  -7 2282.63   24.47   0
   4   8   7 1930.04   19.74   0
   4  -8   7 2031.72   20.01   0
  -4   8  -7 2098.80   23.47   0
   4   8   7 2049.63   23.20   0
  -5   8  -7   57.28   15.94   0
   5  -8   7   44.21   16.96   0
   5   8   7   46.21   15.81   0
   5   8   7   47.18   16.89   0
  -5   8  -7   48.82   11.46   0
  -6   8  -7   26.06   13.11   0
  -6   8  -7   29.78   12.71   0
   6   8   7   23.33   17.89   0
   6   8   7   34.31   23.96   0
   7   8   7   60.64   28.19   0
   7   8   7   68.74   24.17   0
  -7   8  -7   63.16   14.92   0
  -7   8  -7   50.92   11.91   0
  -7   9   7   28.05   11.54   0
  -7   9   7   29.94   12.36   0
   7  -9  -7   41.51   23.15   0
   7   9  -7   30.35   17.52   0
   7   9  -7   26.61   16.85   0
  -7  -9   7   37.87   33.08   0
  -6   9   7  384.19   19.08   0
  -6   9   7  391.57   13.59   0
   6   9  -7  415.29   20.06   0
  -6  -9   7  393.87   14.77   0
   6  -9  -7  403.41   21.82   0
   5   9  -7   28.15   16.59   0
  -5   9   7   34.20   10.48   0
  -5  -9   7   13.11   15.76   0
   5  -9  -7   46.97   30.47   0
  -4  -9   7   77.80   12.41   0
  -4   9   7   52.45   16.33   0
   4   9  -7   70.11   18.55   0
   4  -9  -7   -3.81   26.84   0
   3   9  -7  737.40   18.25   0
   3  -9  -7  760.97   30.85   0
  -3  -9   7  686.64   17.00   0
  -3   9   7  733.12   16.17   0
  -2  -9   7  123.18   15.78   0
   2  -9  -7  114.08   15.33   0
   2   9  -7  100.72   12.29   0
  -2   9   7  121.02   10.47   0
   1   9  -7  596.26   14.16   0
  -1  -9   7  574.81   17.56   0
   1  -9  -7  637.63   16.79   0
  -1   9   7  569.85   12.58   0
   0  -9  -7  832.01   17.47   0
   0  -9   7  903.87   18.57   0
   0   9  -7  871.52   14.82   0
   0   9   7  927.35   17.15   0
   1   9   7  132.20   10.90   0
  -1  -9  -7  130.80   11.19   0
  -1   9  -7  119.93   12.39   0
   1  -9   7  128.19   12.05   0
  -2  -9  -7   39.08   14.84   0
   2  -9   7   39.17   16.26   0
   2   9   7   66.71   10.42   0
  -2   9  -7   45.58   11.73   0
   3  -9   7  875.62   14.33   0
  -3  -9  -7  991.73   38.90   0
   3   9   7  883.72   13.70   0
  -3   9  -7  978.77   21.61   0
  -4  -9  -7  129.31   17.50   0
   4  -9   7  122.06   18.39   0
  -4   9  -7  135.62   12.85   0
   4   9   7   94.17   17.80   0
   4   9   7  144.29   16.83   0
   5   9   7  133.45   15.50   0
   5  -9   7  121.48   11.83   0
   5   9   7  119.05   16.55   0
  -5   9  -7  132.76   11.89   0
  -5   9  -7  128.38   11.48   0
  -6   9  -7   -5.62   12.74   0
  -6   9  -7    6.66   12.62   0
   6   9   7    8.80   18.90   0
   6   9   7    4.20   17.58   0
   7   9   7   17.99   21.35   0
   7   9   7    6.25   27.72   0
  -7   9  -7   11.79   17.41   0
  -7   9  -7    5.36   13.89   0
  -7  10   7  499.13   16.14   0
  -7  10   7  565.27   18.87   0
   7  10  -7  613.36   22.77   0
  -7 -10   7  609.80   40.43   0
   7 -10  -7  617.31   40.14   0
   7  10  -7  517.89   22.36   0
  -6  10   7   65.12   16.32   0
  -6  10   7   39.29   12.37   0
  -6 -10   7   31.04   12.77   0
   6  10  -7   35.70   18.25   0
   6 -10  -7   13.97   34.33   0
   5 -10  -7  484.72   22.99   0
  -5 -10   7  508.19   16.70   0
  -5  10   7  485.38   12.13   0
   5  10  -7  466.86   17.69   0
  -5  10   7  495.72   16.51   0
  -4 -10   7  807.62   14.76   0
   4  10  -7  842.39   19.99   0
  -4  10   7  883.53   18.01   0
   4 -10  -7  847.38   21.20   0
  -3  10   7  392.86   13.11   0
   3  10  -7  380.61   20.03   0
  -3 -10   7  374.04   18.92   0
   3 -10  -7  403.27   21.01   0
  -2 -10   7    7.16   15.19   0
   2 -10  -7   34.16   10.39   0
   2  10  -7   10.26   16.23   0
  -2  10   7  -14.03   14.27   0
   1  10  -7   36.52   16.44   0
  -1  10   7   13.69   14.63   0
  -1 -10   7    4.86   15.68   0
   1 -10  -7   15.21   15.08   0
   0  10   7   96.96   10.69   0
   0 -10  -7  114.78   10.93   0
   0 -10   7  109.72   16.02   0
   0  10  -7  106.91   16.80   0
   1  10   7    3.31   14.45   0
   1 -10   7   -6.81   15.92   0
  -1 -10  -7   12.65   10.34   0
  -1  10  -7  -17.85   15.93   0
  -2 -10  -7    5.74   10.20   0
   2 -10   7   -1.92   11.05   0
   2  10   7   -1.55   10.04   0
  -2  10  -7  -20.78   15.76   0
  -3 -10  -7  850.53   31.91   0
   3 -10   7  811.28   15.50   0
   3  10   7  750.54   19.74   0
   3  10   7  828.86   14.79   0
  -3  10  -7  829.39   15.49   0
   4 -10   7   11.69   17.07   0
   4  10   7   -9.09   16.92   0
  -4  10  -7   13.09   17.29   0
  -4  10  -7    3.23   16.90   0
   4  10   7   11.35   15.95   0
   5  10   7   63.81   14.70   0
   5  10   7   55.77   15.81   0
  -5  10  -7   58.04   11.29   0
  -5  10  -7   65.68   10.79   0
  -6  10  -7   47.73   12.76   0
  -6  10  -7   50.78   12.67   0
   6  10   7   58.07   17.16   0
   6  10   7   48.12   18.39   0
  -7  10  -7  455.94   16.89   0
  -7  10  -7  464.92   16.85   0
   7  10   7  435.61   25.47   0
   7  10   7  400.50   26.86   0
  -7  11   7   -1.77    9.92   0
   7  11  -7    0.34   18.93   0
  -7 -11   7  -35.55   37.91   0
   7 -11  -7  -50.46   37.90   0
   7  11  -7   -3.11   19.00   0
  -7  11   7   16.44   18.42   0
  -6  11   7  -23.56   17.03   0
  -6  11   7  -19.76   16.02   0
  -6 -11   7   -2.97   12.27   0
   6 -11  -7  -44.22   33.63   0
   6  11  -7    0.78   17.84   0
  -5 -11   7  131.50   13.25   0
   5  11  -7  130.84   19.75   0
   5 -11  -7  115.72   21.23   0
  -5  11   7  146.34   17.66   0
  -5  11   7  117.43   18.51   0
  -4 -11   7  145.86   15.90   0
  -4  11   7  109.82   10.96   0
  -4  11   7  110.77   11.18   0
   4 -11  -7  115.81   31.33   0
   4  11  -7  107.67   12.30   0
   3 -11  -7    8.66   12.31   0
   3  11  -7    8.06   12.85   0
  -3 -11   7   27.72   16.87   0
  -3  11   7   -6.88   16.20   0
  -2 -11   7   18.19   12.58   0
   2 -11  -7   10.12   17.96   0
   2  11  -7   14.04   13.62   0
  -2  11   7   27.63   12.06   0
   1  11  -7   12.06   14.06   0
  -1 -11   7   12.09   13.36   0
  -1  11   7   36.29   17.71   0
   1 -11  -7   -0.76   13.11   0
   0 -11   7    0.86   10.67   0
   0 -11  -7   14.48   10.36   0
   0  11  -7   -1.26   17.95   0
   0  11   7   12.56    9.93   0
   1  11   7  134.21   17.72   0
  -1 -11  -7  140.40   18.50   0
  -1  11  -7  128.77   19.64   0
   1 -11   7  128.02   14.03   0
  -2 -11  -7  113.72   17.93   0
   2 -11   7  135.23   13.20   0
   2  11   7  123.02   12.58   0
   2  11   7   89.54   18.04   0
  -2  11  -7  122.19   18.79   0
   3 -11   7   12.80   12.50   0
  -3 -11  -7   -2.95   16.81   0
  -3  11  -7   -4.93   12.63   0
   3  11   7   37.35   16.44   0
   3  11   7   17.46   16.82   0
   4 -11   7  152.97   12.12   0
   4  11   7  141.45   16.52   0
  -4  11  -7  158.50   11.85   0
  -4  11  -7  184.06   12.40   0
   4  11   7  174.31   15.54   0
  -5  11  -7   26.98   18.11   0
   5  11   7   10.44   17.68   0
   5  11   7  -24.07   18.98   0
  -5  11  -7   -3.48   13.36   0
   6  11   7   -0.44   16.56   0
  -6  11  -7    5.59   12.39   0
  -6  11  -7   10.68   13.47   0
   6  11   7   -1.73   21.57   0
   7  11   7   81.59   18.38   0
  -6  12   7   42.32   14.14   0
  -6  12   7   49.33   13.34   0
  -6 -12   7   46.22   13.50   0
   6  12  -7   45.44   19.34   0
   6  12  -7   48.55   19.23   0
   6 -12  -7   30.82   33.23   0
  -5 -12   7  169.23   12.94   0
   5  12  -7  166.88   19.15   0
   5 -12  -7  156.77   25.28   0
  -5  12   7  181.96   12.60   0
  -5  12   7  153.05   13.09   0
  -4 -12   7  410.63   16.02   0
   4  12  -7  413.46   17.13   0
  -4  12   7  367.05   11.77   0
  -4  12   7  389.34   11.77   0
   4 -12  -7  434.18   31.90   0
   3 -12  -7  198.93   12.33   0
   3  12  -7  186.57   17.66   0
  -3 -12   7  157.63   16.63   0
  -3  12   7  157.79   11.74   0
  -3  12   7  206.35   11.37   0
  -2 -12   7   61.47   17.08   0
   2 -12  -7   58.74   12.33   0
   2  12  -7   34.53   13.01   0
  -2  12   7   73.98   16.42   0
   1  12  -7  160.07   18.74   0
  -1 -12   7  108.43   17.72   0
   1 -12  -7  131.89   17.75   0
  -1  12   7  122.97   11.98   0
   0 -12  -7  182.34   12.89   0
   0 -12   7  190.56   18.51   0
   0  12  -7  178.72   18.89   0
   0  12   7  203.43   17.09   0
   0  12   7  151.78   12.77   0
   1  12   7    8.21   12.08   0
   1  12   7    4.97   16.47   0
  -1 -12  -7   10.94   12.33   0
  -1  12  -7   10.85   12.74   0
   1 -12   7   17.50   12.58   0
  -2 -12  -7  -16.72   16.81   0
   2 -12   7   10.51   12.57   0
   2  12   7   -1.83   11.59   0
   2  12   7   -4.92   16.98   0
  -2  12  -7    2.83   12.26   0
   3 -12   7  371.99   17.33   0
   3  12   7  408.73   16.63   0
   3  12   7  360.78   17.15   0
  -3  12  -7  364.51   12.89   0
  -3  12  -7  452.71   17.87   0
   4  12   7   78.21   11.23   0
  -4 -12  -7   84.31   34.95   0
   4 -12   7   85.69   11.26   0
  -4  12  -7   66.33   15.52   0
   4  12   7   81.67   15.01   0
  -4  12  -7   88.35   15.94   0
   5  12   7  159.79   12.96   0
   5  12   7   53.21   18.44   0
  -5  12  -7   70.76   17.92   0
  -5  12  -7   73.95   13.03   0
  -6  12  -7   -6.26   18.92   0
  -6  12  -7    5.51   15.64   0
   6  12   7   25.18   20.52   0
   6  12   7   -9.69   19.08   0
  -6 -13   7   65.30   14.37   0
  -6  13   7   51.18   13.15   0
  -6  13   7   61.83   19.42   0
   6  13  -7   64.88   19.90   0
   6 -13  -7   71.21   27.19   0
   6  13  -7   51.12   14.22   0
  -5  13   7   -0.57   11.59   0
  -5  13   7  -13.23   17.02   0
  -5 -13   7   -0.02   11.75   0
   5  13  -7   17.38   12.41   0
   5 -13  -7  -32.27   34.02   0
   5  13  -7    8.74   12.72   0
  -4 -13   7   22.46   12.65   0
   4  13  -7   44.75   19.15   0
  -4  13   7   15.64   17.37   0
  -4  13   7    1.70   12.67   0
   4 -13  -7   -0.76   20.73   0
   3 -13  -7  218.98   11.86   0
   3  13  -7  205.04   12.12   0
  -3 -13   7  192.06   11.35   0
  -3  13   7  181.49   11.08   0
  -3  13   7  186.42   11.23   0
  -2 -13   7  221.39   11.97   0
   2 -13  -7  261.14   12.25   0
   2  13  -7  238.72   17.68   0
  -2  13   7  253.94   11.59   0
  -2  13   7  201.83   11.81   0
   1  13  -7  982.24   15.24   0
  -1 -13   7 1029.17   18.85   0
  -1  13   7  954.52   18.17   0
  -1  13   7 1071.87   18.05   0
   1 -13  -7 1113.46   19.13   0
   0 -13  -7  106.46   17.06   0
   0  13  -7  105.22   17.67   0
   0  13   7   80.18   11.49   0
   0  13   7  116.83   16.57   0
   0 -13   7   79.50   17.38   0
   1  13   7   10.59   11.50   0
   1  13   7   -5.69   11.01   0
  -1 -13  -7   -3.88   11.55   0
   1 -13   7   -4.10   11.97   0
  -1  13  -7   11.23   16.92   0
   2 -13   7   26.06   16.32   0
   2  13   7    6.79   15.21   0
   2  13   7   18.05   16.15   0
  -2  13  -7   15.12   16.27   0
   3 -13   7  633.11   13.24   0
   3  13   7  624.94   17.26   0
   3  13   7  678.34   12.95   0
  -3  13  -7  699.25   17.36   0
  -3  13  -7  754.47   14.22   0
   4  13   7   17.44   18.49   0
   4  13   7   35.13   17.61   0
  -4  13  -7   10.98   18.53   0
  -4  13  -7   77.13   18.59   0
  -4 -13  -7   22.94   32.51   0
   5  13   7   74.71   12.56   0
   5  13   7   96.62   16.71   0
  -5  13  -7   81.63   17.26   0
  -5  13  -7   98.42   17.25   0
  -6  13  -7   44.16   13.10   0
  -6  13  -7   42.93   16.72   0
   6  13   7    7.73   17.94   0
   6  13   7   27.28   19.63   0
  -5  14   7    5.93   19.44   0
  -5  14   7   35.52   14.04   0
   5 -14  -7   74.21   33.42   0
  -5 -14   7   34.21   13.87   0
   5  14  -7   41.38   20.82   0
   5  14  -7   31.59   14.64   0
  -4 -14   7   76.64   12.22   0
   4  14  -7   67.28   18.44   0
   4  14  -7   80.70   18.14   0
  -4  14   7   76.33   17.31   0
  -4  14   7   88.22   16.93   0
   3  14  -7    2.20   19.28   0
  -3 -14   7   10.90   12.82   0
  -3  14   7   -4.41   18.03   0
  -3  14   7   31.54   12.38   0
  -2 -14   7  637.55   12.84   0
   2 -14  -7  734.95   17.08   0
   2  14  -7  668.79   13.41   0
  -2  14   7  752.39   16.50   0
  -2  14   7  612.13   16.43   0
   1  14  -7  257.17   16.92   0
   1 -14  -7  288.66   16.35   0
  -1 -14   7  276.44   16.13   0
  -1  14   7  244.90   15.75   0
  -1  14   7  250.11   15.55   0
   0 -14  -7 1039.35   14.13   0
   0 -14   7  957.34   17.98   0
   0  14   7  886.91   13.59   0
   0  14   7 1029.47   17.37   0
   0  14  -7  991.96   14.41   0
   1  14   7  168.36   11.06   0
   1  14   7  147.10   11.40   0
  -1  14  -7  143.38   16.27   0
   1 -14   7  137.30   11.67   0
  -1  14  -7  184.21   12.16   0
   2 -14   7  625.65   17.25   0
   2  14   7  705.85   16.38   0
   2  14   7  601.76   17.02   0
  -2  14  -7  614.15   17.27   0
  -2  14  -7  810.95   18.06   0
   3 -14   7   67.19   18.58   0
   3  14   7   46.36   13.35   0
   3  14   7   38.34   17.83   0
  -3  14  -7   60.36   19.45   0
  -3  14  -7   46.54   18.76   0
  -4 -14  -7  736.35   43.18   0
   4  14   7  689.13   18.97   0
   4  14   7  597.57   19.67   0
  -4  14  -7  777.92   19.86   0
  -4  14  -7  667.44   19.28   0
  -5  14  -7   24.21   19.82   0
  -5  14  -7   14.03   19.97   0
   5  14   7   35.27   19.10   0
   5  14   7   31.63   20.11   0
  -5  15   7    2.89   13.00   0
  -5  15   7   13.72   18.66   0
   5 -15  -7   39.17   39.04   0
   5  15  -7   14.73   19.28   0
   5  15  -7   18.68   19.20   0
  -4 -15   7  293.08   17.34   0
   4  15  -7  422.45   18.51   0
   4  15  -7  321.61   13.56   0
  -4  15   7  330.41   13.16   0
  -4  15   7  367.43   17.34   0
  -3  15   7  -28.98   17.44   0
  -3  15   7   29.47   17.03   0
   3  15  -7   12.77   12.87   0
  -3 -15   7   23.05   17.12   0
   3  15  -7   13.05   18.00   0
  -2 -15   7   74.91   18.11   0
   2  15  -7   91.44   13.68   0
   2  15  -7  150.07   18.83   0
  -2  15   7   98.99   18.04   0
  -2  15   7  141.17   17.80   0
   1  15  -7   -1.23   19.60   0
   1  15  -7   55.57   19.20   0
  -1 -15   7   10.05   18.53   0
  -1  15   7   49.20   18.04   0
  -1  15   7   15.09   18.27   0
   0 -15   7   11.65   13.22   0
   0  15  -7   20.04   13.80   0
   0  15  -7   -3.53   13.88   0
   0  15   7   22.21   13.13   0
   0  15   7  -14.96   18.29   0
   1  15   7  118.58   13.05   0
   1  15   7  107.53   18.96   0
  -1  15  -7  149.74   19.81   0
  -1  15  -7  152.37   19.10   0
   1 -15   7  130.22   18.82   0
   2 -15   7   19.46   18.31   0
   2  15   7   -3.31   12.34   0
   2  15   7   -2.03   12.82   0
  -2  15  -7   -4.14   19.10   0
  -2  15  -7   28.16   18.39   0
  -3  15  -7   48.95   17.74   0
  -3  15  -7   26.04   13.17   0
   3  15   7   43.80   17.35   0
   3  15   7   14.73   17.04   0
  -4  15  -7   54.99   20.67   0
   4  15   7   74.19   14.62   0
   4  15   7  113.65   19.69   0
  -4  15  -7   68.39   21.00   0
  -4 -15  -7   64.38   32.69   0
  -5  15  -7  104.21   13.90   0
   5  15   7  118.49   19.19   0
   5  15   7   73.26   13.30   0
   4  16  -7   58.48   14.00   0
   4  16  -7   31.18   19.58   0
  -4  16   7   50.48   19.10   0
  -4  16   7   43.17   18.80   0
  -3  16   7   66.57   14.41   0
  -3  16   7   22.23   18.45   0
   3  16  -7   22.96   19.28   0
   3  16  -7   35.54   12.39   0
  -3 -16   7   75.58   17.97   0
  -2 -16   7  208.74   17.53   0
   2  16  -7  217.97   13.34   0
   2  16  -7  230.40   18.47   0
  -2  16   7  227.41   12.67   0
  -2  16   7  184.70   17.61   0
   1  16  -7    5.58   12.76   0
   1  16  -7   24.42   12.74   0
  -1 -16   7    8.62   12.30   0
  -1  16   7   -1.20   17.17   0
  -1  16   7   -4.37   12.38   0
   0  16   7   17.29   12.22   0
   0 -16   7    0.51   12.57   0
   0  16  -7  -18.01   13.06   0
   0  16  -7  -22.13   18.24   0
   0  16   7  -17.14   17.79   0
   1  16   7   -6.57   12.17   0
   1  16   7   21.98   12.19   0
  -1  16  -7    6.25   13.21   0
  -1  16  -7    1.64   17.72   0
   1 -16   7   -6.63   12.46   0
   2  16   7    4.40   16.84   0
   2  16   7   -7.04   17.20   0
  -2  16  -7   18.84   12.26   0
  -2  16  -7   13.23   12.56   0
  -3  16  -7  -12.81   14.84   0
  -3  16  -7   14.17   14.29   0
   3  16   7   16.47   19.80   0
   3  16   7   11.74   20.23   0
   4  16   7  -11.31   18.26   0
  -4  16  -7    8.37   19.09   0
  -4  16  -7   -7.17   19.47   0
   4  16   7   21.24   13.45   0
  -4 -16  -7   11.40   37.50   0
  -3  17   7   27.04   18.65   0
  -3  17   7   -0.15   13.21   0
   3  17  -7   10.22   13.50   0
   3  17  -7   15.41   13.91   0
  -2 -17   7   12.15   13.77   0
   2  17  -7  -16.87   14.67   0
   2  17  -7  -14.06   14.29   0
  -2  17   7  -19.95   14.08   0
  -2  17   7  -12.51   19.73   0
   1  17  -7   98.73   12.50   0
   1  17  -7  122.08   15.26   0
  -1 -17   7   66.63   14.49   0
  -1  17   7  112.18   18.65   0
  -1  17   7  114.70   14.42   0
   0  17  -7    9.72   12.35   0
   0  17  -7   12.58   17.68   0
   0  17   7   46.64   16.78   0
   0  17   7   44.38   12.06   0
   1  17   7   79.22   18.45   0
   1  17   7   93.13   18.62   0
  -1  17  -7   82.24   14.86   0
  -1  17  -7  129.80   19.48   0
   2  17   7  180.55   20.01   0
   2  17   7  195.10   14.52   0
  -2  17  -7  187.14   21.09   0
  -2  17  -7  117.11   20.63   0
  -3  17  -7   -9.13   13.68   0
  -3  17  -7   24.44   13.73   0
   3  17   7    7.95   13.35   0
   3  17   7    1.97   18.63   0
   1  18  -7   19.92   19.63   0
   1  18  -7   27.85   19.38   0
  -1  18   7  -18.93   19.08   0
  -1  18   7   26.83   13.46   0
   0  18  -7   61.57   13.95   0
   0  18  -7   72.43   19.54   0
   0  18   7   23.63   13.66   0
   0  18   7   37.33   19.17   0
   1  18   7   39.00   13.11   0
   1  18   7   30.45   13.55   0
  -1  18  -7   41.95   14.04   0
  -1  18  -7   53.78   19.13   0
   8   0  -8   36.68   16.88   0
  -8   0   8   35.86   14.53   0
   7   0  -8  824.86   22.15   0
  -7   0   8  770.00   16.99   0
  -6   0   8  292.78   12.50   0
   6   0  -8  284.30   18.11   0
   5   0  -8 2244.71   22.49   0
  -5   0   8 2276.03   28.99   0
  -4   0   8 1516.04   30.47   0
   4   0  -8 1513.64   17.07   0
   3   0  -8  957.77   19.87   0
  -3   0   8  916.95   23.04   0
   2   0  -8  486.53   15.09   0
  -2   0   8  469.09   30.60   0
  -1   0   8  159.40   12.96   0
   1   0  -8  140.15   18.78   0
   0   0  -8  200.19   19.06   0
   0   0   8  213.19   18.47   0
  -1   0  -8  140.43   18.16   0
   1   0   8  152.74   18.06   0
   2   0   8   88.11   12.81   0
  -2   0  -8  100.82   17.01   0
   3   0   8  812.13   16.05   0
  -3   0  -8  802.89   15.11   0
   4   0   8  111.80   17.13   0
  -4   0  -8  125.53   15.01   0
  -5   0  -8 4854.61   34.16   0
   5   0   8 4560.38   41.25   0
  -6   0  -8   39.21   18.78   0
   6   0   8   31.98   31.30   0
   7   0   8  132.88   36.40   0
  -8   1   8   87.19   12.61   0
  -8  -1   8   75.34   15.71   0
   8   1  -8   80.21   21.18   0
   8  -1  -8   69.29   21.12   0
  -7   1   8   17.15   10.13   0
  -7  -1   8   15.30   10.40   0
   7  -1  -8   24.60   15.04   0
   7   1  -8   14.13   18.82   0
  -6   1   8  256.39   14.34   0
   6   1  -8  291.68   18.06   0
   6  -1  -8  280.68   18.15   0
  -6  -1   8  278.54   27.72   0
   5   1  -8  550.46   17.13   0
  -5  -1   8  535.37   23.67   0
  -5   1   8  518.91   15.93   0
   5  -1  -8  558.85   16.99   0
  -4  -1   8  169.42   25.62   0
   4  -1  -8  179.59   11.99   0
   4   1  -8  187.85   16.45   0
  -4   1   8  168.34   18.54   0
   3  -1  -8  567.07   18.46   0
   3   1  -8  510.71   18.47   0
  -3   1   8  551.27   21.20   0
  -3  -1   8  578.84   27.99   0
   2  -1  -8  218.06   14.04   0
   2   1  -8  190.09   14.13   0
  -2  -1   8  202.17   12.80   0
  -2   1   8  206.12   21.49   0
  -1  -1   8  642.23   19.21   0
  -1   1   8  592.46   31.69   0
   1  -1  -8  652.73   15.40   0
   1   1  -8  638.64   20.36   0
   0   1  -8   32.59   18.59   0
   0  -1  -8   33.41   18.54   0
   0  -1   8   33.97   12.70   0
   0   1   8   38.31   12.58   0
  -1  -1  -8  389.09   19.16   0
  -1   1  -8  402.51   14.35   0
   1  -1   8  423.85   19.18   0
   1   1   8  376.13   18.76   0
   2  -1   8  384.29   14.16   0
   2   1   8  377.40   13.83   0
  -2  -1  -8  376.18   18.12   0
  -2   1  -8  384.03   18.16   0
   3  -1   8   -0.77   11.97   0
   3   1   8   11.76   16.18   0
  -3  -1  -8    0.26   10.80   0
  -3   1  -8   -2.27   15.49   0
  -4  -1  -8  442.11   16.92   0
  -4   1  -8  416.14   16.41   0
   4  -1   8  451.29   18.89   0
   4   1   8  456.71   21.70   0
   5  -1   8  284.57   21.59   0
  -5  -1  -8  311.89   14.31   0
  -5   1  -8  282.14   13.74   0
   5   1   8  276.37   43.12   0
  -6   1  -8   74.23   16.95   0
   6  -1   8   65.24   24.66   0
   6   1   8   66.83   32.23   0
   7  -1   8   70.26   35.91   0
  -8   2   8   49.39   11.83   0
   8   2  -8   68.92   20.57   0
   8  -2  -8   58.37   17.34   0
  -8  -2   8   55.29   15.24   0
  -7   2   8   -9.75   12.90   0
   7   2  -8    2.39   14.88   0
  -7  -2   8   -0.20    9.89   0
   7  -2  -8    1.28   14.88   0
  -6   2   8  119.85   11.31   0
   6   2  -8  121.59   17.38   0
   6  -2  -8  135.42   17.35   0
  -6  -2   8  144.54   27.04   0
   5   2  -8   54.00   15.29   0
  -5   2   8   30.04   13.89   0
  -5  -2   8   52.91   21.46   0
   5  -2  -8   40.35   15.18   0
  -4   2   8  421.63   15.88   0
   4  -2  -8  457.83   17.26   0
   4   2  -8  422.63   17.15   0
  -4  -2   8  494.94   26.31   0
   3  -2  -8  333.15   17.49   0
   3   2  -8  321.18   13.12   0
  -3  -2   8  326.52   16.60   0
  -3   2   8  313.46   27.22   0
   2  -2  -8 2534.39   23.90   0
   2   2  -8 2536.10   24.46   0
  -2  -2   8 2535.27   20.14   0
  -2   2   8 2433.68   30.28   0
  -1  -2   8  266.53   13.52   0
  -1   2   8  261.89   30.20   0
   1  -2  -8  274.79   13.79   0
   1   2  -8  285.64   19.60   0
   0  -2   8  877.21   20.43   0
   0  -2  -8  843.22   15.84   0
   0   2  -8  865.74   21.21   0
   0   2   8  879.44   33.72   0
  -1  -2  -8  171.88   18.20   0
  -1   2  -8  169.26   18.97   0
   1   2   8  149.28   29.57   0
   1  -2   8  177.57   13.88   0
   2  -2   8 3501.42   27.49   0
  -2  -2  -8 3450.38   26.43   0
   2   2   8 3198.56   23.35   0
  -2   2  -8 3455.56   23.53   0
   3  -2   8  257.72   18.27   0
   3   2   8  260.97   17.23   0
  -3   2  -8  250.60   16.47   0
  -3  -2  -8  259.49   16.40   0
  -4  -2  -8  432.09   16.60   0
  -4   2  -8  392.73   16.28   0
   4  -2   8  385.02   18.67   0
   4   2   8  410.50   17.78   0
  -5  -2  -8  389.57   16.87   0
  -5   2  -8  331.36   15.94   0
   5  -2   8  389.68   25.78   0
   5   2   8  366.54   25.40   0
  -6   2  -8  329.38   15.61   0
   6  -2   8  292.30   22.72   0
   6   2   8  289.82   37.80   0
   7  -2   8   14.26   23.60   0
   8  -2   8   62.05   38.92   0
   8  -3  -8    7.77   20.94   0
  -8  -3   8    8.03   14.85   0
   8   3  -8   17.73   20.42   0
  -8   3   8    7.40   11.56   0
  -7   3   8   10.23   14.66   0
   7  -3  -8   10.05   18.56   0
   7   3  -8    3.18   22.93   0
  -7  -3   8  -26.87   21.81   0
   6  -3  -8    8.31   16.93   0
   6   3  -8   26.22   16.83   0
  -6   3   8   -3.76   10.80   0
  -6  -3   8   -0.04   18.67   0
  -5   3   8  419.60   16.62   0
   5  -3  -8  455.87   16.55   0
   5   3  -8  425.33   12.65   0
  -5  -3   8  478.90   22.58   0
  -4   3   8   87.50   14.30   0
   4  -3  -8   74.49   15.99   0
  -4  -3   8   60.62   25.02   0
   4   3  -8   78.76   16.36   0
   3  -3  -8   17.62   16.11   0
   3   3  -8    9.81   11.89   0
  -3  -3   8   24.21   15.59   0
  -3   3   8   22.78   14.81   0
   2  -3  -8   82.33   12.39   0
  -2  -3   8   88.09   16.82   0
   2   3  -8   80.01   18.27   0
  -2   3   8   80.22   19.84   0
  -1   3   8  565.64   24.17   0
   1  -3  -8  640.14   19.84   0
  -1  -3   8  564.88   19.66   0
   1   3  -8  602.05   15.71   0
   0  -3   8  113.11   18.60   0
   0  -3  -8   97.19   13.19   0
   0   3   8  118.69   21.20   0
   0   3  -8  124.96   19.14   0
  -1  -3  -8  129.67   13.11   0
  -1   3  -8  166.05   19.26   0
   1   3   8  116.00   29.47   0
   1  -3   8  112.63   13.75   0
   2  -3   8   23.67   12.78   0
  -2  -3  -8   21.01   16.40   0
  -2   3  -8    9.96   17.08   0
   2   3   8   26.95   33.16   0
   3  -3   8   57.42   17.22   0
   3   3   8   66.59   15.81   0
  -3  -3  -8   81.48   15.41   0
  -3   3  -8   68.82   15.81   0
  -4  -3  -8   49.19   14.59   0
  -4   3  -8   32.45   14.62   0
   4  -3   8   42.93   16.80   0
   4   3   8   32.95   15.46   0
  -5   3  -8  128.97   12.45   0
  -5  -3  -8  129.42   14.83   0
   5  -3   8  137.88   24.40   0
   5   3   8  126.70   19.22   0
  -6   3  -8   92.86   14.42   0
   6  -3   8   74.44   20.67   0
  -6   3  -8   67.98   12.87   0
   6   3   8   72.26   20.51   0
   6   3   8   70.60   29.12   0
   8  -3   8   42.87   31.42   0
  -8   4   8   26.51   12.56   0
  -8   4   8   20.82   13.11   0
   8   4  -8   14.00   20.16   0
  -8  -4   8   26.05   16.88   0
   8  -4  -8   32.77   22.64   0
  -7   4   8    1.58   11.88   0
   7  -4  -8   -0.08   18.39   0
   7   4  -8   -8.93   18.77   0
  -7  -4   8   48.49   20.93   0
   6   4  -8  120.16   16.78   0
  -6   4   8  101.58   11.60   0
   6  -4  -8  109.35   16.72   0
  -6  -4   8  107.53   23.12   0
   5  -4  -8  719.24   21.73   0
   5   4  -8  825.89   20.85   0
  -5   4   8  781.60   18.58   0
  -5  -4   8  877.78   23.78   0
  -4  -4   8  542.51   16.94   0
  -4   4   8  498.85   12.00   0
   4   4  -8  544.63   17.52   0
   4  -4  -8  551.15   22.24   0
   3  -4  -8  162.15   17.20   0
   3   4  -8  160.29   12.49   0
  -3   4   8  166.04   11.01   0
  -3  -4   8  147.51   16.21   0
  -2  -4   8 1658.15   17.68   0
   2   4  -8 1755.87   22.52   0
  -2   4   8 1654.57   16.60   0
   2  -4  -8 1538.20   25.22   0
  -1  -4   8  442.50   14.11   0
  -1   4   8  465.58   17.57   0
   1  -4  -8  426.42   27.43   0
   1   4  -8  465.57   15.03   0
   0   4  -8 2867.71   25.91   0
   0  -4  -8 2823.55   24.36   0
   0   4   8 2740.06   23.75   0
   0  -4   8 2802.39   25.09   0
  -1  -4  -8    5.33   11.96   0
  -1   4  -8    5.10   17.90   0
   1  -4   8   -1.62   12.57   0
   1   4   8   -1.98   16.31   0
   2  -4   8 2395.23   20.79   0
  -2  -4  -8 2627.86   20.55   0
   2   4   8 2529.72   20.20   0
  -2   4  -8 2618.88   20.71   0
  -3  -4  -8   25.38   15.37   0
   3  -4   8   40.19   17.33   0
   3   4   8   24.29   10.84   0
  -3   4  -8   18.60   15.76   0
  -4  -4  -8   33.98   14.40   0
  -4   4  -8   17.48   14.72   0
   4  -4   8   28.21   16.71   0
   4   4   8   10.80   15.09   0
   5   4   8  135.10   22.30   0
  -5  -4  -8  124.66   14.46   0
  -5   4  -8  108.68   13.11   0
   5  -4   8  123.00   19.36   0
   6  -4   8  782.05   20.66   0
   6   4   8  838.99   24.81   0
   6   4   8  832.01   30.72   0
  -6   4  -8 1013.21   18.32   0
  -6   4  -8  828.16   17.81   0
  -7   4  -8   23.51   16.68   0
  -7   4  -8   32.62   17.17   0
   8  -4   8    5.16   29.92   0
   8   5  -8  830.87   28.20   0
  -8   5   8  795.83   20.60   0
  -8   5   8  745.49   18.84   0
   8  -5  -8  866.31   24.18   0
  -8  -5   8  793.21   23.24   0
  -7   5   8   49.42   11.96   0
  -7  -5   8   40.67   29.22   0
   7  -5  -8   71.93   18.42   0
   7   5  -8   49.99   18.34   0
   6  -5  -8  838.04   32.18   0
   6   5  -8  848.39   19.19   0
  -6  -5   8  979.74   34.13   0
  -6   5   8  814.74   15.38   0
   5  -5  -8   51.62   26.29   0
  -5  -5   8   71.18   27.99   0
   5   5  -8   81.63   18.38   0
  -5   5   8   58.22   16.17   0
   4  -5  -8 1140.01   31.57   0
  -4  -5   8 1069.65   18.19   0
  -4   5   8 1104.14   14.07   0
   4   5  -8 1120.37   15.74   0
   3   5  -8  141.29   17.20   0
  -3  -5   8  121.51   11.65   0
   3  -5  -8  133.77   17.29   0
  -3   5   8  145.52   10.84   0
  -2  -5   8   51.25   16.45   0
   2   5  -8   56.65   17.83   0
  -2   5   8   51.70   15.32   0
   2  -5  -8   80.97   24.32   0
   1  -5  -8    2.43   18.01   0
  -1  -5   8   -6.10   17.17   0
  -1   5   8   14.70   15.76   0
   1   5  -8   -2.69   18.18   0
   0  -5  -8  -10.26   25.38   0
   0  -5   8   11.18   17.28   0
   0   5  -8   -1.65   18.23   0
   0   5   8   -3.27   15.93   0
  -1  -5  -8   32.08   11.65   0
  -1   5  -8   28.66   17.80   0
   1  -5   8   53.96   17.69   0
   1   5   8   30.29   11.34   0
   2  -5   8  437.99   14.20   0
  -2  -5  -8  433.59   12.87   0
   2   5   8  407.74   12.84   0
  -2   5  -8  431.44   13.54   0
   3  -5   8  201.85   17.84   0
   3   5   8  217.59   15.79   0
  -3  -5  -8  224.69   15.77   0
  -3   5  -8  203.23   12.09   0
  -4  -5  -8 1724.62   21.06   0
  -4   5  -8 1694.94   20.68   0
   4  -5   8 1716.57   22.45   0
   4   5   8 1553.63   20.92   0
  -5  -5  -8   13.41   11.25   0
   5   5   8    0.01   16.99   0
   5  -5   8   31.98   18.19   0
  -5   5  -8  -11.72   13.79   0
  -6   5  -8  815.22   16.35   0
   6   5   8  663.43   21.97   0
   6  -5   8  627.66   22.36   0
   6   5   8  685.48   27.21   0
  -6   5  -8  647.44   14.70   0
  -7   5  -8   13.73   15.83   0
  -7   5  -8   19.36   16.88   0
   8  -5   8   44.77   29.91   0
  -8   6   8   46.08   14.57   0
  -8   6   8   40.90   13.59   0
   8  -6  -8   33.82   20.51   0
   8   6  -8   40.51   23.68   0
  -8  -6   8   11.31   39.42   0
   7  -6  -8  903.04   26.26   0
  -7   6   8  849.45   15.59   0
   7   6  -8  898.85   21.49   0
  -7  -6   8  939.02   37.43   0
   6   6  -8   70.26   16.02   0
  -6  -6   8   73.29   31.15   0
   6  -6  -8   68.55   20.82   0
  -6   6   8   82.17   13.07   0
  -5  -6   8 1457.53   21.41   0
   5   6  -8 1531.87   21.77   0
  -5   6   8 1454.54   19.62   0
   5  -6  -8 1334.89   23.44   0
  -4  -6   8   21.59   14.90   0
   4   6  -8   -7.27   11.11   0
  -4   6   8    1.67    9.73   0
   4  -6  -8    8.41   28.55   0
   3  -6  -8  125.56   23.49   0
  -3  -6   8  100.02   11.35   0
  -3   6   8  100.98   10.53   0
   3   6  -8   87.66   12.13   0
  -2  -6   8  268.60   16.77   0
   2   6  -8  252.43   13.29   0
   2  -6  -8  221.32   24.57   0
  -2   6   8  262.16   11.43   0
  -1   6   8  396.94   16.23   0
  -1  -6   8  368.61   17.44   0
   1  -6  -8  370.84   26.06   0
   1   6  -8  392.24   18.93   0
   0   6   8   66.80   15.62   0
   0  -6   8   70.09   17.29   0
   0  -6  -8   69.19   25.10   0
   0   6  -8   80.64   12.88   0
   1  -6   8  727.06   14.86   0
  -1  -6  -8  737.60   29.38   0
  -1   6  -8  736.22   14.84   0
   1   6   8  700.11   17.49   0
  -2  -6  -8  143.57   15.67   0
   2  -6   8  185.88   17.54   0
   2   6   8  127.23   11.35   0
  -2   6  -8  128.80   16.80   0
   3  -6   8  759.07   19.16   0
   3   6   8  785.84   17.77   0
  -3  -6  -8  828.03   17.52   0
  -3   6  -8  824.02   18.24   0
  -4  -6  -8  313.69   15.39   0
  -4   6  -8  318.40   15.74   0
   4  -6   8  317.47   17.08   0
   4   6   8  306.29   15.52   0
   5  -6   8  310.33   19.02   0
   5   6   8  281.73   17.69   0
  -5  -6  -8  337.56   13.61   0
  -5   6  -8  295.66   15.64   0
  -6   6  -8   23.22   10.99   0
   6  -6   8   36.28   15.54   0
   6   6   8   26.25   19.46   0
   6   6   8   26.11   15.23   0
  -6   6  -8   16.32   10.21   0
  -7   6  -8  202.54   15.66   0
  -7   6  -8  233.12   16.26   0
  -8   7   8   38.18   17.55   0
  -8   7   8   48.60   13.11   0
   8   7  -8   37.96   18.60   0
  -8  -7   8   84.76   37.67   0
   7   7  -8   20.84   20.84   0
  -7  -7   8    1.60   24.22   0
   7  -7  -8   28.22   23.12   0
  -7   7   8    4.93   11.39   0
  -6  -7   8   27.61   21.34   0
   6  -7  -8   20.15   29.01   0
   6   7  -8    6.31   15.38   0
  -6   7   8   22.24   13.37   0
  -5   7   8  140.33   11.48   0
   5   7  -8  131.34   17.88   0
  -5  -7   8  130.32   17.39   0
   5  -7  -8  146.93   25.90   0
  -4  -7   8  405.12   19.45   0
  -4   7   8  382.36   17.79   0
   4   7  -8  363.08   15.17   0
   4  -7  -8  374.42   20.86   0
   3  -7  -8  935.63   31.84   0
   3   7  -8  944.76   14.96   0
  -3  -7   8  928.58   17.95   0
  -3   7   8  921.53   16.66   0
  -2  -7   8   -3.54   11.37   0
   2   7  -8   21.56   16.98   0
  -2   7   8    3.55   10.39   0
   2  -7  -8  -12.65   16.44   0
   1   7  -8 2808.51   20.19   0
  -1  -7   8 2599.80   19.25   0
  -1   7   8 2670.29   18.19   0
   1  -7  -8 2673.58   33.92   0
   0  -7   8   22.67   16.78   0
   0   7  -8   37.66   12.44   0
   0   7   8   16.67   10.60   0
   0  -7  -8   25.28   24.19   0
   1   7   8  780.88   17.32   0
   1  -7   8  812.01   19.13   0
  -1   7  -8  819.09   14.94   0
  -1  -7  -8  790.08   29.22   0
   2  -7   8    7.83   16.82   0
   2   7   8   -6.17   10.58   0
  -2   7  -8   -8.43   11.69   0
  -2  -7  -8   -0.87   22.87   0
  -3  -7  -8 2310.56   21.38   0
   3  -7   8 2339.04   22.95   0
   3   7   8 2266.96   21.43   0
  -3   7  -8 2300.02   18.82   0
  -4  -7  -8   -3.62   17.17   0
  -4   7  -8   -3.59   12.74   0
   4   7   8   -6.87   17.36   0
   4  -7   8   15.52   19.24   0
  -5  -7  -8   21.14   13.88   0
   5  -7   8   16.82   17.40   0
   5   7   8   19.23   15.73   0
  -5   7  -8   18.96   15.68   0
   5   7   8   35.16   16.54   0
   6   7   8    6.46   20.74   0
   6   7   8   -3.21   16.46   0
  -6   7  -8   27.44   12.34   0
  -6   7  -8   21.43   13.18   0
  -7   7  -8   -1.63   14.57   0
  -7   7  -8    3.59   11.35   0
  -7  -8   8    9.13   33.66   0
   7   8  -8   -9.78   16.73   0
   7  -8  -8   -9.67   23.01   0
  -7   8   8   -4.97   12.30   0
  -7   8   8    4.18   11.16   0
  -6   8   8   18.87   17.06   0
   6   8  -8   17.73   19.02   0
  -6  -8   8   44.63   29.28   0
   6  -8  -8   14.81   28.70   0
   5  -8  -8   -1.34   30.52   0
  -5  -8   8   31.26   15.93   0
  -5   8   8   23.21   10.56   0
   5   8  -8   -3.32   16.95   0
  -4  -8   8    0.41   17.53   0
  -4   8   8   19.67   16.20   0
   4   8  -8   13.73   18.76   0
   4  -8  -8   25.88   26.52   0
   3   8  -8   21.44   11.50   0
  -3   8   8   39.62   14.12   0
  -3  -8   8   42.75   15.34   0
   3  -8  -8   40.21   20.56   0
  -2  -8   8  541.55   13.11   0
   2   8  -8  544.64   18.18   0
  -2   8   8  520.54   12.29   0
   2  -8  -8  571.30   31.32   0
   1   8  -8    1.69   12.20   0
  -1  -8   8    3.49   11.51   0
  -1   8   8    0.67   14.74   0
   1  -8  -8   -2.73   23.29   0
   0   8  -8  181.22   12.78   0
   0  -8   8  186.49   17.01   0
   0   8   8  185.74   11.19   0
   0  -8  -8  206.74   24.49   0
   1   8   8   35.04   10.53   0
   1  -8   8   24.50   11.68   0
  -1  -8  -8   18.99   23.94   0
  -1   8  -8   22.05   12.01   0
   2  -8   8   15.77   16.34   0
   2   8   8   -3.87   10.32   0
  -2   8  -8  -20.01   16.35   0
  -2  -8  -8    5.64   31.79   0
   3  -8   8   18.16   15.93   0
   3   8   8   28.63   14.43   0
  -3  -8  -8   22.83   14.30   0
  -3   8  -8   22.31   11.02   0
  -4  -8  -8  399.11   18.15   0
   4  -8   8  410.05   19.41   0
   4   8   8  324.23   17.81   0
  -4   8  -8  382.69   18.51   0
   5  -8   8   23.32   16.58   0
   5   8   8   40.73   16.08   0
   5   8   8   32.46   15.40   0
  -5   8  -8   57.60   15.38   0
  -6   8  -8   78.12   12.91   0
  -6   8  -8   86.67   13.45   0
   6   8   8   57.60   21.92   0
   6   8   8   64.64   19.21   0
   7   8   8   20.82   26.16   0
  -7   8  -8   27.96   15.93   0
   7   8   8   15.12   17.05   0
  -7   8  -8   17.18   16.45   0
   7  -9  -8  -15.86   23.30   0
  -7   9   8    1.56   11.20   0
  -7   9   8    6.34   13.61   0
  -7  -9   8    0.08   32.80   0
   7   9  -8  -11.10   19.92   0
  -6   9   8   81.79   16.68   0
  -6  -9   8   63.73   13.17   0
   6  -9  -8   27.00   28.26   0
   6   9  -8   64.05   18.62   0
  -5   9   8  127.31   14.65   0
   5  -9  -8  182.83   30.30   0
  -5  -9   8  122.33   15.62   0
   5   9  -8  118.78   12.00   0
   4   9  -8  155.39   18.19   0
   4  -9  -8   88.40   26.10   0
  -4  -9   8  111.34   12.27   0
  -4   9   8  137.47   11.47   0
   3   9  -8  286.44   15.12   0
   3  -9  -8  275.31   20.63   0
  -3   9   8  303.20   17.82   0
  -3  -9   8  304.51   18.89   0
  -2  -9   8  -20.99   15.33   0
   2   9  -8    2.53   11.72   0
  -2   9   8   18.07   10.20   0
   2  -9  -8   15.47   20.55   0
   1   9  -8 1397.35   16.05   0
  -1  -9   8 1429.53   19.25   0
  -1   9   8 1388.86   18.03   0
   1  -9  -8 1393.03   26.76   0
   0  -9  -8  -12.81   29.27   0
   0  -9   8   15.57   11.06   0
   0   9  -8   10.06   11.84   0
   0   9   8   -1.72   10.31   0
   1   9   8 1168.16   17.54   0
  -1  -9  -8 1211.50   34.69   0
   1  -9   8 1105.85   15.23   0
  -1   9  -8 1189.57   15.44   0
   2  -9   8   15.68   16.22   0
   2   9   8    6.53   14.47   0
  -2   9  -8   26.31   16.01   0
  -2  -9  -8   -7.47   25.70   0
  -3   9  -8  332.54   19.39   0
   3  -9   8  315.31   14.49   0
  -3  -9  -8  336.51   18.32   0
   3   9   8  314.91   18.20   0
  -4  -9  -8   66.72   17.01   0
   4  -9   8   76.38   18.24   0
  -4   9  -8   75.79   17.03   0
   4   9   8   83.42   17.07   0
   4   9   8   66.82   16.48   0
   5  -9   8   68.60   15.89   0
   5   9   8   64.18   15.99   0
  -5   9  -8   47.93   15.28   0
  -5   9  -8   97.56   15.87   0
   5   9   8   62.33   10.88   0
  -6   9  -8   85.87   12.54   0
  -6   9  -8   64.16   13.03   0
   6   9   8   71.67   22.73   0
   6   9   8   65.31   17.17   0
   7   9   8  314.34   29.31   0
   7   9   8  284.40   29.13   0
  -7   9  -8  336.98   15.94   0
  -7   9  -8  304.06   15.57   0
  -7  10   8   70.79   14.33   0
  -7  10   8   82.10   17.95   0
  -7 -10   8   83.09   38.64   0
   7  10  -8   89.04   19.65   0
   7 -10  -8   95.28   38.59   0
  -6  10   8   17.13   16.12   0
  -6  10   8   27.32   11.88   0
   6 -10  -8   39.42   23.79   0
  -6 -10   8   -6.30   12.75   0
   6  10  -8   14.84   12.73   0
  -5  10   8  525.33   15.79   0
  -5 -10   8  559.22   16.69   0
   5  10  -8  534.21   17.52   0
   5 -10  -8  570.65   22.78   0
  -4 -10   8  143.10   11.96   0
  -4  10   8  166.17   11.30   0
   4  10  -8  160.85   12.73   0
   4 -10  -8  173.94   22.66   0
   3  10  -8  381.02   14.46   0
  -3  10   8  419.41   17.14   0
   3 -10  -8  377.46   27.67   0
  -3 -10   8  335.53   18.20   0
  -2 -10   8  149.78   18.86   0
   2  10  -8  169.01   14.54   0
  -2  10   8  166.66   12.85   0
   2 -10  -8  203.87   28.39   0
   1  10  -8  280.34   16.92   0
  -1  10   8  291.20   15.17   0
  -1 -10   8  311.68   16.06   0
   1 -10  -8  300.15   22.00   0
   0  10   8  224.24   10.97   0
   0 -10  -8  236.01   15.36   0
   0 -10   8  225.58   11.96   0
   0  10  -8  221.05   16.80   0
   1  10   8  208.66   10.78   0
   1 -10   8  197.41   11.70   0
  -1  10  -8  214.62   16.52   0
  -1 -10  -8  219.90   30.08   0
   2 -10   8    3.76   13.60   0
   2  10   8    7.60   17.41   0
  -2  10  -8   -0.63   13.57   0
  -2 -10  -8    4.56   19.24   0
   3 -10   8  445.90   14.23   0
   3  10   8  479.18   17.79   0
  -3  10  -8  461.33   13.94   0
  -3 -10  -8  448.08   28.10   0
  -4 -10  -8  318.92   16.82   0
   4 -10   8  275.85   17.72   0
   4  10   8  288.37   16.18   0
  -4  10  -8  279.71   17.20   0
   4  10   8  240.49   12.47   0
   5  10   8  -13.24   18.01   0
  -5  10  -8    3.19   13.59   0
   5 -10   8  -12.87   13.49   0
   5  10   8   11.60   18.96   0
  -5  10  -8   16.85   12.75   0
  -6  10  -8   16.96   12.34   0
  -6  10  -8   26.75    8.89   0
   6  10   8   18.16   17.78   0
   6  10   8   18.97   20.18   0
  -7  10  -8    4.85   13.79   0
  -7  10  -8   -0.15   13.71   0
   7  10   8   -1.63   23.72   0
   7  10   8   -2.69   22.24   0
   7  11  -8   36.28   19.17   0
  -7  11   8   41.65   14.83   0
  -7  11   8   35.41   13.24   0
  -7 -11   8   28.84   26.71   0
   7  11  -8   22.48   18.66   0
   7 -11  -8   19.50   37.18   0
  -6  11   8  985.93   18.55   0
  -6  11   8  945.04   19.55   0
  -6 -11   8  946.94   16.65   0
   6  11  -8 1033.28   20.60   0
   6 -11  -8 1029.74   26.77   0
   5 -11  -8   86.49   28.95   0
  -5 -11   8  106.30   13.16   0
   5  11  -8  105.85   13.82   0
  -5  11   8  122.68   17.25   0
  -5  11   8  103.27   18.01   0
  -4 -11   8  584.24   16.82   0
   4  11  -8  583.66   13.80   0
  -4  11   8  650.83   16.14   0
   4 -11  -8  612.22   31.84   0
   3  11  -8   -7.11   17.83   0
   3 -11  -8   43.74   18.26   0
  -3 -11   8   24.17   16.64   0
  -3  11   8    5.78   11.29   0
  -2 -11   8  282.48   18.05   0
   2  11  -8  285.58   19.31   0
  -2  11   8  265.48   12.43   0
   2 -11  -8  314.51   20.07   0
   1  11  -8  -10.68   13.59   0
  -1 -11   8   22.58   18.11   0
   1 -11  -8   23.55   17.54   0
  -1  11   8    3.02   16.95   0
   0 -11  -8  301.87   13.48   0
   0 -11   8  323.06   19.20   0
   0  11  -8  318.12   14.45   0
   0  11   8  324.17   13.00   0
   1  11   8   25.38   16.84   0
   1 -11   8   14.04   18.51   0
  -1 -11  -8   16.56   12.20   0
  -1  11  -8   16.28   18.66   0
   2 -11   8 1211.89   20.59   0
   2  11   8 1204.38   15.06   0
  -2  11  -8 1238.94   20.50   0
  -2 -11  -8 1203.24   27.66   0
  -3 -11  -8   -6.35   27.38   0
   3  11   8   -1.00   15.76   0
  -3  11  -8   -5.65   11.78   0
   3  11   8   -8.83   16.35   0
   3 -11   8    1.81   11.99   0
   4  11   8  194.57   11.83   0
   4 -11   8  201.53   12.05   0
  -4  11  -8  263.15   11.74   0
  -4  11  -8  238.11   12.47   0
   4  11   8  221.46   11.49   0
   5 -11   8   -4.77   12.92   0
   5  11   8   18.28   18.17   0
   5  11   8   -5.13   12.20   0
  -5  11  -8    6.35   17.86   0
  -5  11  -8   11.46   18.37   0
  -6  11  -8  421.41   15.46   0
  -6  11  -8  373.46   17.93   0
   6  11   8  350.70   17.89   0
   6  11   8  353.40   18.95   0
  -6  12   8  101.65   19.96   0
  -6  12   8  113.95   13.62   0
  -6 -12   8   98.24   15.43   0
   6 -12  -8  174.58   28.14   0
   6  12  -8  116.80   20.72   0
   5 -12  -8   44.29   33.92   0
  -5 -12   8    3.96   17.11   0
   5  12  -8    6.22   18.38   0
  -5  12   8    1.77   11.79   0
  -5  12   8    0.05   17.17   0
  -4 -12   8   17.55   10.44   0
   4  12  -8   22.88   17.88   0
  -4  12   8   19.31   16.34   0
  -4  12   8   29.75   10.00   0
   4 -12  -8   -0.33   29.75   0
   3 -12  -8    8.49   22.02   0
   3  12  -8   52.57   12.02   0
  -3 -12   8   44.84   11.28   0
  -3  12   8   42.03   10.76   0
  -2 -12   8  857.91   14.48   0
   2 -12  -8  911.19   18.57   0
   2  12  -8  893.55   19.71   0
  -2  12   8  890.56   13.78   0
   1  12  -8   77.82   12.83   0
  -1  12   8   56.33   16.34   0
  -1 -12   8   91.59   12.47   0
   1 -12  -8   85.53   12.11   0
   0  12  -8   50.11   18.02   0
   0 -12  -8   40.54   17.02   0
   0 -12   8   39.48   12.35   0
   0  12   8   50.04   11.49   0
   1  12   8   56.89   16.23   0
  -1 -12  -8   74.56   16.90   0
   1 -12   8   73.77   17.87   0
  -1  12  -8   36.96   17.79   0
  -2 -12  -8  698.58   13.67   0
   2 -12   8  589.58   18.47   0
   2  12   8  579.37   13.28   0
   2  12   8  638.87   13.16   0
  -2  12  -8  612.03   13.78   0
   3 -12   8  422.76   12.92   0
   3  12   8  393.32   16.72   0
  -3 -12  -8  453.70   30.67   0
   3  12   8  414.09   16.32   0
  -3  12  -8  428.35   12.79   0
   4 -12   8  -16.04   18.89   0
   4  12   8    5.96   17.81   0
  -4  12  -8   15.18   13.31   0
  -4  12  -8  -17.66   19.34   0
   4  12   8    1.46   13.12   0
   5  12   8   41.27   11.85   0
   5  12   8   24.29   17.93   0
  -5  12  -8   47.23   17.68   0
  -5  12  -8   27.93   17.23   0
  -6  12  -8   38.99   15.16   0
  -6  12  -8   73.64   18.36   0
   6  12   8   24.37   20.19   0
   6  12   8   37.26   18.63   0
   6 -13  -8   85.30   26.46   0
  -6 -13   8   35.76   14.90   0
  -6  13   8   11.44   13.37   0
  -6  13   8   28.24   17.79   0
   6  13  -8   18.67   19.50   0
   6  13  -8   41.46   19.26   0
  -5  13   8   87.23   16.90   0
  -5  13   8   95.15   12.00   0
  -5 -13   8  101.60   16.79   0
   5  13  -8  131.88   12.71   0
   5 -13  -8  150.68   24.16   0
  -4 -13   8   43.40   17.95   0
  -4  13   8  115.35   17.08   0
  -4  13   8   50.77   17.53   0
   4  13  -8  106.21   18.79   0
   4 -13  -8   32.92   24.92   0
   3 -13  -8  407.67   31.14   0
   3  13  -8  353.70   12.50   0
  -3 -13   8  355.30   15.75   0
  -3  13   8  354.82   15.53   0
  -3  13   8  365.44   15.28   0
  -2  13   8   25.30   15.06   0
  -2 -13   8   -0.52   15.40   0
   2 -13  -8   -6.01   15.88   0
   2  13  -8   22.42   11.76   0
  -2  13   8   31.01   14.77   0
   1  13  -8  696.39   18.61   0
  -1 -13   8  641.98   17.91   0
  -1  13   8  699.73   12.99   0
  -1  13   8  607.18   13.08   0
   1 -13  -8  682.52   13.54   0
   0 -13  -8  141.08   11.87   0
   0 -13   8  143.85   12.09   0
   0  13  -8  151.18   12.32   0
   0  13   8  157.71   15.71   0
   0  13   8  140.14   11.64   0
   1  13   8  736.98   17.48   0
   1  13   8  769.71   13.05   0
  -1 -13  -8  827.43   17.93   0
  -1  13  -8  742.50   13.99   0
   1 -13   8  785.66   18.31   0
  -2  13  -8    9.84   15.90   0
  -2 -13  -8    9.27   10.92   0
   2 -13   8   -1.36   15.95   0
   2  13   8  -21.64   14.93   0
   2  13   8    2.74   11.04   0
   3 -13   8  417.32   18.46   0
   3  13   8  401.60   18.02   0
   3  13   8  408.07   17.45   0
  -3 -13  -8  406.87   25.65   0
  -3  13  -8  464.56   18.85   0
  -3  13  -8  409.77   20.10   0
   4 -13   8   24.47   12.85   0
   4  13   8   53.79   17.21   0
  -4  13  -8   10.90   13.27   0
  -4  13  -8   40.14   18.09   0
   4  13   8   -2.03   18.22   0
   5  13   8   80.61   12.36   0
   5  13   8   86.98   18.04   0
  -5  13  -8   91.81   19.03   0
  -5  13  -8  100.39   18.47   0
  -5  14   8   36.91   18.86   0
  -5  14   8   67.56   13.77   0
  -5 -14   8   50.38   19.10   0
   5 -14  -8   71.22   39.20   0
   5  14  -8   91.17   20.32   0
   5  14  -8   42.55   14.68   0
  -4 -14   8   92.20   17.09   0
   4  14  -8   75.26   18.01   0
  -4  14   8   82.22   17.02   0
  -4  14   8   95.86   16.68   0
   4 -14  -8  110.22   34.53   0
   3 -14  -8   37.77   18.49   0
   3  14  -8    8.72   18.86   0
  -3 -14   8   34.48   17.81   0
  -3  14   8   40.38   17.57   0
  -3  14   8   43.16   12.42   0
  -2 -14   8  645.47   20.01   0
   2 -14  -8  709.71   20.64   0
   2  14  -8  608.33   21.03   0
  -2  14   8  704.60   14.48   0
  -2  14   8  547.87   19.41   0
   1  14  -8    8.92   11.35   0
  -1 -14   8   14.03   15.37   0
  -1  14   8    2.36   10.58   0
  -1  14   8   13.44   14.67   0
   1 -14  -8   18.03   15.36   0
   0 -14   8   20.06   11.27   0
   0 -14  -8   32.98   10.98   0
   0  14   8   10.65   10.80   0
   0  14   8   41.12   10.51   0
   0  14  -8   17.16   16.13   0
   1  14   8   86.26   15.29   0
   1  14   8  112.87   14.86   0
  -1 -14  -8  106.17   15.45   0
  -1  14  -8  107.79   11.38   0
   1 -14   8  102.53   15.95   0
   2  14   8   51.54   13.17   0
   2  14   8   54.44   18.01   0
  -2  14  -8   60.72   13.55   0
  -2  14  -8   87.29   14.18   0
   2 -14   8   85.03   13.79   0
   3 -14   8   83.98   13.75   0
   3  14   8  132.73   18.51   0
   3  14   8  134.44   12.86   0
  -3 -14  -8  171.78   32.72   0
  -3  14  -8  158.73   13.40   0
  -3  14  -8  144.68   13.98   0
  -4 -14  -8   23.62   36.10   0
   4  14   8    2.75   12.56   0
   4  14   8   12.48   16.61   0
  -4  14  -8   39.25   17.50   0
  -4  14  -8   15.57   12.18   0
  -5  14  -8  292.58   20.17   0
  -5  14  -8  345.56   20.42   0
   5  14   8  311.49   19.52   0
   5  14   8  205.64   21.06   0
   5  15  -8    8.72   13.13   0
   5 -15  -8   71.43   25.97   0
   5  15  -8   10.85   13.25   0
  -4 -15   8   51.53   19.65   0
   4  15  -8   68.69   15.00   0
  -4  15   8   73.78   14.29   0
  -4  15   8   66.06   19.59   0
   4  15  -8   60.88   14.95   0
   4 -15  -8  153.24   28.87   0
  -3  15   8   73.74   12.13   0
  -3  15   8   98.35   16.70   0
   3  15  -8   68.42   12.96   0
  -3 -15   8   85.12   16.89   0
  -2 -15   8  -23.05   17.64   0
  -2  15   8  -25.04   17.50   0
  -2  15   8    7.47   17.31   0
   2  15  -8   10.39   13.24   0
   1  15  -8  392.08   14.56   0
   1 -15  -8  429.22   14.07   0
  -1 -15   8  348.95   19.29   0
  -1  15   8  396.88   13.62   0
  -1  15   8  415.09   18.46   0
   0 -15   8   28.05   13.20   0
   0  15  -8   12.42   18.99   0
   0  15   8   10.40   12.75   0
   0  15   8   36.55   12.66   0
   1  15   8  113.80   18.33   0
   1  15   8  140.38   17.73   0
  -1  15  -8  100.09   19.58   0
  -1  15  -8  127.44   18.73   0
   1 -15   8  117.99   18.83   0
   2 -15   8   92.22   18.24   0
   2  15   8   90.65   17.78   0
   2  15   8  101.30   17.27   0
  -2  15  -8  115.07   18.95   0
  -2  15  -8   85.97   12.84   0
  -3  15  -8  323.28   13.13   0
  -3  15  -8  352.39   18.92   0
   3 -15   8  292.61   18.26   0
   3  15   8  282.70   13.24   0
   3  15   8  320.44   17.65   0
  -3 -15  -8  346.31   34.24   0
  -4  15  -8  -50.75   20.02   0
   4  15   8   -1.99   13.53   0
  -4  15  -8   10.57   20.37   0
  -4 -15  -8    7.47   36.90   0
   4  15   8    4.48   19.74   0
  -4  16   8   58.33   18.81   0
  -4 -16   8   37.57   13.00   0
   4  16  -8   53.71   19.22   0
  -4  16   8   42.90   13.14   0
   4 -16  -8  -27.08   27.52   0
   4  16  -8   32.70   13.89   0
  -3  16   8   16.39   14.25   0
  -3  16   8  -15.75   19.78   0
   3  16  -8   47.44   14.76   0
   3  16  -8   43.94   14.70   0
  -3 -16   8   12.35   13.87   0
  -2 -16   8   -6.55   16.77   0
   2  16  -8   30.98   12.55   0
   2  16  -8   21.31   12.69   0
  -2  16   8   63.24   11.70   0
  -2  16   8   24.44   16.91   0
   1  16  -8  183.90   13.24   0
   1  16  -8  166.88   13.02   0
  -1 -16   8  170.58   12.74   0
  -1  16   8  193.44   12.55   0
  -1  16   8  186.90   17.20   0
   0  16   8   23.59   17.25   0
   0 -16   8   40.17   17.35   0
   0  16  -8   17.77   17.73   0
   0  16  -8   43.38   18.02   0
   0  16   8   10.73   12.05   0
   1  16   8  108.39   12.52   0
   1  16   8  115.58   16.95   0
  -1  16  -8   78.04   13.03   0
  -1  16  -8  109.08   13.39   0
   1 -16   8  132.32   12.49   0
   2 -16   8   50.70   12.77   0
   2  16   8   69.43   17.10   0
   2  16   8   81.39   16.77   0
  -2  16  -8   72.60   13.01   0
  -2  16  -8   80.01   12.15   0
  -3  16  -8   44.01   14.22   0
  -3  16  -8   16.82   14.64   0
   3  16   8   22.84   19.32   0
   3  16   8   21.40   19.85   0
  -3 -16  -8   31.41   31.44   0
  -3  17   8    6.67   18.39   0
  -3 -17   8   29.57   13.10   0
   3  17  -8   31.40   13.39   0
   3  17  -8   44.88   13.54   0
  -2 -17   8   62.35   13.79   0
   2  17  -8   35.54   14.23   0
  -2  17   8   19.66   19.40   0
  -2  17   8   48.11   13.91   0
   2  17  -8   46.21   14.22   0
   1  17  -8    9.03   14.46   0
   1  17  -8   23.44   20.67   0
  -1 -17   8    1.44   13.76   0
  -1  17   8    7.13   19.66   0
  -1  17   8   -0.49   19.86   0
   0 -17   8   78.78   19.97   0
   0  17   8   12.72   14.27   0
   0  17  -8   36.16   20.90   0
   0  17  -8   74.73   20.66   0
   0  17   8   15.93   19.85   0
   1  17   8   23.80   19.86   0
   1  17   8   41.66   19.75   0
  -1  17  -8   65.40   14.47   0
  -1  17  -8   51.48   21.00   0
   1 -17   8   66.04   20.28   0
   2  17   8   26.75   13.68   0
   2  17   8  -10.45   19.19   0
  -2  17  -8   -0.50   13.73   0
  -2  17  -8   26.78   20.31   0
  -1  18   8  116.19   13.66   0
   0  18  -8  305.68   14.85   0
   0  18   8  274.43   19.28   0
   0  18   8  249.03   19.62   0
   0  18  -8  271.89   14.58   0
   8   0  -9    6.75   16.59   0
  -8   0   9   -1.53   11.68   0
   7   0  -9   14.83   18.39   0
  -7   0   9    2.47   15.20   0
  -6   0   9  -11.20   10.77   0
   6   0  -9   13.43   16.57   0
  -5   0   9    9.26   20.74   0
   5   0  -9   12.32   18.43   0
  -4   0   9   -1.88   31.41   0
   4   0  -9   -4.66   15.50   0
   3   0  -9   -6.87   16.21   0
  -3   0   9  -16.95   25.95   0
   2   0  -9    7.03   17.04   0
  -2   0   9   -0.45   18.81   0
  -1   0   9  -23.81   17.11   0
   1   0  -9   28.16   18.12   0
   0   0  -9    3.70   12.64   0
   0   0   9   21.91   17.53   0
  -1   0  -9  -11.95   12.19   0
   1   0   9    0.92   17.10   0
   2   0   9   10.28   16.72   0
  -2   0  -9   22.60   16.04   0
   3   0   9   -2.79   16.13   0
  -3   0  -9   29.53   15.19   0
   4   0   9   -1.60   16.01   0
  -4   0  -9   -4.30   14.03   0
  -5   0  -9    0.79   11.32   0
   5   0   9   -0.47   18.96   0
  -6   0  -9   -3.93   14.38   0
   6   0   9   10.48   38.08   0
  -8   1   9  240.61   13.63   0
  -8  -1   9  220.20   13.95   0
   8  -1  -9  234.47   17.95   0
   8   1  -9  242.70   18.05   0
  -7  -1   9   -9.37   12.54   0
   7  -1  -9    1.41   18.53   0
   7   1  -9   15.37   22.77   0
  -7   1   9    2.45   12.30   0
  -6  -1   9  664.92   21.40   0
  -6   1   9  644.98   13.95   0
   6  -1  -9  727.03   18.96   0
   6   1  -9  719.16   19.13   0
  -5  -1   9  656.93   23.25   0
   5   1  -9  672.61   20.40   0
  -5   1   9  664.89   23.52   0
   5  -1  -9  731.70   20.47   0
  -4  -1   9  341.07   32.62   0
   4  -1  -9  374.85   16.71   0
   4   1  -9  372.19   16.76   0
  -4   1   9  353.86   23.22   0
   3  -1  -9   54.32   16.15   0
  -3   1   9   77.46   18.46   0
   3   1  -9   51.32   11.64   0
  -3  -1   9   73.51   18.19   0
   2  -1  -9 2458.35   23.12   0
   2   1  -9 2442.42   23.25   0
  -2  -1   9 2491.60   22.39   0
  -2   1   9 2480.07   35.50   0
  -1  -1   9   18.37   12.12   0
  -1   1   9   43.50   20.98   0
   1  -1  -9   45.85   13.06   0
   1   1  -9   30.23   13.06   0
   0  -1  -9  598.86   19.69   0
   0   1   9  565.40   14.28   0
   0  -1   9  541.89   14.51   0
   0   1  -9  569.96   19.84   0
  -1  -1  -9  222.06   13.02   0
  -1   1  -9  212.37   13.22   0
   1  -1   9  213.17   17.81   0
   1   1   9  227.78   17.38   0
   2  -1   9 1160.90   20.57   0
   2   1   9 1117.91   20.13   0
  -2  -1  -9 1178.46   19.84   0
  -2   1  -9 1148.57   19.82   0
   3  -1   9   71.62   16.56   0
   3   1   9   62.45   15.88   0
  -3   1  -9   59.80   11.08   0
  -3  -1  -9   85.30   15.38   0
  -4  -1  -9  682.30   17.41   0
  -4   1  -9  656.65   17.08   0
   4   1   9  676.98   18.75   0
   4  -1   9  689.98   19.24   0
   5   1   9 2133.09   58.29   0
  -5  -1  -9 2340.86   23.72   0
   5  -1   9 2216.93   28.53   0
  -5   1  -9 2228.23   22.39   0
   6   1   9  317.29   26.74   0
  -6  -1  -9  346.08   18.21   0
   6  -1   9  309.63   22.94   0
  -6   1  -9  334.67   15.74   0
   7  -1   9    9.35   34.43   0
  -8  -2   9   45.51   16.04   0
  -8   2   9   48.58   13.02   0
   8  -2  -9   51.25   16.51   0
   8   2  -9   56.06   20.26   0
  -7   2   9    8.73   12.10   0
  -7  -2   9    0.80   12.29   0
   7   2  -9   -0.49   18.48   0
   7  -2  -9   -9.07   18.57   0
   6   2  -9  352.47   17.63   0
  -6  -2   9  364.60   30.43   0
  -6   2   9  340.28   12.82   0
   6  -2  -9  358.57   17.84   0
   5   2  -9   45.09   18.49   0
   5  -2  -9   16.58   18.43   0
  -5   2   9   36.83   11.81   0
  -5  -2   9   21.89   20.82   0
   4  -2  -9 1954.82   17.87   0
   4   2  -9 1804.11   20.85   0
  -4  -2   9 1895.15   36.45   0
  -4   2   9 2098.33   36.48   0
   3   2  -9  117.78   16.50   0
   3  -2  -9  114.30   16.47   0
  -3  -2   9  123.97   11.16   0
  -3   2   9  106.75   25.75   0
   2  -2  -9  150.46   17.13   0
   2   2  -9  143.56   17.69   0
  -2  -2   9  143.95   16.58   0
  -2   2   9  126.75   19.89   0
  -1  -2   9 2043.08   22.08   0
  -1   2   9 2090.13   36.14   0
   1  -2  -9 2110.36   22.35   0
   1   2  -9 2032.07   22.98   0
   0  -2   9 1007.89   16.21   0
   0  -2  -9 1009.74   20.28   0
   0   2  -9 1038.49   21.11   0
   0   2   9 1038.45   34.00   0
   1   2   9  616.17   31.20   0
  -1  -2  -9  657.19   14.39   0
  -1   2  -9  653.17   14.78   0
   1  -2   9  659.25   14.75   0
   2  -2   9   24.87   12.02   0
  -2  -2  -9   15.51   16.09   0
   2   2   9   27.77   16.02   0
  -2   2  -9   36.80   11.61   0
   3  -2   9   18.44   11.73   0
  -3  -2  -9    7.99   10.79   0
  -3   2  -9   17.43   10.69   0
   3   2   9   16.68   15.72   0
  -4  -2  -9  127.14   14.81   0
  -4   2  -9  124.15   14.67   0
   4  -2   9  125.78   16.62   0
   4   2   9    2.06   21.93   0
   5  -2   9  826.40   22.73   0
  -5   2  -9  799.70   15.75   0
  -5  -2  -9  864.48   18.86   0
   5   2   9  841.44   25.96   0
  -6  -2  -9   11.94   14.50   0
  -6   2  -9   -1.53   12.29   0
   6  -2   9    9.28   16.61   0
   6   2   9    1.29   23.77   0
   7  -2   9   52.05   38.01   0
   8  -2   9   10.48   38.18   0
   8  -3  -9   80.21   24.72   0
  -8  -3   9   62.61   15.00   0
   8   3  -9   64.18   20.20   0
  -8   3   9   51.26   13.96   0
  -7   3   9  297.38   13.46   0
   7  -3  -9  308.51   19.55   0
   7   3  -9  304.53   19.61   0
  -7  -3   9  283.77   22.29   0
   6   3  -9  621.09   18.59   0
  -6   3   9  608.93   14.31   0
   6  -3  -9  642.83   18.21   0
  -6  -3   9  645.50   33.79   0
   5   3  -9  216.39   18.71   0
   5  -3  -9  252.66   18.70   0
  -5   3   9  222.14   16.84   0
  -5  -3   9  236.15   29.64   0
  -4   3   9   86.55   14.11   0
   4  -3  -9   85.04   11.11   0
   4   3  -9   72.36   15.58   0
  -4  -3   9   83.63   22.22   0
   3  -3  -9 2669.79   22.42   0
   3   3  -9 2618.88   23.00   0
  -3   3   9 2541.63   20.85   0
  -3  -3   9 2620.83   19.38   0
   2  -3  -9 1895.57   21.34   0
  -2  -3   9 1826.25   20.88   0
   2   3  -9 1888.46   22.03   0
  -2   3   9 1803.27   32.90   0
  -1   3   9  933.64   31.04   0
  -1  -3   9  967.50   19.14   0
   1  -3  -9 1011.45   19.60   0
   1   3  -9  985.54   15.94   0
   0  -3   9  881.37   15.36   0
   0   3  -9  901.90   15.75   0
   0   3   9  857.78   31.67   0
   0  -3  -9  890.25   19.48   0
   1   3   9 4862.27   50.74   0
  -1  -3  -9 5514.77   28.71   0
  -1   3  -9 5079.27   28.72   0
   1  -3   9 4955.57   25.81   0
   2  -3   9  350.53   13.41   0
  -2  -3  -9  366.84   16.83   0
  -2   3  -9  340.27   17.40   0
   2   3   9  334.49   34.63   0
   3  -3   9   66.44   16.90   0
   3   3   9   75.32   15.49   0
  -3  -3  -9  104.25   15.20   0
  -3   3  -9   82.91   15.65   0
  -4  -3  -9   45.15   14.23   0
  -4   3  -9   30.04   14.17   0
   4  -3   9   23.12   16.31   0
   4   3   9   24.08   15.02   0
  -5   3  -9   33.74   11.36   0
  -5  -3  -9   40.48   13.82   0
   5  -3   9   49.86   23.05   0
   5   3   9   50.30   21.83   0
  -6   3  -9  442.95   15.66   0
  -6  -3  -9  490.24   19.72   0
   6  -3   9  438.02   22.51   0
   6   3   9  422.78   23.78   0
  -7   3  -9   17.45   20.66   0
  -7   3  -9   16.48   20.00   0
   8  -3   9   90.66   42.21   0
  -8   4   9  214.58   14.87   0
   8  -4  -9  243.93   21.02   0
   8   4  -9  242.29   25.28   0
  -8  -4   9  233.76   19.18   0
  -7   4   9  337.54   13.45   0
   7  -4  -9  347.94   19.22   0
   7   4  -9  336.60   19.49   0
  -7  -4   9  343.77   21.75   0
   6  -4  -9  522.62   17.61   0
  -6   4   9  470.00   11.17   0
  -6  -4   9  528.58   24.47   0
   6   4  -9  504.47   17.95   0
  -5  -4   9   32.65   19.44   0
   5  -4  -9   44.92   12.63   0
   5   4  -9   41.90   17.91   0
  -5   4   9   30.24   16.14   0
  -4  -4   9   59.95   14.85   0
  -4   4   9   61.74    9.85   0
   4   4  -9   69.49   15.58   0
   4  -4  -9   74.52   19.86   0
   3   4  -9   31.72   16.52   0
   3  -4  -9    5.97   23.17   0
  -3  -4   9   28.53   15.36   0
  -3   4   9   26.23   14.35   0
  -2  -4   9  424.20   17.17   0
   2   4  -9  433.73   13.76   0
   2  -4  -9  382.72   19.08   0
  -2   4   9  407.75   16.26   0
  -1  -4   9  149.22   17.18   0
  -1   4   9  181.84   16.11   0
   1  -4  -9  143.16   12.25   0
   1   4  -9  162.44   18.04   0
   0  -4   9  139.10   12.58   0
   0  -4  -9  150.04   16.90   0
   0   4  -9  128.08   17.96   0
   0   4   9  136.25   16.33   0
  -1   4  -9    9.70   17.13   0
  -1  -4  -9    1.36   11.54   0
   1  -4   9   -2.12   12.27   0
   1   4   9  -16.04   15.82   0
   2  -4   9   17.67   16.72   0
  -2  -4  -9   25.41   15.30   0
   2   4   9    8.43   10.78   0
  -2   4  -9    9.20   16.10   0
   3  -4   9  504.36   18.15   0
  -3  -4  -9  496.05   16.66   0
   3   4   9  462.73   16.71   0
  -3   4  -9  489.71   17.09   0
  -4  -4  -9  391.69   15.84   0
  -4   4  -9  367.79   15.91   0
   4  -4   9  368.63   13.63   0
   4   4   9  383.89   16.39   0
  -5  -4  -9  174.18   12.15   0
   5  -4   9  193.48   19.01   0
   5   4   9  171.40   18.08   0
  -5   4  -9  160.19   12.56   0
   6   4   9  470.66   23.20   0
  -6  -4  -9  553.55   18.61   0
   6  -4   9  454.57   18.77   0
   6   4   9  473.89   26.04   0
  -6   4  -9  464.43   15.37   0
  -7   4  -9  256.32   16.83   0
  -7   4  -9  299.89   19.47   0
   8  -4   9   25.13   36.54   0
  -8   5   9    5.43   13.27   0
   8  -5  -9    4.83   19.65   0
   8   5  -9    3.30   19.22   0
  -8  -5   9  -40.40   39.06   0
  -7   5   9  176.58   12.64   0
   7  -5  -9  165.98   18.37   0
   7   5  -9  172.67   18.61   0
  -7  -5   9  259.40   35.35   0
  -6  -5   9  921.84   25.21   0
   6  -5  -9  881.02   18.43   0
   6   5  -9  793.63   18.44   0
  -6   5   9  800.10   16.25   0
   5   5  -9  166.50   17.95   0
  -5   5   9  162.71   11.53   0
  -5  -5   9  195.70   27.22   0
   5  -5  -9  171.70   25.73   0
   4  -5  -9   39.21   28.42   0
  -4   5   9   42.11   13.69   0
  -4  -5   9    6.40   14.56   0
   4   5  -9   27.86   15.53   0
   3   5  -9  189.40   16.95   0
  -3  -5   9  202.13   16.02   0
   3  -5  -9  213.99   23.35   0
  -3   5   9  202.52   14.85   0
  -2  -5   9   97.05   16.07   0
   2   5  -9  113.17   12.50   0
  -2   5   9  101.87   11.03   0
   2  -5  -9  111.44   23.60   0
  -1  -5   9  145.73   16.93   0
  -1   5   9  166.84   11.27   0
   1  -5  -9  139.63   17.87   0
   1   5  -9  151.88   17.82   0
   0  -5  -9   86.38   11.75   0
   0  -5   9   77.77   12.07   0
   0   5  -9   86.51   17.54   0
   0   5   9   64.12   11.25   0
  -1  -5  -9 2094.08   21.16   0
  -1   5  -9 1996.96   21.89   0
   1  -5   9 1793.53   17.74   0
   1   5   9 2019.43   20.69   0
   2  -5   9  250.78   17.37   0
  -2  -5  -9  279.93   16.30   0
   2   5   9  274.03   16.16   0
  -2   5  -9  285.63   16.76   0
   3   5   9   94.98   14.92   0
   3  -5   9  105.97   16.87   0
  -3  -5  -9   92.25   14.95   0
  -3   5  -9   90.34   15.54   0
   4   5   9  476.58   16.18   0
  -4  -5  -9  505.59   16.11   0
  -4   5  -9  472.49   12.54   0
   4  -5   9  507.33   17.80   0
   5   5   9   58.82   16.97   0
  -5  -5  -9   45.51   11.21   0
  -5   5  -9   59.63   13.13   0
   5  -5   9   56.71   18.43   0
   6  -5   9   24.39   19.19   0
   6   5   9   16.23   18.87   0
   6   5   9   22.51   18.94   0
  -6   5  -9    8.38    9.90   0
  -7   5  -9   74.08   14.34   0
  -7   5  -9   86.00   15.21   0
   8  -5   9  142.72   30.69   0
   8   6  -9   -0.07   22.96   0
   8  -6  -9    6.23   19.71   0
  -8   6   9   -0.38   13.87   0
  -8  -6   9   41.53   38.40   0
  -8   6   9    7.78   13.19   0
  -7   6   9  246.69   12.60   0
   7  -6  -9  246.66   18.36   0
   7   6  -9  264.86   18.39   0
  -7  -6   9  245.98   25.50   0
  -6  -6   9   36.66   30.54   0
  -6   6   9    7.78   13.67   0
   6   6  -9    3.98   15.39   0
   6  -6  -9   52.75   19.77   0
  -5  -6   9  212.17   17.24   0
   5  -6  -9  234.34   25.80   0
   5   6  -9  216.18   17.91   0
  -5   6   9  209.89   15.98   0
  -4  -6   9   35.53   13.09   0
   4  -6  -9   20.66   27.77   0
   4   6  -9   67.34   13.92   0
  -4   6   9   73.09   12.26   0
   3  -6  -9 1651.93   33.58   0
  -3  -6   9 1506.41   19.30   0
   3   6  -9 1673.05   17.14   0
  -3   6   9 1675.02   18.39   0
  -2  -6   9   86.66   15.70   0
   2   6  -9   72.54   17.25   0
   2  -6  -9  107.84   23.58   0
  -2   6   9  104.34   10.63   0
  -1  -6   9   39.88   15.94   0
  -1   6   9   55.05   14.88   0
   1  -6  -9   65.09   23.76   0
   1   6  -9   63.09   17.30   0
   0  -6  -9   41.30   23.72   0
   0   6  -9   20.85   17.25   0
   0  -6   9   30.31   11.61   0
   0   6   9   32.38   14.97   0
  -1  -6  -9   73.28   15.65   0
   1  -6   9  111.62   16.66   0
  -1   6  -9   67.65   16.95   0
   1   6   9   89.78   10.83   0
  -2  -6  -9  119.47   15.47   0
   2  -6   9  122.69   17.19   0
   2   6   9  131.41   15.28   0
  -2   6  -9  128.05   11.86   0
   3   6   9   22.97   10.31   0
   3  -6   9   25.75   11.74   0
  -3  -6  -9   11.57   14.64   0
  -3   6  -9   15.60   10.69   0
   4   6   9  914.89   20.02   0
  -4   6  -9  980.54   20.29   0
   4  -6   9 1013.84   22.24   0
  -4  -6  -9  956.43   20.29   0
  -5  -6  -9  179.12   12.00   0
   5   6   9  149.39   16.68   0
  -5   6  -9  162.16   14.47   0
   5  -6   9  155.25   13.07   0
  -6   6  -9    4.49   13.63   0
   6  -6   9   24.19   17.23   0
   6   6   9    9.00   20.42   0
  -6   6  -9   16.30   12.31   0
   6   6   9   -5.10   19.89   0
  -7   6  -9  130.89   12.90   0
  -7   6  -9  115.90   14.87   0
   8  -7  -9   10.44   19.45   0
  -8   7   9   11.04   12.82   0
   8   7  -9  -14.43   18.40   0
   7   7  -9   97.35   17.47   0
  -7  -7   9  146.35   33.84   0
   7  -7  -9   94.05   23.63   0
  -7   7   9  113.95   12.18   0
   6  -7  -9  161.93   20.91   0
   6   7  -9  142.69   15.55   0
  -6  -7   9  193.86   30.04   0
  -6   7   9  153.23   15.76   0
   5  -7  -9  386.20   29.17   0
  -5  -7   9  394.61   17.31   0
   5   7  -9  414.42   18.05   0
  -5   7   9  368.11   11.89   0
  -4  -7   9  180.98   13.07   0
   4   7  -9  158.92   13.74   0
  -4   7   9  200.25   16.76   0
   4  -7  -9  169.26   19.53   0
   3  -7  -9  166.08   28.95   0
   3   7  -9  135.28   16.36   0
  -3  -7   9  137.14   15.55   0
  -3   7   9  138.81   10.36   0
  -2  -7   9  -16.26   15.40   0
   2   7  -9    5.21   11.78   0
  -2   7   9    1.16   14.43   0
   2  -7  -9   -4.53   29.27   0
   1   7  -9   27.55   12.23   0
  -1  -7   9   23.43   11.51   0
  -1   7   9    9.61   14.63   0
   1  -7  -9   26.40   23.72   0
   0  -7   9   96.91   11.93   0
   0   7  -9  121.06   12.43   0
   0   7   9  100.66   10.75   0
   0  -7  -9   88.30   24.28   0
   1   7   9   25.96   10.58   0
   1  -7   9   34.19   16.42   0
  -1  -7  -9   11.19   23.60   0
  -1   7  -9   12.76   11.82   0
  -2  -7  -9   -1.73   10.42   0
   2  -7   9   29.85   16.43   0
  -2   7  -9    7.16   15.68   0
   2   7   9    0.81   14.50   0
   3  -7   9  449.00   17.37   0
   3   7   9  381.97   15.89   0
  -3  -7  -9  411.00   15.65   0
  -3   7  -9  400.29   16.37   0
  -4  -7  -9  130.97   16.90   0
  -4   7  -9  127.16   17.50   0
   4   7   9  134.08   17.23   0
   4  -7   9  151.85   13.65   0
  -5   7  -9  252.53   15.68   0
   5   7   9  226.05   16.29   0
  -5  -7  -9  268.26   12.33   0
   5  -7   9  217.22   17.88   0
  -6   7  -9  261.26   13.97   0
   6  -7   9  246.91   19.68   0
   6   7   9  251.36   20.13   0
   6   7   9  259.79   23.15   0
  -6   7  -9  300.14   15.08   0
  -7   7  -9   36.64   11.62   0
  -7   7  -9   51.76   11.95   0
   7   7   9   43.20   23.71   0
   7   7   9   41.76   30.68   0
   7  -8  -9   82.77   22.71   0
   7   8  -9   76.95   17.07   0
  -7  -8   9   69.44   33.64   0
  -7   8   9   78.51   11.73   0
  -6   8   9   31.29   16.88   0
   6  -8  -9   30.73   20.19   0
  -6  -8   9   47.72   20.93   0
   6   8  -9   48.80   18.44   0
  -5  -8   9  120.06   15.79   0
   5   8  -9  122.21   12.06   0
  -5   8   9  106.58   10.69   0
   5  -8  -9  144.60   21.81   0
  -4  -8   9  262.52   12.95   0
   4  -8  -9  194.79   26.60   0
  -4   8   9  276.69   16.37   0
   4   8  -9  250.72   18.78   0
   3   8  -9 1260.81   20.74   0
   3  -8  -9 1232.93   24.33   0
  -3  -8   9 1297.55   19.82   0
  -3   8   9 1268.57   18.35   0
  -2  -8   9 1753.26   19.74   0
   2   8  -9 1868.27   17.12   0
  -2   8   9 1806.19   15.53   0
   2  -8  -9 1904.02   33.99   0
   1   8  -9  651.57   13.90   0
  -1  -8   9  636.52   17.42   0
  -1   8   9  698.39   15.96   0
   1  -8  -9  661.78   31.34   0
   0  -8  -9 1481.05   35.24   0
   0  -8   9 1414.38   15.99   0
   0   8  -9 1461.65   16.32   0
   0   8   9 1470.14   18.12   0
   1   8   9  833.76   13.21   0
  -1  -8  -9  933.38   34.27   0
   1  -8   9  876.61   18.46   0
  -1   8  -9  907.62   18.72   0
  -2  -8  -9  475.52   12.08   0
   2  -8   9  488.57   13.13   0
   2   8   9  477.93   15.81   0
  -2   8  -9  486.01   17.02   0
   3  -8   9  156.25   19.70   0
   3   8   9  130.76   12.74   0
  -3  -8  -9  115.90   17.53   0
  -3   8  -9  121.04   18.67   0
  -4  -8  -9  340.45   17.24   0
   4  -8   9  321.19   19.23   0
   4   8   9  325.92   17.48   0
  -4   8  -9  338.44   13.01   0
  -5  -8  -9   47.36   10.74   0
   5   8   9   42.88   15.50   0
   5   8   9   38.09   14.69   0
  -5   8  -9   53.37   15.02   0
   5  -8   9   37.94   11.70   0
   6  -8   9   66.96   18.42   0
   6   8   9   64.36   18.73   0
   6   8   9   76.20   17.47   0
  -6   8  -9   60.81   12.59   0
  -6   8  -9   73.08   13.60   0
  -7   8  -9   46.82   13.92   0
   7   8   9   42.33   23.13   0
  -7   8  -9   57.05   14.25   0
   7   8   9   55.57   28.27   0
   7   9  -9  293.19   20.51   0
  -7   9   9  267.09   13.51   0
  -7   9   9  211.03   14.96   0
   7  -9  -9  240.25   39.07   0
  -7  -9   9  228.59   40.46   0
  -6   9   9  121.08   16.66   0
   6   9  -9  107.02   18.49   0
  -6  -9   9   71.28   13.06   0
   6  -9  -9  145.42   24.38   0
  -5  -9   9  296.79   15.99   0
   5   9  -9  299.99   16.83   0
  -5   9   9  320.65   15.02   0
   5  -9  -9  283.16   29.91   0
  -4  -9   9  115.84   16.69   0
  -4   9   9   96.87   15.51   0
   4   9  -9  124.97   17.86   0
   4  -9  -9   77.89   25.90   0
  -3   9   9  405.02   12.75   0
   3   9  -9  434.14   19.99   0
   3  -9  -9  408.78   27.75   0
  -3  -9   9  389.77   13.72   0
  -2  -9   9  902.77   13.67   0
   2   9  -9  932.45   18.29   0
  -2   9   9  896.63   16.35   0
   2  -9  -9  904.21   31.10   0
   1   9  -9  883.13   14.38   0
  -1   9   9  894.56   16.57   0
  -1  -9   9  844.35   13.81   0
   1  -9  -9  915.93   31.75   0
   0  -9   9  153.20   15.95   0
   0  -9  -9  158.11   29.35   0
   0   9  -9  149.12   12.17   0
   0   9   9  142.69   10.65   0
   1   9   9   58.88   14.55   0
  -1  -9  -9   78.45   28.99   0
  -1   9  -9   55.06   11.60   0
   1  -9   9   76.09   16.00   0
   2  -9   9  685.77   15.77   0
   2   9   9  715.69   17.58   0
  -2   9  -9  730.77   20.94   0
  -2  -9  -9  678.25   29.09   0
   3  -9   9    0.53   18.25   0
   3   9   9    7.20   11.71   0
  -3  -9  -9   10.59   16.64   0
  -3   9  -9   13.71   12.61   0
  -4  -9  -9  333.20   16.75   0
   4  -9   9  290.72   18.11   0
  -4   9  -9  294.45   16.98   0
   4   9   9  280.84   12.26   0
   5  -9   9   12.11   15.39   0
   5   9   9   18.15   14.98   0
   5   9   9    3.13   14.30   0
  -5   9  -9   19.21   14.66   0
  -6   9  -9    5.72   12.82   0
  -6   9  -9   -0.51   12.24   0
   6   9   9  -11.80   17.82   0
   6   9   9   -2.83   16.62   0
   7   9   9   41.94   26.76   0
   7   9   9   35.80   24.48   0
  -7   9  -9   50.35   14.06   0
  -7   9  -9   50.88   13.87   0
  -7 -10   9  189.76   38.10   0
  -7  10   9   98.27   19.08   0
  -7  10   9  109.64   15.17   0
   7  10  -9  121.56   19.48   0
   7 -10  -9  125.43   27.19   0
  -6  10   9  274.98   16.76   0
  -6 -10   9  237.92   10.66   0
   6  10  -9  259.67   18.60   0
   6 -10  -9  266.10   34.51   0
   5 -10  -9  468.79   29.86   0
  -5 -10   9  405.60   19.27   0
  -5  10   9  382.66   18.06   0
   5  10  -9  403.37   14.97   0
  -4 -10   9   40.38   15.66   0
  -4  10   9   10.25   10.37   0
   4  10  -9   -6.28   16.67   0
   4 -10  -9   15.17   21.20   0
   3  10  -9   27.24   18.08   0
  -3  10   9    4.39   11.34   0
  -3 -10   9    8.29   16.99   0
   3 -10  -9   35.29   18.35   0
  -2 -10   9   20.61   17.93   0
   2  10  -9    3.66   19.31   0
  -2  10   9   19.22   12.10   0
   2 -10  -9   55.10   26.76   0
   1  10  -9  364.44   15.01   0
  -1  10   9  386.28   18.15   0
  -1 -10   9  349.58   19.41   0
   1 -10  -9  356.58   28.97   0
   0 -10  -9  306.27   21.27   0
   0  10   9  302.62   10.86   0
   0 -10   9  330.67   17.86   0
   0  10  -9  314.89   14.81   0
   1  10   9    6.94   12.34   0
  -1  10  -9   60.11   19.28   0
  -1 -10  -9   21.15   27.05   0
   1 -10   9    6.52   18.95   0
   2 -10   9  662.81   19.83   0
   2  10   9  682.75   18.17   0
  -2  10  -9  626.43   19.81   0
  -2 -10  -9  638.76   27.69   0
  -3  10  -9  759.09   14.63   0
   3 -10   9  755.20   19.55   0
   3  10   9  751.18   18.12   0
  -3 -10  -9  757.76   18.29   0
  -4 -10  -9  202.92   11.78   0
  -4  10  -9  196.14   16.06   0
   4  10   9  191.88   15.44   0
   4  10   9  192.85   16.08   0
   4 -10   9  204.40   16.93   0
  -5  10  -9    4.85   19.08   0
   5  10   9   15.76   17.67   0
  -5  10  -9    8.35   12.66   0
   5  10   9  -11.93   18.75   0
   5 -10   9   23.19   13.28   0
   6  10   9   72.76   16.40   0
  -6  10  -9   66.70    9.65   0
  -6  10  -9   71.76   12.40   0
   6  10   9   67.25   17.56   0
  -6  11   9   39.90   17.92   0
  -6  11   9   29.47   17.26   0
  -6 -11   9   32.60   14.14   0
   6  11  -9   37.13   17.13   0
   6 -11  -9    3.37   33.05   0
   5 -11  -9   35.13   31.61   0
   5  11  -9   17.18   13.21   0
  -5 -11   9   21.98   12.48   0
  -5  11   9    8.28   16.81   0
  -4 -11   9   21.10   10.67   0
   4  11  -9   28.09   16.08   0
  -4  11   9  -19.87   14.33   0
   4 -11  -9    3.69   21.15   0
   3  11  -9  108.53   17.52   0
  -3 -11   9  106.39   11.63   0
  -3  11   9  136.81   15.52   0
   3 -11  -9  163.32   31.11   0
  -2 -11   9   97.09   12.38   0
   2  11  -9  109.23   13.01   0
  -2  11   9  125.78   16.33   0
   2 -11  -9   83.37   18.83   0
   1  11  -9  107.05   18.87   0
  -1 -11   9  128.48   12.90   0
  -1  11   9  124.78   12.12   0
   1 -11  -9  156.91   19.43   0
   0  11   9   26.11   11.61   0
   0 -11  -9   32.22   18.27   0
   0 -11   9   -4.90   12.66   0
   0  11  -9   -5.22   13.06   0
   1  11   9  117.36   16.58   0
  -1  11  -9  103.41   13.04   0
   1 -11   9   79.79   12.95   0
  -1 -11  -9  107.38   24.38   0
   2 -11   9  193.95   13.11   0
   2  11   9  214.73   12.11   0
  -2  11  -9  215.58   18.04   0
  -2 -11  -9  189.99   19.77   0
   3 -11   9  -27.41   16.87   0
   3  11   9  -15.92   10.92   0
  -3  11  -9   23.41   16.25   0
  -3 -11  -9    8.06   30.60   0
   4  11   9   11.50   10.54   0
  -4 -11  -9  -17.46   14.85   0
   4 -11   9   -3.92   15.53   0
  -4  11  -9  -10.62   10.61   0
   4  11   9   -1.00   10.19   0
   5  11   9   23.93   18.05   0
  -5  11  -9   34.66   18.50   0
  -5  11  -9   22.23   17.54   0
   5 -11   9   45.55   18.39   0
   5  11   9   29.50   12.27   0
  -6  11  -9  -10.77   15.15   0
  -6  11  -9   17.64   11.58   0
   6  11   9    0.20   19.08   0
   6  11   9   -0.43   20.28   0
  -6  12   9   48.13   13.56   0
  -6  12   9   38.65   18.12   0
  -6 -12   9   35.77   15.97   0
   6  12  -9   30.20   19.92   0
   6 -12  -9   22.99   38.56   0
  -5 -12   9  376.89   18.08   0
   5 -12  -9  372.66   34.68   0
   5  12  -9  345.24   14.31   0
  -5  12   9  349.21   13.10   0
  -5  12   9  402.91   12.82   0
  -4 -12   9  113.00   18.16   0
   4  12  -9   94.45   19.67   0
  -4  12   9   87.36   17.56   0
   4 -12  -9   63.06   29.06   0
   3  12  -9  119.12   16.55   0
  -3 -12   9  125.95   15.45   0
   3 -12  -9  123.79   30.38   0
  -3  12   9  134.22   14.75   0
  -2 -12   9  167.60   16.50   0
  -2  12   9  154.04   15.63   0
   2  12  -9  135.74   12.52   0
   2 -12  -9  134.21   32.00   0
   1 -12  -9  137.00   26.23   0
   1  12  -9  120.80   17.89   0
  -1  12   9  155.53   11.80   0
  -1 -12   9  123.33   17.24   0
   0 -12  -9  345.99   26.95   0
   0  12   9  323.45   16.76   0
   0  12  -9  349.18   13.28   0
   0 -12   9  315.26   17.95   0
  -1  12  -9   32.17   12.32   0
   1 -12   9   25.14   16.85   0
   1  12   9   44.90   11.27   0
  -1 -12  -9   39.79   19.97   0
   2 -12   9  152.57   12.37   0
   2  12   9  203.29   15.77   0
  -2  12  -9  217.38   16.89   0
  -2 -12  -9  199.97   23.45   0
  -3 -12  -9   77.18   27.25   0
   3  12   9   83.70   14.92   0
   3 -12   9   42.95   16.22   0
   3  12   9   69.29   10.78   0
  -3  12  -9  102.23   15.69   0
   4  12   9   23.23   13.42   0
   4 -12   9   80.90   13.32   0
   4  12   9   64.79   17.48   0
  -4  12  -9   59.95   19.28   0
  -4  12  -9   59.61   18.42   0
   5  12   9   74.27   16.42   0
   5  12   9   60.13   17.47   0
   5 -12   9   35.97   17.63   0
  -5  12  -9   64.47   16.88   0
  -5  12  -9   64.20   12.87   0
   6  12   9  245.38   20.92   0
  -6  12  -9  298.09   16.90   0
  -6  12  -9  221.74   19.18   0
   6  12   9  300.89   19.40   0
   5 -13  -9    8.61   33.12   0
  -5  13   9   -2.71   14.06   0
  -5  13   9    7.00   13.47   0
  -5 -13   9   28.08   17.96   0
   5  13  -9   36.73   19.12   0
  -4 -13   9    4.52   12.38   0
   4 -13  -9   62.29   24.00   0
  -4  13   9   28.88   16.90   0
  -4  13   9   41.47   16.62   0
   4  13  -9    3.45   18.33   0
   3 -13  -9  480.37   30.22   0
  -3 -13   9  391.18   14.23   0
   3  13  -9  447.81   20.36   0
  -3  13   9  459.63   18.57   0
  -2 -13   9  820.35   13.55   0
   2  13  -9  843.13   14.10   0
  -2  13   9  886.00   16.69   0
   2 -13  -9  898.98   24.17   0
   1  13  -9  382.73   17.36   0
  -1 -13   9  348.42   12.42   0
  -1  13   9  345.76   15.77   0
   1 -13  -9  393.78   31.98   0
   0  13  -9   76.93   11.97   0
   0 -13   9   93.22   11.55   0
   0 -13  -9   77.16   31.45   0
   0  13   9  101.52   10.98   0
   1  13   9   20.71   14.63   0
   1  13   9    5.72   10.61   0
  -1  13  -9    5.62   15.96   0
  -1 -13  -9   30.71   22.36   0
   1 -13   9   11.78   15.80   0
   2 -13   9  378.65   12.39   0
   2  13   9  330.34   11.66   0
  -2  13  -9  353.34   16.59   0
   2  13   9  371.52   15.88   0
  -2 -13  -9  406.69   24.39   0
   3 -13   9   21.10   18.80   0
   3  13   9   -5.12   12.96   0
   3  13   9   13.08   17.60   0
  -3 -13  -9    4.66   26.48   0
  -3  13  -9   25.33   13.06   0
   4  13   9   19.93   12.27   0
   4 -13   9    6.83   17.75   0
   4  13   9  -12.03   11.72   0
  -4  13  -9   -2.51   18.20   0
  -4  13  -9   -2.12   17.36   0
   5  13   9   -3.86   20.26   0
   5  13   9  -16.55   18.98   0
  -5  13  -9   35.13   19.62   0
  -5  13  -9   15.55   14.55   0
   5 -14  -9   15.83   27.60   0
  -5  14   9   19.10   18.69   0
  -5  14   9    2.31   12.86   0
  -5 -14   9    8.05   18.59   0
   5  14  -9  -14.42   19.79   0
  -4  14   9  169.09   16.45   0
  -4 -14   9  165.03   12.26   0
  -4  14   9  158.89   12.18   0
   4 -14  -9  117.94   33.90   0
   4  14  -9  139.02   17.89   0
   3  14  -9  271.53   19.15   0
  -3 -14   9  275.57   13.34   0
   3 -14  -9  311.72   26.06   0
  -3  14   9  255.63   17.94   0
  -3  14   9  334.56   12.91   0
  -2 -14   9  857.11   19.92   0
   2  14  -9  844.12   20.95   0
  -2  14   9  838.42   14.97   0
  -2  14   9  706.12   19.45   0
   2 -14  -9  753.44   23.99   0
   1  14  -9  185.84   14.51   0
  -1  14   9  208.28   13.51   0
  -1 -14   9  193.24   13.94   0
  -1  14   9  205.85   13.31   0
   1 -14  -9  228.82   21.62   0
   0 -14   9  265.75   11.71   0
   0 -14  -9  343.90   14.06   0
   0  14   9  270.41   17.21   0
   0  14   9  236.04   16.92   0
   0  14  -9  288.67   18.47   0
   1 -14   9  167.55   19.59   0
   1  14   9  217.26   13.15   0
  -1  14  -9  210.59   13.85   0
   1  14   9  163.10   13.43   0
  -1 -14  -9  228.34   23.35   0
   2  14   9  -12.09   17.40   0
  -2  14  -9   10.26   18.46   0
   2  14   9   44.06   17.95   0
  -2 -14  -9   15.69   21.61   0
   2 -14   9   28.74   13.20   0
   3 -14   9  286.79   13.49   0
   3  14   9  262.60   13.33   0
   3  14   9  303.85   17.74   0
  -3 -14  -9  295.60   28.49   0
  -3  14  -9  290.66   14.15   0
  -3  14  -9  263.87   18.56   0
   4  14   9  201.19   17.51   0
   4  14   9  225.38   12.47   0
   4 -14   9  214.79   13.01   0
  -4  14  -9  218.65   13.62   0
  -4  14  -9  201.01   12.78   0
  -5  14  -9   54.65   13.78   0
  -5  14  -9   69.90   13.26   0
   5  14   9   27.29   19.36   0
   5  14   9   53.20   12.83   0
  -4 -15   9   10.67   13.58   0
  -4  15   9   -1.33   13.56   0
   4 -15  -9    3.24   27.40   0
   4  15  -9   -1.10   20.01   0
  -4  15   9   20.75   13.33   0
  -3  15   9    7.02   11.65   0
  -3  15   9   45.84   16.31   0
  -3 -15   9   12.64   16.45   0
   3 -15  -9   39.70   33.34   0
   3  15  -9   -3.26   12.30   0
  -2 -15   9  222.73   17.84   0
   2  15  -9  202.44   13.54   0
  -2  15   9  190.87   17.47   0
  -2  15   9  245.68   17.62   0
   2 -15  -9  307.77   25.10   0
   1  15  -9   58.63   13.11   0
  -1 -15   9   24.82   18.09   0
  -1  15   9   51.30   12.46   0
  -1  15   9   27.67   17.39   0
   1 -15  -9   37.48   12.95   0
   0  15  -9  326.48   19.20   0
   0 -15   9  305.45   13.62   0
   0  15   9  283.92   18.39   0
   0  15   9  349.08   13.20   0
   0 -15  -9  353.21   18.84   0
   1 -15   9  268.80   18.49   0
  -1  15  -9  237.83   13.49   0
   1  15   9  257.98   17.80   0
  -1 -15  -9  255.44   27.85   0
   1  15   9  206.42   12.92   0
   2 -15   9  -23.77   17.87   0
   2  15   9   23.92   11.73   0
  -2  15  -9   -1.62   12.58   0
  -2  15  -9   31.53   18.23   0
   2  15   9  -24.91   17.14   0
  -2 -15  -9    9.64   26.28   0
  -3  15  -9   37.48   12.19   0
  -3  15  -9   12.22   17.66   0
   3 -15   9   25.43   17.01   0
   3  15   9   22.61   11.90   0
   3  15   9    5.65   11.62   0
  -3 -15  -9   20.39   31.74   0
   4  15   9  152.45   15.01   0
   4  15   9  261.45   19.79   0
  -4  15  -9  224.26   14.94   0
  -4  15  -9  305.91   20.78   0
  -3  16   9  190.03   13.87   0
  -3  16   9  199.64   19.58   0
   3  16  -9  164.20   20.53   0
   3  16  -9  131.42   15.12   0
  -3 -16   9  152.12   14.35   0
   3 -16  -9  190.66   40.26   0
  -2 -16   9    7.01   18.34   0
  -2  16   9   49.74   13.89   0
  -2  16   9   60.30   18.08   0
   2  16  -9   28.87   14.79   0
   2 -16  -9   47.02   34.13   0
  -1  16   9   26.86   11.72   0
  -1  16   9   19.33   16.72   0
   1  16  -9   -9.83   17.95   0
  -1 -16   9   63.36   12.26   0
   0  16   9   16.34   11.72   0
   0 -16   9   17.57   16.94   0
   0  16   9   20.84   16.73   0
   0  16  -9   21.09   17.48   0
   1  16   9  -11.90   11.83   0
   1 -16   9  -23.78   12.19   0
  -1  16  -9   17.73   12.48   0
  -1  16  -9   24.06   12.09   0
   1  16   9  -16.02   16.41   0
  -2  16  -9   17.38   14.52   0
   2 -16   9    8.43   14.70   0
   2  16   9   37.37   19.92   0
   2  16   9   -3.79   19.85   0
  -2  16  -9   12.88   15.24   0
  -2 -16  -9   43.41   28.64   0
  -3  16  -9    7.46   13.76   0
  -3  16  -9   30.08   14.11   0
   3 -16   9   14.59   13.88   0
   3  16   9   16.58   19.40   0
   3  16   9   10.09   13.32   0
  -3 -16  -9   22.68   37.23   0
  -2 -17   9   29.02   13.44   0
   2  17  -9   77.70   14.18   0
   2  17  -9   37.01   14.03   0
  -2  17   9    7.52   18.75   0
  -2  17   9   14.36   18.86   0
   2 -17  -9   64.66   38.90   0
   1  17  -9    0.44   14.26   0
   1  17  -9  -21.65   14.43   0
  -1 -17   9   -8.04   13.90   0
  -1  17   9  -24.43   19.15   0
  -1  17   9   23.24   19.23   0
   0  17   9   37.92   13.36   0
   0 -17   9   27.87   19.67   0
   0  17  -9   20.70   20.12   0
   0  17  -9   14.99   20.42   0
   0  17   9   32.02   19.55   0
   1  17   9  210.01   19.73   0
  -1  17  -9  217.35   14.77   0
   1  17   9  250.70   19.70   0
  -1 -17  -9  239.63   33.24   0
  -1  17  -9  231.31   21.28   0
   1 -17   9  198.35   20.27   0
   2 -17   9   33.68   19.44   0
  -2  17  -9   76.33   13.70   0
   2  17   9   25.75   13.49   0
  -2  17  -9   41.04   14.44   0
  -2 -17  -9   66.79   31.43   0
   2  17   9   29.86   18.74   0
   8   0 -10  373.28   21.60   0
  -8   0  10  358.67   16.17   0
  -7   0  10  126.62   12.98   0
   7   0 -10  139.38   22.87   0
  -6   0  10  665.05   14.26   0
   6   0 -10  728.06   18.47   0
  -5   0  10   13.78   20.13   0
   5   0 -10    5.56   18.03   0
  -4   0  10  244.33   31.66   0
   4   0 -10  196.46   11.55   0
  -3   0  10  700.34   21.19   0
   3   0 -10  676.40   13.86   0
   2   0 -10  281.90   12.69   0
  -2   0  10  269.50   19.68   0
  -1   0  10   14.18   16.01   0
   1   0 -10    2.48   16.65   0
   0   0  10 1076.90   15.29   0
   0   0 -10 1029.30   15.16   0
  -1   0 -10  124.24   16.57   0
   1   0  10  142.80   16.69   0
   2   0  10  282.23   12.64   0
  -2   0 -10  293.92   12.15   0
   3   0  10    2.76   15.77   0
  -3   0 -10    7.88   14.68   0
   4   0  10 1869.76   22.86   0
  -4   0 -10 1833.18   20.98   0
   5   0  10    3.96   18.23   0
  -5   0 -10    9.90   10.94   0
  -6   0 -10  485.19   16.43   0
   6   0  10  452.43   40.40   0
   8  -1 -10   25.30   23.99   0
  -8   1  10    3.40   13.82   0
  -8  -1  10   19.67   17.04   0
   8   1 -10   11.41   19.77   0
   7  -1 -10   41.86   18.54   0
  -7   1  10   69.01   11.87   0
  -7  -1  10   50.18   12.47   0
   7   1 -10   49.15   18.56   0
   6  -1 -10  376.60   17.28   0
   6   1 -10  374.20   17.38   0
  -6   1  10  297.78   12.99   0
  -6  -1  10  399.34   23.68   0
   5   1 -10  566.47   19.34   0
   5  -1 -10  582.00   14.65   0
  -5  -1  10  601.23   29.87   0
  -5   1  10  584.73   22.42   0
   4   1 -10 1247.93   15.42   0
  -4   1  10 1282.32   26.21   0
  -4  -1  10 1381.75   34.45   0
   4  -1 -10 1267.58   15.36   0
   3  -1 -10   15.27   15.79   0
   3   1 -10   19.87   11.26   0
  -3  -1  10   36.41   17.73   0
  -3   1  10   16.27   18.00   0
   2  -1 -10  343.81   17.17   0
   2   1 -10  326.15   17.18   0
  -2  -1  10  324.05   16.35   0
  -2   1  10  352.95   20.24   0
  -1   1  10   35.57   19.48   0
  -1  -1  10   70.11   16.03   0
   1  -1 -10   49.27   11.98   0
   1   1 -10   56.62   12.13   0
   0  -1 -10 2930.49   20.29   0
   0  -1  10 2822.46   23.17   0
   0   1 -10 2783.23   23.42   0
   0   1  10 2884.48   19.98   0
  -1  -1 -10  102.48   16.65   0
  -1   1 -10   79.86   11.91   0
   1  -1  10   88.08   16.63   0
   1   1  10   95.14   16.38   0
   2  -1  10  581.60   13.92   0
   2   1  10  610.58   17.70   0
  -2  -1 -10  620.32   17.33   0
  -2   1 -10  598.80   17.26   0
  -3  -1 -10  808.24   17.44   0
   3  -1  10  819.41   18.86   0
   3   1  10  756.55   14.55   0
  -3   1 -10  766.45   17.28   0
  -4  -1 -10    9.46   13.85   0
  -4   1 -10    4.71   14.00   0
   4   1  10    8.66   15.49   0
   4  -1  10   14.91   15.83   0
  -5  -1 -10  186.61   12.22   0
   5   1  10  191.06   22.78   0
   5  -1  10  170.43   22.84   0
  -5   1 -10  176.12   11.98   0
   6   1  10    5.76   19.99   0
   6  -1  10   -5.41   20.07   0
  -6  -1 -10   -8.81   12.02   0
  -6   1 -10   -0.17   12.04   0
   7  -1  10   10.80   41.36   0
   8  -2 -10   28.54   19.68   0
  -8  -2  10   23.45   17.26   0
  -8   2  10   20.00   13.53   0
   8   2 -10    6.40   24.33   0
  -7   2  10  399.86   13.93   0
   7   2 -10  429.53   19.74   0
   7  -2 -10  431.33   19.54   0
  -7  -2  10  400.65   22.73   0
   6  -2 -10   93.40   16.20   0
   6   2 -10   59.74   16.35   0
  -6  -2  10  126.18   22.41   0
  -6   2  10   66.78   12.44   0
  -5  -2  10  262.91   29.08   0
   5   2 -10  275.29   18.51   0
   5  -2 -10  265.65   18.53   0
  -5   2  10  272.19   16.90   0
   4  -2 -10  128.65   15.50   0
   4   2 -10  103.75   15.64   0
  -4   2  10  114.28   31.04   0
  -4  -2  10  101.15   22.02   0
   3  -2 -10 2550.87   21.91   0
   3   2 -10 2333.53   18.57   0
  -3  -2  10 2473.76   21.32   0
  -3   2  10 2402.53   33.01   0
   2   2 -10  -13.88   16.45   0
  -2  -2  10    4.37   15.36   0
   2  -2 -10    4.53   11.27   0
  -2   2  10   24.87   18.09   0
  -1  -2  10  938.68   14.69   0
  -1   2  10  953.69   24.28   0
   1  -2 -10 1000.67   14.92   0
   1   2 -10  960.23   19.48   0
   0   2 -10  958.13   15.21   0
   0  -2 -10  976.74   14.93   0
   0  -2  10  965.60   19.06   0
   0   2  10  943.87   31.67   0
   1   2  10 1264.68   33.59   0
  -1   2 -10 1349.34   19.99   0
  -1  -2 -10 1420.37   19.88   0
   1  -2  10 1355.75   20.16   0
  -2  -2 -10   61.15   11.06   0
  -2   2 -10   70.10   15.86   0
   2   2  10   69.80   25.91   0
   2  -2  10   77.49   11.68   0
   3   2  10  185.82   16.14   0
   3  -2  10  213.97   16.86   0
  -3  -2 -10  206.73   11.32   0
  -3   2 -10  193.53   15.58   0
  -4   2 -10  250.50   14.90   0
   4  -2  10  298.73   16.86   0
   4   2  10  290.37   16.29   0
  -4  -2 -10  291.29   15.27   0
  -5  -2 -10    5.06   10.91   0
   5   2  10    4.11   17.55   0
  -5   2 -10   -0.84   10.78   0
   5  -2  10   -0.88   22.42   0
   6  -2  10   53.21   16.55   0
   6   2  10   55.87   19.71   0
  -6   2 -10   57.71   10.23   0
  -6  -2 -10   62.90   12.70   0
   7  -2  10   -7.36   33.94   0
  -7   2 -10   14.37   21.52   0
  -7   2 -10   12.48   22.16   0
   8  -2  10    3.25   45.55   0
  -8  -3  10    1.23   17.15   0
   8  -3 -10  -21.14   19.77   0
   8   3 -10   13.87   19.34   0
  -8   3  10   -5.47   13.60   0
  -7   3  10  346.07   13.55   0
   7   3 -10  370.28   19.58   0
  -7  -3  10  357.36   26.81   0
   7  -3 -10  375.23   19.10   0
  -6  -3  10   42.00   31.35   0
  -6   3  10   67.46   13.29   0
   6  -3 -10   43.88   15.79   0
   6   3 -10   39.84   16.00   0
   5   3 -10  112.12   17.68   0
  -5   3  10   89.34   11.32   0
   5  -3 -10  139.50   17.89   0
  -5  -3  10  107.70   19.91   0
  -4   3  10  368.90   15.01   0
   4  -3 -10  430.94   16.10   0
   4   3 -10  391.91   16.35   0
  -4  -3  10  410.45   22.83   0
   3  -3 -10   21.62   15.79   0
   3   3 -10   11.94   16.09   0
  -3   3  10   -1.40   25.43   0
  -3  -3  10   18.14   10.62   0
   2  -3 -10   61.60   16.10   0
  -2  -3  10   59.75   11.20   0
   2   3 -10   78.30   11.93   0
  -2   3  10   66.28   25.89   0
  -1  -3  10    6.58   11.28   0
  -1   3  10  -13.26   26.57   0
   1  -3 -10  -15.27   16.34   0
   1   3 -10   11.79   12.01   0
   0   3  10 1684.00   28.65   0
   0  -3 -10 1863.38   17.46   0
   0  -3  10 1760.87   17.02   0
   0   3 -10 1862.85   17.72   0
  -1  -3 -10  161.87   16.15   0
  -1   3 -10  133.30   16.92   0
   1   3  10  136.93   26.93   0
   1  -3  10  131.29   12.00   0
   2  -3  10  210.21   16.69   0
  -2  -3 -10  203.67   15.89   0
  -2   3 -10  176.33   16.31   0
   2   3  10  199.08   26.77   0
   3  -3  10   89.23   16.37   0
   3   3  10   92.74   15.11   0
  -3  -3 -10  102.50   14.77   0
  -3   3 -10   89.44   10.92   0
  -4  -3 -10  175.22   14.69   0
  -4   3 -10  153.24   14.43   0
   4   3  10  175.40   15.41   0
   4  -3  10  181.37   16.35   0
  -5  -3 -10    3.85   10.82   0
   5  -3  10    2.73   18.23   0
  -5   3 -10  -10.50   10.72   0
   5   3  10    3.71   17.21   0
  -6  -3 -10    0.30   12.16   0
  -6   3 -10   -4.43    9.69   0
   6  -3  10    3.27   15.95   0
   6   3  10    0.87   19.43   0
  -7   3 -10  220.70   19.38   0
  -7   3 -10  212.45   18.55   0
   8  -3  10   82.16   33.08   0
   8  -4 -10   -9.78   19.34   0
  -8   4  10   -4.78   13.37   0
   8   4 -10    8.88   18.99   0
  -8  -4  10   -2.42   13.90   0
   7   4 -10  171.95   18.35   0
  -7  -4  10  143.49   36.00   0
  -7   4  10  178.10   12.54   0
   7  -4 -10  131.37   18.27   0
  -6   4  10    5.11   13.47   0
   6  -4 -10    8.48   15.54   0
   6   4 -10   -8.37   15.62   0
  -6  -4  10   27.92   31.08   0
   5  -4 -10 1317.97   20.32   0
   5   4 -10 1180.46   20.37   0
  -5  -4  10 1217.67   30.64   0
  -5   4  10 1163.01   14.92   0
  -4   4  10    4.99   13.64   0
  -4  -4  10    9.58   14.42   0
   4  -4 -10    5.75   15.06   0
   4   4 -10   20.04   15.23   0
   3  -4 -10  524.65   12.82   0
   3   4 -10  489.54   13.17   0
  -3  -4  10  522.81   16.64   0
  -3   4  10  494.44   11.70   0
   2  -4 -10  111.36   16.03   0
  -2  -4  10  102.08   11.11   0
  -2   4  10  101.60   10.56   0
   2   4 -10  116.81   16.75   0
  -1   4  10 1692.90   16.01   0
   1  -4 -10 1852.91   20.24   0
  -1  -4  10 1731.92   16.81   0
   1   4 -10 1845.83   21.42   0
   0  -4  10  124.47   16.38   0
   0  -4 -10  101.43   16.11   0
   0   4 -10   94.12   12.17   0
   0   4  10   96.88   19.11   0
  -1  -4 -10 1993.90   20.68   0
   1  -4  10 1988.34   21.38   0
  -1   4 -10 1985.51   17.78   0
   1   4  10 1775.72   16.72   0
   2  -4  10  230.96   16.96   0
  -2  -4 -10  222.89   11.53   0
   2   4  10  176.39   15.73   0
  -2   4 -10  213.06   11.99   0
  -3   4 -10   79.10   14.99   0
   3   4  10   78.12   14.86   0
   3  -4  10   63.98   16.15   0
  -3  -4 -10   72.99   14.65   0
  -4  -4 -10   30.19   17.07   0
  -4   4 -10   48.67   17.29   0
   4   4  10   26.56   12.67   0
   4  -4  10   31.69   19.57   0
   5  -4  10   49.93   18.32   0
   5   4  10   70.08   17.01   0
  -5   4 -10   50.02   11.51   0
  -5  -4 -10   54.32   13.37   0
  -6  -4 -10    1.40   10.07   0
   6   4  10    9.14   18.80   0
  -6   4 -10    7.46    9.49   0
   6  -4  10    5.66   15.92   0
  -7   4 -10   49.19   14.16   0
  -7   4 -10   55.53   15.23   0
   8  -5 -10  138.36   19.70   0
   8   5 -10  141.50   23.59   0
  -8   5  10  155.14   13.91   0
  -8  -5  10  128.41   39.22   0
  -7   5  10  758.89   15.14   0
   7  -5 -10  731.48   15.65   0
   7   5 -10  761.92   20.61   0
  -7  -5  10  788.51   27.27   0
   6  -5 -10  110.84   11.34   0
   6   5 -10  115.46   15.64   0
  -6   5  10  108.47    9.89   0
  -6  -5  10  137.65   31.20   0
  -5  -5  10  159.21   26.57   0
   5  -5 -10  178.22   17.10   0
   5   5 -10  156.35   17.52   0
  -5   5  10  148.36   15.69   0
   4  -5 -10   20.64   27.14   0
  -4   5  10   33.83   11.72   0
   4   5 -10   38.91   19.01   0
  -4  -5  10   32.48   17.90   0
   3   5 -10  454.51   17.28   0
   3  -5 -10  481.79   21.99   0
  -3  -5  10  474.91   12.33   0
  -3   5  10  478.78   15.35   0
  -2  -5  10  158.60   11.39   0
   2   5 -10  159.89   12.23   0
  -2   5  10  152.87   15.00   0
   2  -5 -10  135.97   23.80   0
  -1  -5  10  914.85   14.31   0
  -1   5  10  912.49   17.28   0
   1  -5 -10  968.68   18.00   0
   1   5 -10  900.59   14.84   0
   0   5 -10  211.03   12.65   0
   0  -5 -10  244.96   16.10   0
   0  -5  10  211.19   16.63   0
   0   5  10  211.04   15.54   0
  -1   5 -10   51.08   16.36   0
  -1  -5 -10   63.68   15.49   0
   1   5  10   52.49   10.90   0
   1  -5  10   60.72   11.61   0
   2  -5  10  190.27   16.60   0
  -2  -5 -10  206.21   15.68   0
  -2   5 -10  206.96   11.94   0
   2   5  10  176.99   11.09   0
  -3  -5 -10  814.00   16.94   0
   3  -5  10  778.14   18.67   0
  -3   5 -10  760.88   13.77   0
   3   5  10  741.08   16.92   0
  -4  -5 -10  121.85   17.10   0
  -4   5 -10  122.02   17.41   0
   4   5  10  118.79   17.70   0
   4  -5  10  111.09   14.12   0
  -5  -5 -10  508.07   13.64   0
   5  -5  10  460.86   19.11   0
   5   5  10  500.48   18.14   0
  -5   5 -10  479.54   14.27   0
   6   5  10   79.71   19.29   0
  -6  -5 -10   88.14   13.68   0
   6  -5  10   81.27   19.83   0
  -6   5 -10   75.37   12.44   0
  -7   5 -10  427.01   15.43   0
  -7   5 -10  494.59   18.68   0
   8  -6 -10  205.29   20.01   0
  -8  -6  10  197.81   15.22   0
   8   6 -10  200.63   23.64   0
  -8   6  10  187.64   14.27   0
  -7   6  10    7.50   11.28   0
   7  -6 -10    2.25   17.17   0
  -7  -6  10   54.83   34.00   0
   7   6 -10    7.99   17.16   0
   6   6 -10  851.07   17.89   0
  -6  -6  10  907.73   24.74   0
   6  -6 -10  831.80   13.95   0
  -6   6  10  771.66   16.05   0
   5   6 -10  -18.58   11.83   0
  -5  -6  10   13.02   15.81   0
  -5   6  10    0.37   14.67   0
   5  -6 -10   17.70   27.35   0
  -4  -6  10   95.66   12.48   0
   4   6 -10  116.41   18.70   0
  -4   6  10  109.62   11.84   0
   4  -6 -10   81.38   18.86   0
  -3   6  10   63.96   10.13   0
   3   6 -10   45.09   11.48   0
  -3  -6  10   68.28   14.75   0
   3  -6 -10   49.61   20.07   0
  -2  -6  10   48.84   15.17   0
   2   6 -10   43.79   11.85   0
  -2   6  10   12.78   14.64   0
   2  -6 -10   60.71   25.94   0
   1  -6 -10  104.73   23.52   0
  -1  -6  10   97.33   15.80   0
  -1   6  10  108.96   14.96   0
   1   6 -10  120.14   12.24   0
   0  -6 -10   29.04   11.02   0
   0  -6  10   15.89   11.39   0
   0   6 -10   31.13   11.95   0
   0   6  10   26.47   14.82   0
  -1  -6 -10   78.20   15.37   0
  -1   6 -10   83.72   16.38   0
   1  -6  10   65.67   16.22   0
   1   6  10   72.16   10.68   0
  -2  -6 -10 1007.74   14.18   0
   2   6  10 1014.77   17.58   0
  -2   6 -10 1010.57   14.66   0
   2  -6  10 1012.89   18.92   0
  -3  -6 -10  111.88   14.56   0
   3   6  10  104.11   14.52   0
  -3   6 -10  108.99   10.96   0
   3  -6  10  125.77   16.51   0
  -4  -6 -10  729.03   14.65   0
  -4   6 -10  700.09   14.56   0
   4   6  10  702.62   18.80   0
   4  -6  10  784.53   20.76   0
  -5  -6 -10    2.05   10.47   0
  -5   6 -10   -1.06    9.39   0
   5   6  10    8.41   15.32   0
   5  -6  10   33.65   16.75   0
   6   6  10  261.13   19.87   0
  -6  -6 -10  311.03   15.04   0
   6   6  10  265.56   23.73   0
  -6   6 -10  273.33   13.62   0
   6  -6  10  260.58   20.31   0
  -7   6 -10   26.08   14.64   0
  -7   6 -10   30.85   12.01   0
   7   6  10   23.54   30.36   0
   7  -7 -10    4.18   11.94   0
   7   7 -10   17.08   16.68   0
  -7  -7  10   -8.27   23.32   0
  -7   7  10    6.11   11.25   0
  -6   7  10   56.07   16.76   0
   6  -7 -10   92.19   28.07   0
   6   7 -10   82.29   18.59   0
  -6  -7  10   61.24   29.41   0
   5  -7 -10   87.32   21.23   0
  -5  -7  10   49.35   15.85   0
  -5   7  10   57.69   10.47   0
   5   7 -10   59.17   11.93   0
  -4  -7  10 1631.64   17.23   0
  -4   7  10 1743.56   19.71   0
   4   7 -10 1721.64   21.89   0
   4  -7 -10 1548.94   23.93   0
   3  -7 -10  145.58   20.34   0
   3   7 -10  137.91   16.01   0
  -3  -7  10  149.81   14.94   0
  -3   7  10  146.46   14.03   0
  -2  -7  10 1168.83   18.16   0
  -2   7  10 1122.12   17.00   0
   2   7 -10 1241.35   19.15   0
   2  -7 -10 1214.98   32.22   0
  -1  -7  10 1394.80   15.51   0
   1   7 -10 1476.99   20.05   0
  -1   7  10 1357.72   14.38   0
   1  -7 -10 1418.86   33.93   0
   0  -7  10 1414.94   15.70   0
   0   7 -10 1495.56   16.31   0
   0   7  10 1421.97   14.66   0
   0  -7 -10 1452.85   32.34   0
   1  -7  10  253.48   16.66   0
  -1   7 -10  269.56   12.37   0
  -1  -7 -10  257.79   15.49   0
   1   7  10  250.68   11.21   0
  -2  -7 -10  273.68   15.17   0
   2   7  10  265.60   15.11   0
  -2   7 -10  270.86   16.24   0
   2  -7  10  247.98   12.34   0
   3   7  10 1005.57   20.06   0
  -3  -7 -10 1098.44   19.96   0
  -3   7 -10 1080.16   20.74   0
   3  -7  10 1022.15   17.07   0
  -4  -7 -10  425.58   17.09   0
   4   7  10  372.97   17.38   0
  -4   7 -10  443.38   17.48   0
   4  -7  10  412.68   19.33   0
  -5   7 -10   27.53   14.44   0
   5  -7  10   40.63   11.67   0
   5   7  10   44.09   14.86   0
  -5  -7 -10   38.74   10.67   0
  -6   7 -10  235.05   13.35   0
   6   7  10  258.49   18.94   0
   6  -7  10  202.68   19.44   0
   6   7  10  205.24   19.38   0
   7   7  10    4.42   31.57   0
  -7   7 -10    1.69   13.47   0
  -7   7 -10   10.77   14.03   0
   7   7  10  -10.34   21.39   0
  -7  -8  10   36.70   27.79   0
   7   8 -10  -11.67   19.85   0
   7  -8 -10  -33.85   35.86   0
  -7   8  10    3.26    9.95   0
  -6   8  10   32.10   11.49   0
   6   8 -10   27.63   18.27   0
  -6  -8  10   49.57   24.99   0
   6  -8 -10   50.45   33.50   0
  -5  -8  10   93.42   15.53   0
  -5   8  10   90.99   10.18   0
   5  -8 -10   96.07   21.03   0
   5   8 -10   84.09   16.26   0
  -4   8  10   92.53   11.37   0
   4   8 -10  108.11   17.80   0
  -4  -8  10  104.94   16.85   0
   4  -8 -10  110.60   18.20   0
   3   8 -10  213.47   19.33   0
  -3  -8  10  149.95   18.41   0
  -3   8  10  159.41   16.87   0
   3  -8 -10  179.88   27.33   0
  -2  -8  10  477.18   16.44   0
   2   8 -10  485.34   17.13   0
  -2   8  10  480.09   14.97   0
   2  -8 -10  456.39   29.91   0
   1   8 -10  124.07   12.09   0
  -1  -8  10  121.38   15.73   0
  -1   8  10  159.72   14.38   0
   1  -8 -10  127.32   21.12   0
   0  -8  10   15.20   10.86   0
   0   8  10   23.23   14.12   0
   0  -8 -10    2.92   29.12   0
   0   8 -10   19.59   11.62   0
  -1  -8 -10   97.18   28.39   0
   1  -8  10   95.13   11.30   0
  -1   8 -10   84.96   16.08   0
   1   8  10   53.04   10.24   0
   2  -8  10   14.99   15.67   0
  -2  -8 -10   44.32   14.18   0
   2   8  10   33.14   13.92   0
  -2   8 -10   25.39   15.40   0
  -3   8 -10   49.17   17.68   0
   3  -8  10   40.51   13.35   0
   3   8  10   29.97   11.99   0
  -3  -8 -10   30.01   16.75   0
  -4  -8 -10   28.88   15.51   0
   4  -8  10   39.94   12.18   0
  -4   8 -10   23.60   11.44   0
   4   8  10   49.34   15.57   0
  -5   8 -10   44.15   14.41   0
  -5  -8 -10   34.08   10.52   0
   5  -8  10   28.54   11.40   0
   5   8  10   30.58   14.48   0
  -6   8 -10    0.76   12.97   0
   6  -8  10    5.29   17.92   0
   6   8  10    3.34   16.84   0
   6   8  10   -6.28   17.70   0
  -6   8 -10    0.46   12.02   0
  -7   8 -10   17.55   13.70   0
   7   8  10   -0.69   23.15   0
   7   8  10   -2.09   27.09   0
  -7   8 -10   -5.36   13.27   0
   7   9 -10  120.00   14.37   0
  -7   9  10  131.65   14.95   0
   7  -9 -10  174.86   37.69   0
  -7  -9  10  172.41   28.03   0
   6  -9 -10  -59.71   33.51   0
   6   9 -10    0.90   17.36   0
  -6  -9  10   24.55   13.01   0
  -6   9  10   11.64   15.90   0
  -5  -9  10   55.15   10.56   0
   5  -9 -10   44.29   20.85   0
   5   9 -10   67.18   15.64   0
  -5   9  10   80.51   15.84   0
  -4  -9  10 1224.58   15.38   0
  -4   9  10 1240.24   17.82   0
   4   9 -10 1271.67   20.02   0
   4  -9 -10 1244.21   26.19   0
  -3  -9  10  132.29   12.33   0
   3  -9 -10  137.45   26.04   0
  -3   9  10  137.11   16.10   0
   3   9 -10  117.85   13.14   0
  -2  -9  10   96.22   13.22   0
   2   9 -10   72.43   14.00   0
  -2   9  10  120.84   16.98   0
   2  -9 -10   99.34   27.26   0
   1   9 -10  276.36   16.51   0
  -1  -9  10  257.16   11.66   0
  -1   9  10  237.60   10.75   0
   1  -9 -10  266.50   28.98   0
   0  -9  10 1938.94   16.96   0
   0   9 -10 2127.95   20.93   0
   0   9  10 2038.04   15.78   0
   0  -9 -10 2037.70   29.48   0
   1   9  10   68.79   15.76   0
  -1  -9 -10   55.87   27.42   0
  -1   9 -10   55.19   14.10   0
   1  -9  10   37.14   17.36   0
  -2  -9 -10  169.63   17.41   0
   2   9  10  177.33   17.19   0
  -2   9 -10  157.36   18.90   0
   2  -9  10  167.60   19.20   0
  -3   9 -10 1317.78   20.42   0
  -3  -9 -10 1216.85   15.52   0
   3   9  10 1271.87   15.73   0
   3  -9  10 1277.51   16.64   0
  -4  -9 -10   27.38   15.11   0
   4  -9  10   26.31   16.59   0
   4   9  10   15.20   10.58   0
  -4   9 -10   16.82   15.50   0
  -5  -9 -10   13.92   12.83   0
   5  -9  10   -6.73   13.63   0
   5   9  10   -0.42   18.35   0
   5   9  10  -17.95   17.52   0
  -5   9 -10  -42.60   17.96   0
  -6   9 -10  116.99   13.48   0
   6  -9  10   87.67   17.58   0
   6   9  10   74.38   16.80   0
   6   9  10  108.92   17.61   0
  -6   9 -10   89.69   12.42   0
   7   9  10   71.98   22.89   0
   7   9  10   76.84   23.76   0
   7 -10 -10  -21.07   26.10   0
  -7 -10  10    7.69   26.40   0
  -7  10  10   21.36   12.81   0
   7  10 -10    6.99   18.57   0
  -6  10  10  328.07   16.92   0
   6  10 -10  386.33   18.21   0
  -6 -10  10  341.24   14.84   0
   6 -10 -10  385.31   24.70   0
   5 -10 -10    7.52   28.50   0
  -5 -10  10    4.36   12.64   0
  -5  10  10   10.91   11.85   0
   5  10 -10  -21.12   18.93   0
  -4 -10  10   81.68   11.00   0
   4 -10 -10  140.20   20.65   0
   4  10 -10   68.99   11.79   0
  -4  10  10   72.67   14.49   0
  -3 -10  10  693.50   13.86   0
   3  10 -10  707.84   19.11   0
  -3  10  10  671.39   17.01   0
   3 -10 -10  688.06   27.23   0
  -2 -10  10   45.79   12.24   0
   2  10 -10   65.15   13.16   0
  -2  10  10   68.04   16.28   0
   2 -10 -10   62.84   25.82   0
   1 -10 -10  303.75   20.30   0
  -1 -10  10  315.42   13.60   0
  -1  10  10  333.88   12.76   0
   1  10 -10  357.58   19.57   0
   0 -10 -10   23.07   26.94   0
   0  10 -10   18.44   13.47   0
   0  10  10   16.87   11.97   0
   0 -10  10   19.98   12.94   0
   1  10  10  114.01   16.83   0
   1 -10  10  134.56   18.34   0
  -1 -10 -10  163.27   23.29   0
  -1  10 -10  136.32   13.36   0
   2 -10  10   87.47   17.95   0
  -2  10 -10  110.29   17.87   0
   2  10  10  112.04   16.42   0
  -2 -10 -10   99.33   22.72   0
  -3 -10 -10   71.79   15.63   0
   3 -10  10   91.88   17.42   0
   3  10  10  102.21   15.66   0
  -3  10 -10   98.33   11.89   0
  -4 -10 -10   63.06   14.96   0
   4 -10  10   72.68   16.00   0
  -4  10 -10   74.34   10.84   0
   4  10  10   77.26   14.86   0
   5 -10  10   23.11   18.58   0
  -5  10 -10   18.68   17.49   0
   5  10  10   14.04   17.23   0
   5  10  10    8.84   17.90   0
   6  10  10   56.13   19.13   0
  -6  10 -10   68.62   15.64   0
  -6  10 -10   36.92   15.13   0
   6  10  10   69.75   24.99   0
  -6  11  10    7.68   13.03   0
  -6 -11  10   18.24   16.65   0
   6 -11 -10  -54.10   27.51   0
   6  11 -10   -6.15   14.36   0
   5 -11 -10  127.53   24.64   0
   5  11 -10  169.61   18.36   0
  -5 -11  10  132.08   17.51   0
  -5  11  10  139.22   16.47   0
  -4 -11  10  162.16   16.99   0
  -4  11  10  175.04   16.28   0
   4  11 -10  183.38   18.21   0
   4 -11 -10  146.92   21.47   0
   3  11 -10   36.57   12.26   0
  -3 -11  10   75.88   11.17   0
   3 -11 -10   63.60   21.58   0
  -3  11  10   78.41   10.55   0
  -2 -11  10  125.30   12.12   0
   2  11 -10  145.32   17.86   0
  -2  11  10  126.54   11.32   0
   2 -11 -10  114.16   25.25   0
   1  11 -10   23.64   12.64   0
  -1 -11  10   25.42   12.15   0
  -1  11  10   -0.83   16.04   0
   1 -11 -10  -32.37   25.90   0
   0  11 -10  616.97   19.10   0
   0  11  10  572.00   17.36   0
   0 -11 -10  567.90   21.28   0
   0 -11  10  619.18   13.95   0
  -1  11 -10  106.54   17.77   0
   1  11  10   90.02   11.67   0
  -1 -11 -10   76.56   19.73   0
   1 -11  10  118.76   12.66   0
   2 -11  10  318.80   17.60   0
   2  11  10  315.87   11.77   0
  -2  11 -10  337.54   12.84   0
  -2 -11 -10  301.47   24.83   0
   3  11  10  819.62   17.11   0
   3 -11  10  809.82   18.68   0
  -3 -11 -10  848.59   17.52   0
  -3  11 -10  809.48   17.99   0
  -4 -11 -10   46.04   18.22   0
   4  11  10   44.31   18.14   0
  -4  11 -10   66.00   18.50   0
   4  11  10   49.62   12.48   0
   4 -11  10   64.72   19.13   0
   5  11  10   64.19   17.74   0
  -5  11 -10   66.44   17.22   0
   5 -11  10   95.25   12.86   0
   5  11  10   98.17   17.02   0
  -5  11 -10   59.77   18.41   0
  -6  11 -10   74.01   15.43   0
  -6  11 -10   78.55   16.18   0
   6  11  10   68.11   19.88   0
   6  11  10   38.37   22.67   0
   6  12 -10   39.71   13.82   0
  -6  12  10    8.86   18.07   0
   6 -12 -10   76.44   26.60   0
  -6  12  10   23.51   18.73   0
  -6 -12  10   22.87   17.08   0
   5  12 -10   66.27   17.79   0
  -5 -12  10   74.95   16.89   0
   5 -12 -10   74.79   24.34   0
  -5  12  10   93.22   11.46   0
   4  12 -10  136.90   18.94   0
  -4 -12  10   97.12   17.81   0
  -4  12  10   87.07   17.26   0
   4 -12 -10   65.14   32.01   0
   3  12 -10 1010.43   18.39   0
  -3 -12  10  936.36   17.18   0
   3 -12 -10 1018.04   24.11   0
  -3  12  10  964.25   16.84   0
  -2 -12  10   50.99   15.45   0
   2  12 -10   44.14   11.81   0
   2 -12 -10   33.27   30.07   0
  -2  12  10   28.59   14.97   0
   1  12 -10  403.33   13.08   0
  -1 -12  10  371.45   17.12   0
  -1  12  10  372.84   16.50   0
   1 -12 -10  418.26   23.45   0
   0  12  10    8.33   10.79   0
   0 -12  10  -22.01   16.44   0
   0 -12 -10   -6.88   31.20   0
   0  12 -10   -5.86   16.84   0
  -1 -12 -10  422.24   24.67   0
  -1  12 -10  420.78   17.52   0
   1  12  10  403.40   12.21   0
   1 -12  10  431.49   17.30   0
   2 -12  10   26.11   11.25   0
   2  12  10   -0.91   14.91   0
  -2 -12 -10   21.64   21.69   0
  -2  12 -10    1.56   11.35   0
   3 -12  10   24.74   19.38   0
   3  12  10   25.64   12.47   0
   3  12  10  -13.45   18.57   0
  -3  12 -10   26.05   13.29   0
  -3 -12 -10   22.47   12.74   0
  -4 -12 -10    2.29   17.42   0
   4 -12  10    7.93   12.90   0
   4  12  10   -9.77   17.58   0
   4  12  10    9.65   11.98   0
  -4  12 -10  -10.16   12.64   0
   5  12  10   -5.29   18.73   0
   5  12  10   -5.57   17.78   0
  -5  12 -10   10.58   19.68   0
   5 -12  10   -6.25   18.66   0
  -5  12 -10  -14.14   19.47   0
   5 -13 -10  122.75   27.57   0
  -5  13  10   51.61   13.71   0
   5  13 -10   49.77   20.48   0
  -5  13  10   65.70   18.85   0
  -5 -13  10   68.93   19.54   0
   4  13 -10  509.80   19.32   0
  -4  13  10  522.94   17.65   0
  -4 -13  10  520.20   18.48   0
   4 -13 -10  507.08   25.95   0
   3  13 -10   -2.38   13.41   0
   3 -13 -10  -14.49   20.33   0
  -3 -13  10   -1.83   12.72   0
  -3  13  10   -2.32   17.31   0
  -2 -13  10  353.72   11.90   0
  -2  13  10  414.62   17.27   0
   2 -13 -10  423.15   30.84   0
   2  13 -10  363.76   12.52   0
  -1 -13  10  118.73   11.45   0
   1 -13 -10  145.33   30.73   0
  -1  13  10  165.11   15.13   0
   1  13 -10  159.15   11.77   0
   0 -13 -10  551.47   31.82   0
   0  13  10  501.38   15.74   0
   0 -13  10  473.59   12.61   0
   0  13 -10  494.97   17.12   0
   1  13  10   50.02   10.39   0
   1 -13  10   37.43   15.74   0
  -1 -13 -10   60.72   15.98   0
  -1  13 -10   39.72   11.08   0
  -2 -13 -10   -0.54   21.75   0
   2 -13  10    4.03   13.68   0
   2  13  10   10.84   17.68   0
  -2  13 -10    6.02   13.32   0
   2  13  10   21.24   18.33   0
   3  13  10   -6.12   12.51   0
   3  13  10  -10.35   12.02   0
   3 -13  10  -11.41   18.64   0
  -3 -13 -10    1.24   31.13   0
  -3  13 -10   10.74   12.88   0
   4  13  10  112.14   17.20   0
   4  13  10  122.15   16.73   0
  -4  13 -10  166.30   18.32   0
  -4  13 -10  111.04   12.43   0
   4 -13  10  108.69   18.00   0
  -5  13 -10   -4.56   13.57   0
   5 -13  10   15.81   19.74   0
   5  13  10    1.95   19.62   0
   5  13  10   45.56   18.48   0
  -5  13 -10   15.01   14.15   0
  -5  14  10   -7.07   18.21   0
  -5  14  10   12.24   17.51   0
   5  14 -10   13.20   13.59   0
   5 -14 -10  -19.11   37.55   0
  -5 -14  10    9.33   18.13   0
  -4 -14  10   18.70   14.06   0
   4  14 -10   -2.00   20.82   0
  -4  14  10   39.11   13.86   0
  -4  14  10   62.69   19.23   0
   4 -14 -10   53.48   23.51   0
   3 -14 -10  174.76   25.01   0
   3  14 -10  198.50   18.21   0
  -3 -14  10  147.30   12.81   0
  -3  14  10  141.27   12.32   0
  -3  14  10  135.27   17.35   0
  -2 -14  10   37.06   18.07   0
   2  14 -10   67.46   18.79   0
  -2  14  10   40.30   12.36   0
   2 -14 -10  -29.85   34.64   0
   1  14 -10   -5.61   13.66   0
   1 -14 -10   15.84   20.34   0
  -1  14  10   24.29   12.43   0
  -1 -14  10    7.49   18.51   0
   0  14 -10   45.72   13.57   0
   0 -14  10   56.91   13.23   0
   0  14  10   71.78   17.63   0
   0 -14 -10  102.23   28.80   0
   1  14  10  173.66   13.02   0
   1 -14  10  210.21   19.09   0
  -1 -14 -10  222.00   22.92   0
  -1  14 -10  184.40   19.19   0
   1  14  10  190.22   17.85   0
   2 -14  10    8.19   13.07   0
   2  14  10   39.12   17.25   0
   2  14  10  -16.68   17.19   0
  -2  14 -10   37.84   17.80   0
  -2 -14 -10  -12.14   25.41   0
   3  14  10  -10.80   11.66   0
  -3 -14 -10   12.67   30.95   0
   3 -14  10   13.08   12.45   0
   3  14  10   16.89   12.10   0
  -3  14 -10   23.73   17.21   0
   4  14  10  111.36   19.55   0
   4  14  10  139.06   20.42   0
   4 -14  10  143.65   14.95   0
  -4  14 -10  151.84   20.22   0
  -4  14 -10  115.29   15.59   0
  -4 -15  10  118.63   13.52   0
  -4  15  10  129.90   13.23   0
   4 -15 -10   79.04   39.27   0
   4  15 -10   89.23   19.66   0
  -4  15  10  108.90   13.43   0
  -3  15  10    2.40   19.54   0
  -3  15  10   11.46   19.62   0
   3  15 -10   -1.57   18.94   0
  -3 -15  10   -7.93   20.00   0
   3 -15 -10    8.50   33.40   0
  -2 -15  10  261.15   17.79   0
   2 -15 -10  320.05   34.85   0
  -2  15  10  253.90   17.21   0
  -2  15  10  341.20   17.35   0
   2  15 -10  318.83   13.69   0
   1  15 -10  236.51   13.47   0
  -1 -15  10  208.15   18.02   0
  -1  15  10  201.52   12.48   0
  -1  15  10  257.84   17.37   0
   1 -15 -10  270.40   34.46   0
   0 -15  10   30.84   12.90   0
   0 -15 -10   92.60   33.48   0
   0  15 -10   57.40   17.96   0
   0  15  10   26.95   16.94   0
   0  15  10   37.96   12.20   0
   1  15  10   20.81   11.67   0
   1 -15  10   -8.70   17.68   0
  -1  15 -10   18.80   12.44   0
   1  15  10   12.29   16.95   0
  -1 -15 -10   -7.41   26.57   0
   2 -15  10  119.61   17.68   0
   2  15  10   84.31   16.94   0
  -2 -15 -10   95.63   26.58   0
  -2  15 -10  105.13   12.40   0
   2  15  10  106.40   11.95   0
  -3  15 -10    8.49   14.45   0
  -3  15 -10   39.85   21.35   0
   3 -15  10   -4.24   20.62   0
   3  15  10   10.47   19.84   0
  -3 -15 -10   34.37   37.93   0
   3  15  10   30.97   19.30   0
   4  15  10   36.94   13.22   0
   4 -15  10    2.19   19.19   0
   4  15  10   18.55   18.17   0
  -4  15 -10    8.93   13.12   0
  -4  15 -10   15.33   19.60   0
  -3  16  10   12.66   13.00   0
  -3  16  10    0.79   13.29   0
  -3 -16  10  -57.16   18.68   0
   3 -16 -10   -4.83   38.41   0
   3  16 -10  -17.84   19.33   0
   2  16 -10    9.24   20.70   0
  -2  16  10   12.08   19.37   0
   2 -16 -10   72.15   28.15   0
  -2 -16  10   12.54   19.55   0
  -2  16  10   37.60   19.17   0
   1  16 -10   58.59   20.86   0
  -1  16  10    7.97   19.65   0
  -1  16  10   25.21   14.00   0
  -1 -16  10   39.96   20.34   0
   1 -16 -10   30.22   33.17   0
   0  16  10   39.51   18.27   0
   0 -16  10   48.50   12.03   0
   0  16  10   44.57   11.49   0
   0  16 -10   51.86   18.92   0
   0 -16 -10   45.96   31.75   0
   1 -16  10  -30.71   20.42   0
  -1 -16 -10   24.14   25.94   0
  -1  16 -10    7.29   14.39   0
   1  16  10  -10.08   14.01   0
   1  16  10   10.27   19.40   0
   2 -16  10   15.63   20.31   0
   2  16  10   24.97   19.36   0
   2  16  10   37.98   13.66   0
  -2 -16 -10   39.79   30.99   0
  -2  16 -10   36.87   14.10   0
  -2  16 -10   37.49   20.73   0
  -3  16 -10   22.24   12.96   0
   3 -16  10    1.39   19.05   0
   3  16  10   -2.96   12.99   0
  -3 -16 -10   10.55   29.98   0
   3  16  10   -8.06   18.55   0
   2  17 -10    3.86   13.40   0
   1  17 -10   22.72   19.34   0
  -1  17  10    7.80   18.48   0
  -1 -17  10    2.08   13.39   0
  -1  17  10    8.39   13.22   0
   1  17 -10  -17.76   13.81   0
   1 -17 -10  -26.69   37.88   0
   0  17  10  106.82   13.95   0
   0  17 -10  100.68   19.93   0
   0  17 -10  145.20   20.02   0
   0 -17  10   51.55   19.65   0
   0 -17 -10  123.24   36.49   0
   0  17  10   64.14   19.29   0
   1 -17  10   18.09   13.63   0
   1  17  10    0.50   18.78   0
  -1 -17 -10   49.68   31.31   0
   1  17  10    6.40   13.32   0
  -1  17 -10   29.05   13.80   0
  -1  17 -10    4.56   14.18   0
  -8   0  11   -8.02   13.80   0
   8   0 -11   12.41   19.06   0
  -7   0  11    4.10   11.89   0
   7   0 -11    7.38   17.66   0
   6   0 -11    1.65   15.64   0
  -6   0  11   21.36   31.52   0
   5   0 -11   -6.07   17.08   0
  -5   0  11   -6.87   27.29   0
   4   0 -11   -3.96   10.53   0
  -4   0  11    5.02   21.66   0
  -3   0  11   -9.23   17.58   0
   3   0 -11    6.90   15.47   0
   2   0 -11   -7.81   11.34   0
  -2   0  11  -23.94   25.35   0
  -1   0  11    6.27   10.81   0
   1   0 -11   12.88   16.03   0
   0   0  11   12.51   10.92   0
   0   0 -11    1.94   15.90   0
  -1   0 -11   -3.15   15.58   0
   1   0  11   -0.53   15.49   0
  -2   0 -11    8.49   10.69   0
   2   0  11   -8.71   15.56   0
   3   0  11    2.26   15.33   0
  -3   0 -11    1.14   14.40   0
  -4   0 -11   -9.34   16.83   0
   4   0  11   -1.02   18.89   0
  -5   0 -11   -1.36   10.57   0
   5   0  11   26.78   17.50   0
   6   0  11  -12.21   42.02   0
  -6   0 -11   -2.97   11.82   0
  -8   1  11   47.41   13.68   0
  -8  -1  11   43.29   14.02   0
   8  -1 -11   30.00   19.57   0
   8   1 -11   47.02   23.95   0
   7  -1 -11   73.62   18.37   0
  -7   1  11   93.31   12.23   0
  -7  -1  11   63.95   12.59   0
   7   1 -11   84.20   18.15   0
   6   1 -11   11.49   15.65   0
   6  -1 -11   12.01   15.62   0
  -6   1  11   18.56   12.78   0
  -6  -1  11   26.41   31.08   0
   5  -1 -11  493.32   13.85   0
   5   1 -11  466.11   18.47   0
  -5  -1  11  448.02   21.22   0
  -5   1  11  453.96   29.18   0
   4   1 -11   11.53   15.07   0
  -4   1  11  -42.00   30.56   0
  -4  -1  11   19.41   21.92   0
   4  -1 -11    4.17   14.88   0
   3   1 -11    9.93   15.61   0
  -3   1  11   56.69   28.05   0
   3  -1 -11    4.65   10.96   0
  -3  -1  11   25.22   22.07   0
   2  -1 -11 1327.67   15.45   0
   2   1 -11 1284.38   15.22   0
  -2   1  11 1337.76   24.08   0
  -2  -1  11 1320.56   18.34   0
  -1  -1  11  233.74   11.65   0
   1  -1 -11  283.21   16.72   0
   1   1 -11  271.17   16.77   0
  -1   1  11  222.58   19.54   0
   0  -1 -11    8.18   16.07   0
   0  -1  11    4.04   15.58   0
   0   1  11   -0.15   11.00   0
   0   1 -11    5.46   11.42   0
   1  -1  11  655.24   13.46   0
  -1  -1 -11  650.59   13.41   0
  -1   1 -11  593.13   13.38   0
   1   1  11  610.13   13.32   0
   2  -1  11 1254.14   15.68   0
  -2  -1 -11 1199.80   15.16   0
  -2   1 -11 1195.58   18.58   0
   2   1  11 1166.51   15.47   0
   3   1  11  336.05   16.30   0
   3  -1  11  347.73   16.69   0
  -3   1 -11  320.64   15.20   0
  -3  -1 -11  323.66   15.43   0
  -4  -1 -11   16.38   16.78   0
   4  -1  11    3.36   18.97   0
   4   1  11   10.82   18.58   0
  -4   1 -11    1.20   16.98   0
   5  -1  11  551.92   19.89   0
  -5   1 -11  554.17   13.71   0
  -5  -1 -11  629.06   14.21   0
   5   1  11  603.39   20.15   0
  -6  -1 -11   83.88   12.73   0
  -6   1 -11   78.39   10.39   0
   6  -1  11   70.71   20.05   0
   6   1  11   71.97   16.26   0
   7  -1  11   31.81   41.14   0
  -7   1 -11   46.96   20.22   0
  -7   1 -11   50.66   19.85   0
  -8  -2  11    5.10   16.94   0
  -8   2  11   -1.29   13.47   0
   8   2 -11   15.50   19.07   0
   8  -2 -11  -23.07   19.30   0
  -7   2  11  280.50   13.16   0
  -7  -2  11  276.72   36.49   0
   7  -2 -11  265.28   18.82   0
   7   2 -11  298.98   18.74   0
  -6  -2  11   46.87   30.79   0
   6  -2 -11   21.99   15.60   0
   6   2 -11    5.95   15.37   0
  -6   2  11   20.22    9.44   0
   5   2 -11 1083.51   20.15   0
  -5   2  11 1051.65   18.33   0
   5  -2 -11 1046.62   19.75   0
  -5  -2  11 1109.88   30.39   0
   4  -2 -11  111.55   11.05   0
  -4  -2  11   83.02   21.97   0
  -4   2  11   97.29   21.96   0
   4   2 -11   99.81   15.29   0
   3  -2 -11  543.64   12.79   0
   3   2 -11  523.38   16.84   0
  -3  -2  11  524.15   16.27   0
  -3   2  11  572.43   32.84   0
   2   2 -11  225.02   16.63   0
  -2  -2  11  250.24   15.80   0
   2  -2 -11  216.65   16.32   0
  -2   2  11  214.44   26.41   0
  -1   2  11 2643.90   30.30   0
   1   2 -11 2741.93   19.24   0
  -1  -2  11 2778.52   21.93   0
   1  -2 -11 2919.42   19.11   0
   0  -2  11  503.91   17.04   0
   0   2 -11  498.47   17.50   0
   0   2  11  493.02   28.29   0
   0  -2 -11  529.37   12.98   0
  -1  -2 -11  147.68   15.66   0
   1  -2  11  147.25   11.80   0
   1   2  11  119.14   26.23   0
  -1   2 -11  132.32   11.70   0
  -2  -2 -11    0.91   14.91   0
   2  -2  11   -0.66   15.80   0
  -2   2 -11   -2.82   15.20   0
   2   2  11    0.97   24.60   0
  -3  -2 -11   39.90   14.24   0
  -3   2 -11   30.26   10.19   0
   3  -2  11   14.81   15.74   0
   3   2  11   51.35   36.74   0
   4   2  11  989.66   56.74   0
  -4  -2 -11 1072.79   20.38   0
  -4   2 -11  941.75   19.55   0
   4  -2  11 1043.62   22.21   0
  -5  -2 -11    8.47   10.35   0
   5   2  11    7.42   16.90   0
   5  -2  11    2.53   17.65   0
  -5   2 -11   -3.90   10.45   0
  -6   2 -11   13.20    9.55   0
   6  -2  11   26.58   19.32   0
   6   2  11    8.68   15.63   0
  -6  -2 -11   16.23   11.90   0
  -7   2 -11   36.38   17.43   0
   7  -2  11   49.73   40.85   0
  -7   2 -11   28.71   14.07   0
   8   3 -11   57.36   19.47   0
   8  -3 -11   90.21   19.39   0
  -8  -3  11   71.47   14.33   0
  -8   3  11   86.26   13.68   0
  -7   3  11  154.53   12.45   0
  -7  -3  11  116.38   35.45   0
   7   3 -11  171.53   18.22   0
   7  -3 -11  156.10   18.15   0
  -6  -3  11 1498.03   35.02   0
   6   3 -11 1391.83   19.83   0
   6  -3 -11 1445.19   19.71   0
  -6   3  11 1278.16   15.05   0
  -5   3  11  400.32   16.42   0
  -5  -3  11  394.91   21.05   0
   5  -3 -11  425.82   13.35   0
   5   3 -11  385.67   18.40   0
   4   3 -11  873.98   13.68   0
   4  -3 -11  945.03   19.07   0
  -4   3  11 1018.98   17.55   0
  -4  -3  11  879.65   32.30   0
   3  -3 -11   74.03   15.44   0
   3   3 -11   60.09   11.21   0
  -3  -3  11   68.63   14.76   0
  -3   3  11   80.38   31.32   0
   2  -3 -11 2708.34   21.54   0
  -2  -3  11 2680.98   21.30   0
   2   3 -11 2656.71   18.90   0
  -2   3  11 2619.33   33.91   0
  -1   3  11 1244.02   30.46   0
  -1  -3  11 1206.73   18.42   0
   1  -3 -11 1286.01   15.12   0
   1   3 -11 1249.84   19.29   0
   0  -3 -11 1830.43   19.85   0
   0   3  11 1737.96   32.79   0
   0  -3  11 1671.74   19.76   0
   0   3 -11 1698.59   16.64   0
  -1  -3 -11   12.27   10.86   0
  -1   3 -11   -9.23   15.85   0
   1   3  11    8.21   25.60   0
   1  -3  11   11.32   15.61   0
  -2  -3 -11  680.28   16.93   0
  -2   3 -11  672.73   17.05   0
   2   3  11  658.65   29.81   0
   2  -3  11  677.32   17.73   0
   3   3  11   21.07   37.26   0
  -3   3 -11    5.79   10.25   0
   3  -3  11   -3.15   11.23   0
  -3  -3 -11   21.34   14.19   0
  -4   3 -11   24.71   11.80   0
   4  -3  11   13.84   18.87   0
   4   3  11   28.47   17.81   0
  -4  -3 -11   43.25   16.75   0
  -5  -3 -11   59.79   10.84   0
   5  -3  11   65.00   17.58   0
   5   3  11   58.97   16.62   0
  -5   3 -11   50.40   10.73   0
   6   3  11   11.77   23.70   0
  -6  -3 -11    3.12   15.02   0
   6  -3  11    8.54   19.33   0
  -6   3 -11    4.24   11.91   0
  -7   3 -11   33.84   15.31   0
  -7   3 -11   26.13   16.19   0
   7  -3  11    4.44   21.28   0
  -8   4  11  267.63   17.62   0
   8   4 -11  312.56   20.16   0
  -8  -4  11  288.02   15.99   0
   8  -4 -11  277.30   20.13   0
  -7  -4  11  388.47   25.44   0
   7   4 -11  345.51   18.64   0
  -7   4  11  316.54   13.28   0
   7  -4 -11  346.48   18.35   0
   6   4 -11   27.28   15.35   0
  -6   4  11   29.72   13.58   0
   6  -4 -11   34.06   15.02   0
  -6  -4  11   36.03   30.59   0
  -5   4  11   11.67   10.61   0
  -5  -4  11  -16.53   26.30   0
   5   4 -11   25.42   16.64   0
   5  -4 -11    7.19   11.86   0
  -4  -4  11   60.54   17.40   0
   4  -4 -11   65.88   18.26   0
   4   4 -11   55.28   18.57   0
  -4   4  11   49.62   11.79   0
   3   4 -11  230.01   16.04   0
   3  -4 -11  201.03   15.58   0
  -3  -4  11  212.69   15.34   0
  -3   4  11  193.35   10.59   0
   2  -4 -11  188.12   11.48   0
  -2  -4  11  154.75   11.24   0
  -2   4  11  162.31   10.76   0
   2   4 -11  177.79   16.61   0
  -1  -4  11   27.47   15.57   0
  -1   4  11  -19.13   25.85   0
   1  -4 -11   33.06   15.70   0
   1   4 -11   37.23   16.58   0
   0  -4  11  754.50   17.53   0
   0   4 -11  760.95   13.95   0
   0  -4 -11  739.11   17.52   0
   0   4  11  736.99   28.94   0
  -1  -4 -11  -10.73   15.22   0
  -1   4 -11   20.11   15.83   0
   1   4  11   -6.72   25.31   0
   1  -4  11   -8.71   15.78   0
  -2  -4 -11 1612.70   19.14   0
  -2   4 -11 1525.89   19.56   0
   2   4  11 1549.41   18.93   0
   2  -4  11 1513.25   16.38   0
   3   4  11  124.07   14.97   0
   3  -4  11  129.59   15.96   0
  -3  -4 -11  141.12   14.60   0
  -3   4 -11  136.01   14.90   0
   4  -4  11   37.04   18.75   0
  -4  -4 -11   10.16   16.46   0
  -4   4 -11   27.07   16.31   0
   4   4  11   19.24   17.22   0
  -5  -4 -11   23.70   10.61   0
   5   4  11   30.52   16.19   0
  -5   4 -11   25.08    7.72   0
   5  -4  11   17.04   17.24   0
  -6  -4 -11  575.73   18.57   0
   6  -4  11  576.61   21.87   0
   6   4  11  577.11   25.79   0
  -6   4 -11  537.61   14.99   0
   7  -4  11  144.12   18.19   0
  -7   4 -11  190.69   16.58   0
  -7   4 -11  154.73   15.25   0
   7   5 -11   83.30   12.51   0
   7  -5 -11   80.46   17.23   0
  -7   5  11   73.54   11.76   0
  -7  -5  11   11.74   34.58   0
  -6   5  11  128.32   12.36   0
   6  -5 -11  133.49   17.20   0
   6   5 -11  137.25   19.08   0
  -6  -5  11  146.75   30.24   0
   5  -5 -11   27.31   16.27   0
  -5   5  11   22.80   14.55   0
   5   5 -11   42.04   11.63   0
  -5  -5  11   38.28   32.24   0
  -4  -5  11   48.92   12.53   0
   4  -5 -11   71.98   12.68   0
   4   5 -11   56.41   13.03   0
  -4   5  11   71.04   15.94   0
  -3   5  11    7.21   13.63   0
   3  -5 -11   -3.78   10.58   0
   3   5 -11  -11.60   11.11   0
  -3  -5  11   14.29   10.40   0
   2  -5 -11   38.77   15.14   0
  -2  -5  11   24.74   10.59   0
   2   5 -11   29.14   11.46   0
  -2   5  11   30.51   14.09   0
  -1  -5  11   90.87   11.01   0
  -1   5  11   69.37   10.37   0
   1  -5 -11  104.49   15.57   0
   1   5 -11   68.74   11.85   0
   0  -5 -11  496.29   12.54   0
   0  -5  11  406.47   12.75   0
   0   5 -11  460.40   17.35   0
   0   5  11  437.59   11.95   0
  -1  -5 -11  826.65   17.24   0
  -1   5 -11  815.61   13.92   0
   1  -5  11  814.55   18.04   0
   1   5  11  731.69   16.64   0
   2  -5  11  103.86   15.76   0
  -2  -5 -11  118.30   14.98   0
   2   5  11   88.09   14.54   0
  -2   5 -11   97.58   15.52   0
  -3   5 -11  117.00   14.68   0
   3   5  11  116.13   10.50   0
   3  -5  11  119.39   16.06   0
  -3  -5 -11  134.66   14.55   0
  -4  -5 -11  232.13   16.82   0
  -4   5 -11  231.14   16.76   0
   4  -5  11  208.12   19.03   0
   4   5  11  218.36   17.31   0
  -5   5 -11  256.78   12.72   0
   5  -5  11  258.82   17.81   0
   5   5  11  235.47   16.77   0
  -5  -5 -11  272.31   12.03   0
  -6  -5 -11   86.25   12.75   0
   6   5  11   85.31   22.75   0
   6  -5  11   67.24   19.64   0
  -6   5 -11   81.22   12.31   0
  -7   5 -11  146.53   19.44   0
   7   5  11  123.77   29.61   0
  -7   5 -11  123.40   14.39   0
   7  -5  11  121.23   21.10   0
   7   5  11  111.36   35.71   0
   7  -6 -11    7.33   12.05   0
  -7   6  11   19.84   11.56   0
   7   6 -11   13.01   16.83   0
  -7  -6  11  -23.28   23.92   0
  -6   6  11   50.35   12.06   0
   6  -6 -11   74.32   18.62   0
   6   6 -11   48.94   13.10   0
  -6  -6  11   56.20   21.16   0
   5   6 -11   75.35   16.31   0
  -5  -6  11   44.47   15.43   0
   5  -6 -11   81.36   15.96   0
  -5   6  11   61.12   10.37   0
  -4  -6  11  914.16   18.94   0
  -4   6  11  935.70   13.90   0
   4  -6 -11  975.57   21.60   0
   4   6 -11 1027.06   20.21   0
   3   6 -11  100.72   11.25   0
  -3  -6  11   92.50   10.39   0
   3  -6 -11   85.85   19.76   0
  -3   6  11   87.88    9.82   0
  -2  -6  11  194.16   11.21   0
   2   6 -11  188.71   12.06   0
  -2   6  11  192.93   10.50   0
   2  -6 -11  138.66   29.02   0
  -1  -6  11  633.06   12.95   0
  -1   6  11  669.22   12.44   0
   1  -6 -11  751.45   16.97   0
   1   6 -11  728.58   18.20   0
   0  -6 -11  135.77   15.39   0
   0   6 -11  110.13   16.52   0
   0   6  11  121.37   10.58   0
   0  -6  11  126.16   15.46   0
  -1  -6 -11   25.88   15.06   0
  -1   6 -11   12.32   11.15   0
   1  -6  11   24.53   10.91   0
   1   6  11   24.55   14.37   0
   2   6  11  272.68   11.16   0
  -2  -6 -11  283.36   15.21   0
  -2   6 -11  295.64   15.78   0
   2  -6  11  281.47   16.51   0
  -3   6 -11  830.28   19.73   0
  -3  -6 -11  843.23   19.32   0
   3  -6  11  807.95   21.23   0
   3   6  11  747.88   19.10   0
   4  -6  11  356.11   19.21   0
   4   6  11  339.52   17.39   0
  -4   6 -11  349.08   17.15   0
  -4  -6 -11  344.83   17.00   0
   5   6  11   37.37   15.20   0
  -5  -6 -11   49.90   10.49   0
   5  -6  11   36.40   16.48   0
  -5   6 -11   35.49   12.90   0
   6  -6  11  216.22   19.59   0
  -6   6 -11  202.25   13.19   0
  -6  -6 -11  242.77   16.66   0
   6   6  11  214.61   22.85   0
  -7   6 -11  124.48   15.15   0
  -7   6 -11   88.66   13.78   0
   7   6  11  102.90   24.64   0
   7   6  11   91.67   32.80   0
  -7  -7  11    6.33   36.59   0
   7  -7 -11    3.89   19.95   0
   7   7 -11    6.57   19.91   0
  -7   7  11   11.65   13.86   0
   6   7 -11   77.58   13.34   0
  -6  -7  11   81.90   35.39   0
   6  -7 -11   75.53   18.32   0
  -6   7  11   83.63   16.47   0
   5  -7 -11  211.63   29.19   0
   5   7 -11  170.94   11.82   0
  -5  -7  11  176.32   15.57   0
  -5   7  11  183.56   14.26   0
   4   7 -11  100.51   17.79   0
   4  -7 -11  115.39   18.40   0
  -4  -7  11  119.79   11.89   0
  -4   7  11  124.86   15.69   0
  -3   7  11    6.45   16.56   0
   3   7 -11   15.00   18.75   0
   3  -7 -11    5.13   26.13   0
  -3  -7  11   -6.55   12.31   0
  -2  -7  11   43.59   10.45   0
  -2   7  11   47.47   14.10   0
   2  -7 -11   60.39   28.23   0
   2   7 -11   60.67   11.36   0
   1   7 -11  269.26   12.39   0
  -1  -7  11  255.95   11.56   0
  -1   7  11  290.80   14.83   0
   1  -7 -11  261.62   21.42   0
   0   7 -11  -10.22   15.92   0
   0  -7  11    1.83   15.30   0
   0   7  11  -19.06   10.01   0
   0  -7 -11  -11.46   14.74   0
   1   7  11  134.40   10.53   0
  -1  -7 -11  158.78   10.80   0
  -1   7 -11  138.97   11.45   0
   1  -7  11  142.14   15.93   0
   2   7  11   27.00   13.96   0
  -2  -7 -11   40.99   14.08   0
   2  -7  11    0.99   15.39   0
  -2   7 -11   19.86   14.93   0
  -3   7 -11  313.44   13.35   0
   3  -7  11  306.82   14.38   0
  -3  -7 -11  330.15   17.49   0
   3   7  11  296.40   17.48   0
  -4  -7 -11   23.02   15.34   0
  -4   7 -11   36.36   11.09   0
   4   7  11    0.43   15.41   0
   4  -7  11   28.42   17.49   0
  -5  -7 -11  348.43   12.18   0
   5   7  11  330.55   15.85   0
  -5   7 -11  338.34   14.90   0
   5  -7  11  319.76   17.24   0
  -6   7 -11   15.84   11.77   0
  -6  -7 -11    8.11   12.58   0
   6   7  11   16.86   21.05   0
   6  -7  11    3.70   18.37   0
   6   7  11   19.86   17.28   0
  -7   7 -11   29.14   13.50   0
   7   7  11   27.34   24.08   0
  -7   7 -11   45.39   17.58   0
   7   7  11   31.50   22.35   0
   7  -8 -11  118.67   19.81   0
   7   8 -11  112.93   19.78   0
  -7  -8  11  202.28   38.77   0
  -7   8  11   90.57   15.15   0
  -6   8  11   -3.44   15.82   0
  -6  -8  11   58.91   33.84   0
   6   8 -11    5.83   17.56   0
   6  -8 -11  -11.85   23.30   0
  -5  -8  11 1099.85   18.20   0
   5   8 -11 1094.68   19.00   0
   5  -8 -11 1059.65   32.13   0
  -5   8  11 1039.54   16.83   0
  -4  -8  11  965.50   18.39   0
  -4   8  11  983.29   13.55   0
   4  -8 -11  989.83   24.98   0
   4   8 -11  996.64   15.15   0
  -3   8  11  965.04   14.21   0
   3  -8 -11  962.07   21.55   0
  -3  -8  11  985.94   19.12   0
   3   8 -11  997.89   20.29   0
  -2  -8  11   28.63   18.17   0
  -2   8  11   29.20   12.15   0
   2  -8 -11   54.14   27.34   0
   2   8 -11   57.04   13.68   0
   1   8 -11 1438.30   19.31   0
  -1   8  11 1302.86   13.77   0
   1  -8 -11 1406.42   32.75   0
  -1  -8  11 1333.35   14.90   0
   0   8 -11  689.11   17.62   0
   0  -8 -11  669.03   30.42   0
   0  -8  11  611.22   13.01   0
   0   8  11  595.04   11.86   0
   1   8  11  261.76   10.72   0
   1  -8  11  245.43   15.79   0
  -1   8 -11  312.07   11.91   0
  -1  -8 -11  287.63   15.00   0
   2  -8  11   33.57   18.73   0
   2   8  11  -12.46   12.04   0
  -2  -8 -11  -10.95   16.97   0
  -2   8 -11   -6.27   18.18   0
   3  -8  11 1063.45   16.06   0
  -3   8 -11 1078.38   15.35   0
   3   8  11 1052.86   18.97   0
  -3  -8 -11 1112.57   18.84   0
  -4  -8 -11    9.77   14.66   0
   4  -8  11   27.92   16.77   0
  -4   8 -11   14.87   15.48   0
   4   8  11   28.73   10.59   0
  -5  -8 -11  147.88   13.31   0
   5   8  11  115.99   18.09   0
   5  -8  11  144.07   19.61   0
  -5   8 -11  123.82   18.09   0
   6   8  11   47.33   17.05   0
   6   8  11   51.40   16.82   0
   6  -8  11   38.59   17.78   0
  -6   8 -11   46.41   12.02   0
   7   8  11    1.80   22.71   0
   7   8  11    4.53   23.07   0
  -7   8 -11    4.14   13.90   0
  -7   8 -11   -1.46   13.15   0
  -7   9  11    4.58   15.46   0
   7  -9 -11    1.95   25.62   0
   7   9 -11    7.40   18.77   0
  -7  -9  11   10.69   38.03   0
  -6   9  11   70.13   15.63   0
   6  -9 -11   59.01   22.74   0
  -6  -9  11   52.94   10.50   0
   6   9 -11   65.04   17.43   0
   5  -9 -11   19.06   20.24   0
   5   9 -11   30.22   19.12   0
  -5   9  11   33.33   11.93   0
  -5  -9  11   37.37   12.71   0
  -4  -9  11  421.82   12.50   0
  -4   9  11  448.85   15.52   0
   4   9 -11  440.05   17.44   0
   4  -9 -11  482.12   22.52   0
  -3   9  11   91.73   15.84   0
   3   9 -11   78.21   12.84   0
   3  -9 -11   96.19   25.50   0
  -3  -9  11   86.63   12.15   0
  -2  -9  11  792.86   14.67   0
   2   9 -11  848.50   20.18   0
  -2   9  11  843.20   17.80   0
   2  -9 -11  862.79   28.71   0
   1   9 -11  162.34   14.06   0
  -1   9  11  134.04   16.94   0
  -1  -9  11  163.21   18.34   0
   1  -9 -11  144.83   19.60   0
   0   9 -11   27.97   19.32   0
   0  -9  11   49.39   18.40   0
   0   9  11   22.72   16.94   0
   0  -9 -11   47.08   19.22   0
   1   9  11  939.07   18.62   0
  -1  -9 -11  920.77   27.86   0
  -1   9 -11 1025.37   20.83   0
   1  -9  11  939.21   20.58   0
  -2  -9 -11  236.61   16.66   0
   2  -9  11  198.03   18.51   0
   2   9  11  236.70   16.83   0
  -2   9 -11  242.52   13.09   0
   3  -9  11   41.73   17.25   0
   3   9  11   30.41   15.78   0
  -3  -9 -11   37.59   15.42   0
  -3   9 -11   24.88   16.38   0
   4  -9  11   42.14   11.39   0
  -4   9 -11   33.89   10.60   0
  -4  -9 -11   48.92   14.43   0
   4   9  11   45.46   14.83   0
  -5  -9 -11   21.75   12.93   0
  -5   9 -11   27.76   17.31   0
   5   9  11   47.22   17.05   0
   5  -9  11   28.81   18.88   0
  -6   9 -11  149.14   11.35   0
  -6   9 -11  241.12   16.41   0
   6   9  11  140.53   18.65   0
   6  -9  11  189.06   21.48   0
   6   9  11  173.47   24.22   0
  -6 -10  11   31.62   12.29   0
  -6  10  11    6.75   18.62   0
   6 -10 -11   16.43   32.27   0
   6  10 -11  -11.64   20.34   0
   5 -10 -11   39.90   24.45   0
   5  10 -11   70.51   18.57   0
  -5  10  11   62.48   11.98   0
  -5 -10  11   71.43   12.58   0
  -4  10  11   26.06   13.99   0
  -4 -10  11   32.60   10.73   0
   4 -10 -11   -0.82   29.34   0
   4  10 -11   36.95   11.26   0
   3  10 -11   39.64   16.96   0
  -3 -10  11   31.63   11.18   0
  -3  10  11   29.94   14.86   0
   3 -10 -11   19.12   21.64   0
  -2 -10  11  330.43   17.43   0
  -2  10  11  321.76   16.44   0
   2  10 -11  303.78   18.33   0
   2 -10 -11  282.21   19.29   0
   1  10 -11  675.08   14.72   0
  -1  10  11  685.51   17.42   0
   1 -10 -11  667.16   27.93   0
  -1 -10  11  653.01   18.62   0
   0 -10  11   32.97   17.38   0
   0 -10 -11   58.60   25.56   0
   0  10  11   34.42   15.93   0
   0  10 -11   28.77   17.91   0
   1  10  11   18.68   15.82   0
  -1  10 -11    7.21   17.75   0
   1 -10  11  -10.12   17.50   0
  -1 -10 -11   24.84   18.45   0
[truncated: 194,861 more chars]
