# Supplementary material for: Synthesis and crystal structure of poly[[μ-chlorido-μ-(2,3-di­methyl­pyrazine)-copper(I)] ethanol hemisolvate], which shows a new isomeric CuCl(2,3-di­methyl­pyrazine) network
Source: Acta Crystallogr E Crystallogr Commun. 2024 Sep 24;80(Pt 10):1059–63. doi: 10.1107/S2056989024009174 (PMC11451487; doi:10.1107/S2056989024009174)
Supplement: Supplementary file 2 [file e-80-01059-Isup2.hkl]

data_I                                                                          
_shelx_title ' CuCl(2,3-Dimethylpyrazine)*1/2 C2H5OH bei 170 K in P2(1)/c'      
_shelx_refln_list_code          4                                               
_shelx_F_calc_maximum      211.61                                               
_exptl_crystal_F_000       936.00                                               
_reflns_d_resolution_high  0.7548                                               
                                                                                
loop_                                                                           
 _space_group_symop_operation_xyz                                               
 'x, y, z'                                                                      
 '-x, y+1/2, -z+1/2'                                                            
 '-x, -y, -z'                                                                   
 'x, -y-1/2, z-1/2'                                                             
                                                                                
_cell_length_a     7.0557                                                       
_cell_length_b    14.5923                                                       
_cell_length_c    17.4171                                                       
_cell_angle_alpha  90.000                                                       
_cell_angle_beta   92.253                                                       
_cell_angle_gamma  90.000                                                       
                                                                                
_shelx_F_squared_multiplier     1.000                                           
                                                                                
loop_                                                                           
 _refln_index_h                                                                 
 _refln_index_k                                                                 
 _refln_index_l                                                                 
 _refln_F_squared_calc                                                          
 _refln_F_squared_meas                                                          
 _refln_F_squared_sigma                                                         
 _refln_observed_status                                                         
   1   0   0          0.53         -9.61       137.05 o                         
   2   0   0       6179.41       4626.82       182.37 o                         
   3   0   0       4479.61       5027.99       172.34 o                         
   4   0   0      14118.06      12248.59       188.97 o                         
   5   0   0       2959.84       3128.49       128.65 o                         
   1   1   0       8909.46       7832.04       231.48 o                         
   2   1   0        204.34        167.36        50.28 o                         
   3   1   0         46.19         42.76        69.39 o                         
   4   1   0       1007.06        801.84        78.52 o                         
   5   1   0       1552.03       1486.70        90.59 o                         
   6   1   0       1482.41       1426.31       130.00 o                         
   0   2   0       9410.50       7970.96       106.20 o                         
   1   2   0        542.49        370.16        40.07 o                         
   2   2   0        413.49        469.46        57.91 o                         
   3   2   0      11301.53      11458.70       219.68 o                         
   4   2   0       6736.02       6876.50       125.74 o                         
   5   2   0        339.48        299.18        54.95 o                         
   6   2   0        663.76        608.13        97.30 o                         
   7   2   0       7105.62       7174.62       172.50 o                         
   1   3   0       1837.89       1558.40        57.08 o                         
   2   3   0         40.85         37.54        53.34 o                         
   3   3   0        469.53        450.78        48.88 o                         
   4   3   0       2434.95       2599.87        54.46 o                         
   5   3   0          0.17        -27.25        48.24 o                         
   6   3   0         67.76         72.86        56.01 o                         
   7   3   0        134.62        154.48       147.66 o                         
   8   3   0        650.90        441.45       161.00 o                         
   0   4   0      18400.91      19308.44       822.13 o                         
   1   4   0      29156.17      29248.38       199.97 o                         
   2   4   0        345.64        410.88        43.41 o                         
   3   4   0       7946.39       7970.98       149.43 o                         
   4   4   0       2885.81       3218.94        60.61 o                         
   5   4   0       5207.02       5440.64       119.72 o                         
   6   4   0        976.90        965.19        49.70 o                         
   7   4   0       1733.21       1902.68       150.67 o                         
   8   4   0       1553.53       1613.85       165.86 o                         
   9   4   0        664.35        641.23       127.75 o                         
   1   5   0      44777.68      54370.15      2716.95 o                         
   2   5   0        703.13        850.29        41.73 o                         
   3   5   0       6197.90       5911.92       116.92 o                         
   4   5   0         58.87         80.68        39.17 o                         
   5   5   0       2113.67       2221.39        43.69 o                         
   6   5   0         58.14         50.27        38.52 o                         
   7   5   0        374.12        365.61        45.39 o                         
   8   5   0        153.12        106.51       158.09 o                         
   0   6   0      10978.12      11118.96       577.95 o                         
   1   6   0       1248.65       1164.82        68.31 o                         
   2   6   0      20929.44      22604.32       481.88 o                         
   3   6   0        454.39        614.30        44.11 o                         
   4   6   0       5208.37       5221.58       146.76 o                         
   5   6   0        188.37        171.14        35.83 o                         
   6   6   0         46.82         32.65        33.61 o                         
   7   6   0        158.55        146.94        40.39 o                         
   8   6   0        361.72        273.53       112.17 o                         
   1   7   0        100.65         16.00        38.36 o                         
   2   7   0       4227.64       4188.68        51.22 o                         
   3   7   0         64.67         20.48        41.08 o                         
   4   7   0       1497.14       1445.54        41.43 o                         
   5   7   0        958.54        953.51        40.83 o                         
   6   7   0       3053.06       3145.13        40.28 o                         
   7   7   0          0.92        -18.49        39.86 o                         
   8   7   0       1669.86       1592.91       141.37 o                         
   0   8   0       6332.56       7007.82       328.40 o                         
   1   8   0       1862.74       1746.57        52.03 o                         
   2   8   0        241.05        238.36        42.15 o                         
   3   8   0        523.83        505.79        36.62 o                         
   4   8   0         47.09         64.57        33.53 o                         
   5   8   0        125.88        155.10        38.39 o                         
   6   8   0        482.77        475.43        31.43 o                         
   7   8   0       1087.08       1205.19        39.38 o                         
   8   8   0        402.25        439.83        56.52 o                         
   1   9   0         95.22        115.95        36.66 o                         
   2   9   0         83.87         14.94        35.58 o                         
   3   9   0       2468.57       2801.80        62.08 o                         
   4   9   0       1580.00       1726.50        31.81 o                         
   5   9   0        103.03         69.79        36.74 o                         
   6   9   0       5001.73       5067.94        62.33 o                         
   7   9   0        267.39        271.67        34.74 o                         
   8   9   0        415.72        346.06        59.40 o                         
   0  10   0       1942.28       2018.98       180.38 o                         
   1  10   0       2103.08       2145.29        42.06 o                         
   2  10   0       1322.30       1358.56        41.12 o                         
   3  10   0        588.27        627.81        34.43 o                         
   4  10   0        722.47        757.46        34.25 o                         
   5  10   0        253.61        255.78        37.03 o                         
   6  10   0         33.11         39.07        31.39 o                         
   7  10   0        844.46        797.30        31.69 o                         
   1  11   0      12555.46      12720.25       188.09 o                         
   2  11   0        197.10        238.76        28.88 o                         
   3  11   0      10600.65      11316.25       321.05 o                         
   4  11   0        266.13        299.64        34.63 o                         
   5  11   0        611.99        617.01        31.47 o                         
   6  11   0        110.53        119.74        32.98 o                         
   7  11   0         19.24          6.54        37.66 o                         
   0  12   0         22.10         87.04        59.64 o                         
   1  12   0        146.21        188.82        30.75 o                         
   2  12   0       1299.49       1402.78        60.15 o                         
   3  12   0        634.45        739.84        48.75 o                         
   4  12   0          4.68         40.51        39.23 o                         
   5  12   0         42.94         56.52        31.78 o                         
   6  12   0         74.84         78.56        35.36 o                         
   7  12   0       2565.18       2471.92        62.74 o                         
   1  13   0        818.96        884.77        38.75 o                         
   2  13   0        746.44        901.13        35.43 o                         
   3  13   0          2.49         26.62        35.72 o                         
   4  13   0       1571.75       1674.42        90.28 o                         
   5  13   0         47.56         30.01        43.49 o                         
   6  13   0        920.25        818.10        41.99 o                         
   0  14   0       3251.54       3453.08        49.03 o                         
   1  14   0         49.16         62.78        40.68 o                         
   2  14   0        135.05        141.96        50.78 o                         
   3  14   0         49.45         69.63        33.61 o                         
   4  14   0       1692.15       1813.00        90.31 o                         
   5  14   0        138.17        187.14        49.76 o                         
   6  14   0          0.33         -2.19        46.43 o                         
   1  15   0        125.19        155.62        35.53 o                         
   2  15   0       1088.13       1123.51        69.09 o                         
   3  15   0         77.33         79.94        58.78 o                         
   4  15   0        179.34        197.05        36.72 o                         
   5  15   0        417.32        424.61        40.39 o                         
   0  16   0       5052.94       5697.65       424.54 o                         
   1  16   0        441.06        519.76        37.76 o                         
   2  16   0        896.44       1022.49        37.49 o                         
   3  16   0        605.26        549.85        35.82 o                         
   4  16   0       1691.06       1529.15        42.19 o                         
   5  16   0        136.32        152.33        55.10 o                         
   1  17   0       1936.04       1868.01        65.81 o                         
   2  17   0          1.72         71.36        33.84 o                         
   3  17   0        929.56       1018.99        92.17 o                         
   4  17   0         54.48         80.91        68.79 o                         
   0  18   0        393.05        278.65        53.92 o                         
   1  18   0        357.03        414.31        45.70 o                         
   2  18   0         31.98        -38.99        48.17 o                         
   3  18   0       2592.62       2412.29        62.58 o                         
   1  19   0         77.41         22.00        48.00 o                         
  -6   1   1        576.03        650.51       134.66 o                         
  -5   1   1       7736.77       7968.29       208.42 o                         
  -4   1   1        290.15        201.00        64.04 o                         
  -3   1   1        236.46        231.57        57.53 o                         
  -2   1   1       2225.19       1920.26        66.05 o                         
   2   1   1         80.27         38.49        57.88 o                         
   3   1   1      11341.54      10490.43       696.24 o                         
   4   1   1       1654.36       1460.73        93.65 o                         
   5   1   1       1021.99       1011.82       116.19 o                         
   6   1   1        710.04        688.46       106.79 o                         
   7   1   1        282.38        237.46       110.82 o                         
  -7   2   1          5.96          6.20       146.04 o                         
  -6   2   1       2372.04       2525.00       142.93 o                         
  -5   2   1       2815.31       2813.13        61.07 o                         
  -4   2   1       2807.33       2369.71        54.54 o                         
  -3   2   1        316.22        298.20        56.80 o                         
  -2   2   1       2502.02       2636.88        64.37 o                         
   0   2   1         21.02         63.34        51.18 o                         
   1   2   1       3149.38       2368.88        52.19 o                         
   2   2   1       2855.60       2752.65        64.94 o                         
   3   2   1       7377.15       7824.60       139.50 o                         
   4   2   1          9.59         28.43        75.14 o                         
   5   2   1       3317.57       2878.73        84.22 o                         
   6   2   1        344.28        365.23       126.09 o                         
   7   2   1        156.72         77.48        94.36 o                         
  -8   3   1       2773.19       2815.56       123.51 o                         
  -7   3   1       1402.57       1461.54       152.42 o                         
  -6   3   1       2120.37       2148.06        56.39 o                         
  -5   3   1       1559.59       1539.41        51.07 o                         
  -4   3   1      18728.77      20272.36       329.91 o                         
  -3   3   1       3732.14       3610.16        49.76 o                         
  -2   3   1         22.37          6.86        50.94 o                         
  -1   3   1       3380.44       2766.90        55.12 o                         
   0   3   1       3469.60       2323.85        49.13 o                         
   1   3   1          6.03          8.01        37.39 o                         
   2   3   1       8130.49       8507.37       161.37 o                         
   3   3   1       4222.28       3852.40        81.68 o                         
   4   3   1       9326.15      10303.85       179.12 o                         
   5   3   1       1324.32       1295.06        91.27 o                         
   6   3   1       6534.53       6550.95       232.79 o                         
   7   3   1       2325.84       2697.34       154.93 o                         
   8   3   1        889.50        685.31       116.21 o                         
  -8   4   1         72.24        212.23       159.17 o                         
  -7   4   1          0.53          1.94        50.88 o                         
  -6   4   1       1269.67       1383.28        43.50 o                         
  -5   4   1        451.40        376.98        37.41 o                         
  -4   4   1       1654.80       1580.16        45.45 o                         
  -3   4   1        460.02        386.55        38.48 o                         
  -2   4   1       8502.90       8120.13       156.34 o                         
  -1   4   1      20768.19      22332.80       372.87 o                         
   0   4   1       2177.27       2010.30        48.53 o                         
   1   4   1      10398.24       9920.62       298.34 o                         
   2   4   1      22063.72      23835.51       595.99 o                         
   3   4   1       2183.55       2052.83        53.78 o                         
   4   4   1         65.79         25.57        39.93 o                         
   5   4   1          2.16          9.85        45.15 o                         
   6   4   1        354.94        316.36        46.34 o                         
   7   4   1        425.95        459.26       144.89 o                         
   8   4   1        288.40        213.84       160.14 o                         
   9   4   1        485.76        604.13       174.27 o                         
  -9   5   1          0.90         -4.81       123.31 o                         
  -8   5   1        401.45        367.41       158.00 o                         
  -7   5   1        169.38        161.74        40.43 o                         
  -6   5   1          3.82         -1.78        34.41 o                         
  -5   5   1         31.17         50.33        36.38 o                         
  -4   5   1       7474.35       7716.88       136.19 o                         
  -3   5   1      11961.28      12528.78       257.39 o                         
  -2   5   1       3922.73       3992.30        83.83 o                         
  -1   5   1      15243.39      16583.42       351.94 o                         
   0   5   1       2498.85       2479.57        56.48 o                         
   1   5   1         14.75         19.46        38.35 o                         
   2   5   1       1524.93       1800.03        44.26 o                         
   3   5   1      12995.63      13324.19       149.78 o                         
   4   5   1          1.64         13.62        39.06 o                         
   5   5   1        378.33        400.27        38.80 o                         
   6   5   1         25.93         -1.79        46.77 o                         
   7   5   1        429.27        403.57        45.65 o                         
   8   5   1        140.48        160.58       111.80 o                         
  -8   6   1       1454.18       1360.63        62.67 o                         
  -7   6   1        252.25        267.22        35.83 o                         
  -6   6   1       1884.19       1870.03        34.91 o                         
  -5   6   1       1084.89        931.36        39.13 o                         
  -4   6   1         38.91         35.98        40.96 o                         
  -3   6   1         58.06        158.91        38.40 o                         
  -2   6   1        761.87        629.29        47.53 o                         
  -1   6   1      16042.13      17702.41       400.28 o                         
   0   6   1       2648.72       2274.75        57.62 o                         
   1   6   1        956.56       1032.97        36.84 o                         
   2   6   1      12128.86      12753.69       359.11 o                         
   3   6   1       1238.11       1293.17        47.79 o                         
   4   6   1       1179.94       1273.78        42.40 o                         
   5   6   1        760.72        762.10        38.87 o                         
   6   6   1       2018.62       2127.79        89.18 o                         
   7   6   1        228.66        290.94        79.63 o                         
   8   6   1         39.78         -5.33       111.93 o                         
  -8   7   1         14.34         76.20        76.86 o                         
  -7   7   1        365.39        361.60        45.82 o                         
  -6   7   1         75.14         65.27        30.92 o                         
  -5   7   1       1710.01       1815.25        77.63 o                         
  -4   7   1        661.76        640.48        32.62 o                         
  -3   7   1       2699.44       2725.10        89.54 o                         
  -2   7   1        814.85       1028.93        56.38 o                         
  -1   7   1       1332.86       1147.83        43.68 o                         
   0   7   1       2949.89       2796.80        75.29 o                         
   1   7   1       3047.21       2863.61        84.18 o                         
   2   7   1       2472.53       2442.11        59.09 o                         
   3   7   1       1552.62       1593.28        72.70 o                         
   4   7   1       1524.09       1616.43        58.81 o                         
   5   7   1          1.75         -0.91        38.90 o                         
   6   7   1         12.33          7.17        32.66 o                         
   7   7   1         12.10         -4.94        52.94 o                         
   8   7   1         13.45        -36.18        54.34 o                         
  -8   8   1       1799.14       1745.75        75.05 o                         
  -7   8   1       1552.30       1583.07        40.24 o                         
  -6   8   1        127.60        144.23        31.50 o                         
  -5   8   1       8423.60       9503.08       235.29 o                         
  -4   8   1       3434.59       3421.34       101.02 o                         
  -3   8   1        335.57        365.52        36.68 o                         
  -2   8   1       1794.07       1885.01        65.68 o                         
  -1   8   1        399.14        345.46        33.46 o                         
   0   8   1        411.11        653.82        37.02 o                         
   1   8   1      19013.44      20159.28       575.08 o                         
   2   8   1        152.25        129.06        37.50 o                         
   3   8   1       1020.66       1058.37        37.53 o                         
   4   8   1        641.71        634.22        32.54 o                         
   5   8   1       9176.11       9377.96       214.07 o                         
   6   8   1       5105.40       5522.00       132.37 o                         
   7   8   1       1311.72       1315.99        42.92 o                         
   8   8   1         30.30         19.16        54.46 o                         
  -8   9   1        189.58        201.19        49.80 o                         
  -7   9   1       1279.40       1172.67        36.41 o                         
  -6   9   1       2072.60       2105.05        43.12 o                         
  -5   9   1        907.39       1044.02        43.10 o                         
  -4   9   1       1596.02       1443.29        50.41 o                         
  -3   9   1       1545.03       1665.13        54.93 o                         
  -2   9   1        125.28        183.07        35.86 o                         
  -1   9   1       2556.99       2699.33        66.83 o                         
   0   9   1       2059.12       2025.56        89.36 o                         
   1   9   1        331.08        342.12        34.31 o                         
   2   9   1       7010.13       7193.62       232.85 o                         
   3   9   1       1399.34       1380.49        41.83 o                         
   4   9   1       1030.61       1111.16        38.82 o                         
   5   9   1        710.27        757.39        42.70 o                         
   6   9   1        908.49        945.15        28.54 o                         
   7   9   1         45.98         45.38        35.34 o                         
   8   9   1        727.76        774.84        79.53 o                         
  -7  10   1         81.58        111.09        33.49 o                         
  -6  10   1        344.11        324.10        35.24 o                         
  -5  10   1       4319.71       4505.95        95.81 o                         
  -4  10   1        618.21        741.90        57.62 o                         
  -3  10   1       1833.45       1815.85        55.06 o                         
  -2  10   1      19841.12      21636.45       535.43 o                         
  -1  10   1       3453.39       3598.72       115.39 o                         
   0  10   1       2355.68       2524.50        96.54 o                         
   1  10   1        715.09        625.74        48.43 o                         
   2  10   1       8656.83       9007.67       241.14 o                         
   3  10   1       2018.91       2049.25        54.64 o                         
   4  10   1       1151.59       1146.63        43.09 o                         
   5  10   1         69.53         46.91        39.49 o                         
   6  10   1        234.37        257.02        32.36 o                         
   7  10   1        108.97         84.00        35.77 o                         
  -7  11   1         54.17         35.53        39.80 o                         
  -6  11   1         65.24         90.24        38.28 o                         
  -5  11   1          1.76         45.45        33.15 o                         
  -4  11   1        114.69         34.61        33.77 o                         
  -3  11   1          3.92          4.99        35.33 o                         
  -2  11   1        168.07        164.45        33.81 o                         
  -1  11   1         49.59         57.65        34.65 o                         
   0  11   1          8.80          9.45        31.25 o                         
   1  11   1       1180.27       1230.86        33.38 o                         
   2  11   1        492.84        466.45        29.64 o                         
   3  11   1       1304.76       1380.95        65.84 o                         
   4  11   1         32.92          7.48        34.21 o                         
   5  11   1        496.79        491.97        44.79 o                         
   6  11   1        562.85        574.49        39.05 o                         
   7  11   1        328.46        334.03        41.18 o                         
  -7  12   1          3.52         16.16        37.40 o                         
  -6  12   1        107.60         89.27        41.71 o                         
  -5  12   1        880.46        893.68        34.06 o                         
  -4  12   1        333.53        359.16        39.34 o                         
  -3  12   1        256.73        280.34        34.61 o                         
  -2  12   1       3454.69       3793.51        93.05 o                         
  -1  12   1       2290.72       2310.57        69.24 o                         
   0  12   1       1008.21       1049.91        44.94 o                         
   1  12   1       1600.44       1625.25        50.33 o                         
   2  12   1      13387.89      14315.83       356.43 o                         
   3  12   1       1037.05       1046.18        43.80 o                         
   4  12   1        101.34         98.04        39.50 o                         
   5  12   1        236.66        289.85        38.78 o                         
   6  12   1        135.25         77.95        35.05 o                         
   7  12   1         12.95         31.03        37.48 o                         
  -6  13   1        547.12        493.42        41.14 o                         
  -5  13   1          7.25        -13.33        39.36 o                         
  -4  13   1        300.24        346.96        42.98 o                         
  -3  13   1       1894.94       1906.83        57.13 o                         
  -2  13   1       1869.33       1748.58        47.83 o                         
  -1  13   1        711.30        686.22        39.31 o                         
   0  13   1         39.00        -26.35        33.55 o                         
   1  13   1         56.19         63.94        38.46 o                         
   2  13   1       4871.84       5273.75       135.34 o                         
   3  13   1          4.81        -35.67        35.67 o                         
   4  13   1         44.77         46.18        30.53 o                         
   5  13   1        233.45        266.33        47.81 o                         
   6  13   1       1130.59       1118.17        41.57 o                         
  -6  14   1        200.33        156.01        46.83 o                         
  -5  14   1        844.23        819.47        42.96 o                         
  -4  14   1        600.21        626.61        40.66 o                         
  -3  14   1         14.64        -33.39        33.39 o                         
  -2  14   1        690.48        710.40        32.60 o                         
  -1  14   1        263.69        437.61        74.12 o                         
   0  14   1          2.09        -27.26        41.94 o                         
   1  14   1        948.95       1043.41        38.41 o                         
   2  14   1         53.55         43.12        35.89 o                         
   3  14   1       3366.92       3249.12        50.86 o                         
   4  14   1        515.81        566.91        38.75 o                         
   5  14   1       1480.01       1401.47        69.76 o                         
   6  14   1        978.98        865.85        95.64 o                         
  -5  15   1       1141.87       1140.93        45.85 o                         
  -4  15   1        694.42        601.80        47.56 o                         
  -3  15   1        325.64        358.67        40.34 o                         
  -2  15   1       1027.28        919.97        38.62 o                         
  -1  15   1       3068.00       3182.64        46.19 o                         
   0  15   1       2547.62       2614.34        96.95 o                         
   1  15   1       1501.44       1502.36        84.99 o                         
   2  15   1          4.85         -8.53        34.75 o                         
   3  15   1       1109.30       1160.86        91.87 o                         
   4  15   1       2123.55       2180.46        39.72 o                         
   5  15   1          3.40         22.80        43.19 o                         
  -5  16   1        150.15         84.48        46.09 o                         
  -4  16   1        223.86        232.77        42.45 o                         
  -3  16   1        535.35        503.68        38.60 o                         
  -2  16   1        148.45        234.64        36.10 o                         
  -1  16   1        755.97        898.89        47.20 o                         
   0  16   1       2983.49       3211.41       130.25 o                         
   1  16   1          4.15        -19.14        37.14 o                         
   2  16   1        180.01        154.03        36.60 o                         
   3  16   1        341.05        349.64        62.83 o                         
   4  16   1        155.44         82.91        32.74 o                         
   5  16   1          1.50         41.55        49.46 o                         
  -4  17   1       1017.50       1037.59        53.61 o                         
  -3  17   1          4.29        -43.02        43.02 o                         
  -2  17   1         72.75         76.50        29.62 o                         
  -1  17   1       1069.09       1145.52        78.31 o                         
   0  17   1       1071.66       1062.33        46.61 o                         
   1  17   1        406.87        516.50        40.11 o                         
   2  17   1        111.07         42.79        61.52 o                         
   3  17   1       1902.99       1727.19        72.99 o                         
   4  17   1        121.93        125.55        44.46 o                         
  -3  18   1        433.33        439.42        46.54 o                         
  -2  18   1        305.41        324.87        50.93 o                         
  -1  18   1        347.91        306.67        41.50 o                         
   0  18   1        320.69        278.67        37.91 o                         
   1  18   1        449.95        482.81        37.47 o                         
   2  18   1         36.23         62.36        36.21 o                         
   3  18   1         22.33         39.58        75.06 o                         
  -1  19   1          8.53         14.57        37.36 o                         
   0  19   1         31.24        -28.08        37.73 o                         
   1  19   1         14.81        -41.31        41.31 o                         
  -5   0   2      10111.31      10442.42       225.08 o                         
  -4   0   2       5042.68       4599.13       303.55 o                         
  -3   0   2      10713.70       9210.36       440.81 o                         
  -2   0   2          9.15        -25.47       132.46 o                         
  -1   0   2      15807.59      14536.34       589.94 o                         
   0   0   2       5164.33       4575.61        90.96 o                         
   2   0   2        436.22        535.48        78.23 o                         
   4   0   2        384.11        492.00       125.42 o                         
   5   0   2       3153.35       2847.26       120.90 o                         
   6   0   2         18.29        -10.28        63.96 o                         
  -6   1   2        816.24        734.82        97.18 o                         
  -5   1   2       6300.94       5904.17       226.59 o                         
  -4   1   2       1874.04       1986.42        54.00 o                         
  -3   1   2         47.53        157.05        60.77 o                         
  -2   1   2      14329.83      12877.63       233.71 o                         
  -1   1   2       4803.64       4154.79       198.28 o                         
   0   1   2      11805.05       9622.19       303.65 o                         
   2   1   2        957.12        994.47        74.15 o                         
   3   1   2       5130.73       5264.12       271.74 o                         
   4   1   2       5461.76       5048.19       160.70 o                         
   5   1   2        983.64        834.73       100.24 o                         
   6   1   2         20.26         50.36        91.11 o                         
   7   1   2       2816.23       2895.86       120.40 o                         
  -7   2   2       2109.69       2199.17       152.86 o                         
  -6   2   2       3278.37       3259.64        78.14 o                         
  -5   2   2        894.88        860.36        47.42 o                         
  -4   2   2        321.66        316.32        50.75 o                         
  -3   2   2       3100.25       2965.98        60.47 o                         
  -2   2   2         91.07         82.12        61.98 o                         
  -1   2   2       3164.75       2600.49        91.21 o                         
   0   2   2       3227.29       3005.39        62.22 o                         
   1   2   2        642.37        488.27        39.21 o                         
   2   2   2       6863.73       6919.90       103.23 o                         
   3   2   2        316.79        238.68        52.44 o                         
   4   2   2       5206.40       5189.84       224.00 o                         
   5   2   2       1052.73        959.18        71.67 o                         
   6   2   2       5046.39       4911.26       108.54 o                         
   7   2   2        567.74        503.83       112.18 o                         
   8   2   2        750.91        830.55        89.73 o                         
  -7   3   2         11.35         81.60       143.97 o                         
  -6   3   2         16.88         59.23        45.54 o                         
  -5   3   2       2209.15       2042.13        51.19 o                         
  -4   3   2        404.62        395.67        50.47 o                         
  -3   3   2       2514.70       2710.51        52.41 o                         
  -2   3   2        659.47        709.88        50.57 o                         
  -1   3   2       9927.77       8447.18       184.20 o                         
   0   3   2        402.33        405.70        38.73 o                         
   1   3   2        881.51        817.99        39.53 o                         
   2   3   2       3729.41       3874.69        65.53 o                         
   3   3   2       4742.19       5056.70       186.59 o                         
   4   3   2       3140.40       3233.09        78.63 o                         
   5   3   2        722.00        673.69        61.38 o                         
   6   3   2       1224.05       1329.62        96.25 o                         
   7   3   2          7.65        -41.23       136.57 o                         
   8   3   2       1333.21       1509.05       146.78 o                         
  -8   4   2       1024.15       1098.46       115.95 o                         
  -7   4   2        109.64         24.22        51.05 o                         
  -6   4   2       1524.35       1576.62        41.91 o                         
  -5   4   2        959.33        995.00        39.73 o                         
  -4   4   2       2563.57       2534.01        49.20 o                         
  -3   4   2       4878.35       4972.14        53.18 o                         
  -2   4   2        158.80        158.46        44.52 o                         
  -1   4   2         33.41         29.22        46.47 o                         
   0   4   2       7668.40       6841.48       139.93 o                         
   1   4   2        634.20        703.19        52.23 o                         
   2   4   2      11196.85      11935.06       262.34 o                         
   3   4   2       2958.64       3163.79        79.21 o                         
   4   4   2       9123.08       8928.11       174.50 o                         
   5   4   2       1558.49       1557.48        95.94 o                         
   6   4   2       2442.64       2473.32        67.64 o                         
   7   4   2        401.97        415.14       144.31 o                         
   8   4   2       3080.98       3278.74       170.40 o                         
   9   4   2        247.03        266.94       164.36 o                         
  -8   5   2          3.92        -47.33       112.06 o                         
  -7   5   2       1295.38       1249.76        44.16 o                         
  -6   5   2       7330.77       7716.89        51.46 o                         
  -5   5   2        657.65        633.50        36.21 o                         
  -4   5   2       3620.71       3989.50        85.00 o                         
  -3   5   2       5726.36       6535.73       115.86 o                         
  -2   5   2      25477.29      27266.72       350.36 o                         
  -1   5   2         68.64         46.98        44.07 o                         
   0   5   2       8094.39       7593.09        60.34 o                         
   1   5   2       5136.48       4911.55        92.99 o                         
   2   5   2      16062.23      17639.04       275.54 o                         
   3   5   2       3926.25       4190.59       136.05 o                         
   4   5   2        346.25        345.35        39.32 o                         
   5   5   2        878.21        881.25        42.28 o                         
   6   5   2         89.23         69.02        41.68 o                         
   7   5   2        927.48        968.73        56.52 o                         
   8   5   2        553.65        392.27       159.44 o                         
  -8   6   2        595.32        550.29        52.34 o                         
  -7   6   2        453.33        421.60        53.79 o                         
  -6   6   2        554.96        594.29        31.75 o                         
  -5   6   2       2794.38       2686.61        83.06 o                         
  -4   6   2       1595.07       1555.12        38.11 o                         
  -3   6   2       9980.27      10412.45       175.20 o                         
  -2   6   2       5741.89       6219.28        74.06 o                         
  -1   6   2      14625.60      15279.31       258.64 o                         
   0   6   2        101.35        212.09        38.51 o                         
   1   6   2       9139.34       9230.84       194.96 o                         
   2   6   2          9.59        124.26        35.45 o                         
   3   6   2       3820.57       4019.72        83.38 o                         
   4   6   2          7.50         21.11        38.62 o                         
   5   6   2        170.58        207.75        37.82 o                         
   6   6   2        680.04        693.34        36.48 o                         
   7   6   2         43.83         80.21        49.05 o                         
   8   6   2        120.47        200.09       157.50 o                         
  -8   7   2         69.29         28.40        51.51 o                         
  -7   7   2        947.69       1034.30        38.06 o                         
  -6   7   2       3780.83       3742.60        40.93 o                         
  -5   7   2       1942.73       2018.12        58.23 o                         
  -4   7   2        167.35        172.29        29.32 o                         
  -3   7   2        453.20        478.75        29.28 o                         
  -2   7   2       7941.59       8186.96       158.51 o                         
  -1   7   2       1705.67       2117.27        98.01 o                         
   0   7   2         55.08         14.04        35.04 o                         
   1   7   2      10164.67      10178.71       113.34 o                         
   2   7   2       2680.91       2953.02        67.97 o                         
   3   7   2        322.75        314.12        31.63 o                         
   4   7   2        552.63        461.61        39.18 o                         
   5   7   2      14609.50      15775.41       306.08 o                         
   6   7   2        342.59        355.64        36.29 o                         
   7   7   2        284.61        294.10        46.92 o                         
   8   7   2        898.97        916.26        63.14 o                         
  -8   8   2        347.07        340.81        53.43 o                         
  -7   8   2        174.54        122.72        33.67 o                         
  -6   8   2         19.92         59.53        30.76 o                         
  -5   8   2        550.02        564.11        43.70 o                         
  -4   8   2        581.63        590.12        27.82 o                         
  -3   8   2          2.47          7.90        27.68 o                         
  -2   8   2          4.46         61.06        29.11 o                         
  -1   8   2         42.26        -20.57        32.44 o                         
   0   8   2       2517.16       2525.42        82.94 o                         
   1   8   2         21.06        -20.69        32.50 o                         
   2   8   2        109.32        181.61        29.43 o                         
   3   8   2          6.30          5.85        39.52 o                         
   4   8   2        398.86        450.28        34.90 o                         
   5   8   2         17.04         28.93        38.74 o                         
   6   8   2        308.20        292.55        32.37 o                         
   7   8   2        228.43        242.44        42.62 o                         
   8   8   2          4.37         -6.78        51.55 o                         
  -8   9   2          2.94          0.62        53.56 o                         
  -7   9   2         95.63         81.23        37.51 o                         
  -6   9   2       1268.44       1293.42        30.93 o                         
  -5   9   2       2372.61       2476.33        77.87 o                         
  -4   9   2        587.54        536.67        33.54 o                         
  -3   9   2         60.24         25.86        33.16 o                         
  -2   9   2       9280.63       9937.25       324.80 o                         
  -1   9   2         91.09        128.82        31.25 o                         
   0   9   2        286.63        237.16        37.48 o                         
   1   9   2       6861.43       7286.97       307.26 o                         
   2   9   2        458.30        421.86        36.81 o                         
   3   9   2       2031.46       2030.49        49.09 o                         
   4   9   2        567.78        568.27        33.36 o                         
   5   9   2       2677.89       2893.83        51.96 o                         
   6   9   2        130.16        144.50        30.05 o                         
   7   9   2        703.99        693.09        38.69 o                         
   8   9   2        564.41        603.30        55.79 o                         
  -7  10   2         29.86         -2.11        32.43 o                         
  -6  10   2       1506.56       1509.47        38.02 o                         
  -5  10   2       1746.81       1643.43        64.41 o                         
  -4  10   2         31.75         34.27        38.71 o                         
  -3  10   2        751.86        785.14        34.38 o                         
  -2  10   2        885.45        912.80        37.60 o                         
  -1  10   2        540.66        448.25        30.63 o                         
   0  10   2       1442.22       1503.75        45.05 o                         
   1  10   2       4159.18       4389.16       177.28 o                         
   2  10   2       1941.56       2115.44        50.16 o                         
   3  10   2        196.01        271.53        28.79 o                         
   4  10   2        629.63        589.37        51.29 o                         
   5  10   2         64.45         12.46        39.34 o                         
   6  10   2       1024.58       1029.95        40.11 o                         
   7  10   2         98.32         99.66        35.66 o                         
  -7  11   2        901.32        966.06        51.75 o                         
  -6  11   2       1139.49       1216.76        44.77 o                         
  -5  11   2        322.49        331.21        56.39 o                         
  -4  11   2       3445.91       3588.09       126.83 o                         
  -3  11   2       4393.79       4811.11       176.25 o                         
  -2  11   2       3775.75       3855.96       133.28 o                         
  -1  11   2       1768.70       1843.14        52.25 o                         
   0  11   2       6302.88       6374.51       209.00 o                         
   1  11   2        280.80        320.46        46.35 o                         
   2  11   2      11401.87      12172.84       254.16 o                         
   3  11   2       1494.62       1648.64        64.63 o                         
   4  11   2         34.43         13.81        33.69 o                         
   5  11   2          0.29         -1.36        37.29 o                         
   6  11   2       1052.05       1008.77        34.58 o                         
   7  11   2        207.45        217.62        41.38 o                         
  -7  12   2         13.73         19.86        32.29 o                         
  -6  12   2        989.10        992.92        38.73 o                         
  -5  12   2        131.72        127.07        27.32 o                         
  -4  12   2       1447.89       1587.55        83.36 o                         
  -3  12   2         69.52         94.92        44.51 o                         
  -2  12   2         79.07        146.11        45.85 o                         
  -1  12   2        150.47        178.23        31.07 o                         
   0  12   2        392.11        426.52        31.64 o                         
   1  12   2       4220.53       4504.65       135.21 o                         
   2  12   2        937.94        925.53        45.91 o                         
   3  12   2        246.75        211.45        47.25 o                         
   4  12   2        905.31       1011.29        40.72 o                         
   5  12   2         14.57        -19.76        40.79 o                         
   6  12   2        736.11        685.32        34.15 o                         
   7  12   2         86.10        110.04        31.34 o                         
  -6  13   2        489.55        464.95        37.45 o                         
  -5  13   2        734.50        786.02        57.78 o                         
  -4  13   2        635.31        582.17        34.09 o                         
  -3  13   2         88.14         78.73        32.35 o                         
  -2  13   2        266.67        323.60        42.28 o                         
  -1  13   2        146.20        160.90        33.29 o                         
   0  13   2         47.17         78.14        64.21 o                         
   1  13   2       2122.07       2338.07        51.22 o                         
   2  13   2        168.34        171.84        35.06 o                         
   3  13   2       2444.66       2584.73        56.72 o                         
   4  13   2        590.11        639.42        31.57 o                         
   5  13   2       1495.46       1462.05        48.33 o                         
   6  13   2         78.58         88.35        46.13 o                         
  -6  14   2          7.29        -37.49        37.49 o                         
  -5  14   2        258.43        248.18        36.49 o                         
  -4  14   2        210.06        232.28        40.11 o                         
  -3  14   2        296.48        307.84        48.49 o                         
  -2  14   2          7.26        107.19        34.83 o                         
  -1  14   2       1681.13       1807.31        46.02 o                         
   0  14   2       1621.63       1766.09        52.11 o                         
   1  14   2          9.00        -27.14        34.78 o                         
   2  14   2        275.50        274.04        30.51 o                         
   3  14   2        244.44        212.15        30.93 o                         
   4  14   2         45.59         49.17        38.04 o                         
   5  14   2         99.73         53.41        65.95 o                         
   6  14   2        311.48        256.35        45.10 o                         
  -5  15   2         46.77          3.18        36.71 o                         
  -4  15   2         68.10         38.06        34.96 o                         
  -3  15   2        492.37        454.21        40.36 o                         
  -2  15   2        735.74        773.60        94.34 o                         
  -1  15   2         81.11         69.02        30.98 o                         
   0  15   2        365.89        358.36        36.42 o                         
   1  15   2       1635.29       1587.24        55.48 o                         
   2  15   2        537.95        509.61        33.84 o                         
   3  15   2        337.03        416.24        37.30 o                         
   4  15   2         76.89         37.44        55.93 o                         
   5  15   2       1623.22       1551.87        77.76 o                         
  -5  16   2        984.70        779.11        42.79 o                         
  -4  16   2        697.57        624.05        44.15 o                         
  -3  16   2        436.20        434.60        67.44 o                         
  -2  16   2         74.41         22.53        37.25 o                         
  -1  16   2       2058.99       2283.57        50.54 o                         
   0  16   2         29.48         26.48        34.30 o                         
   1  16   2       2737.06       2865.18        73.34 o                         
   2  16   2        198.57        199.19        39.43 o                         
   3  16   2        371.95        385.87        35.52 o                         
   4  16   2         32.46         80.49        39.41 o                         
   5  16   2          0.51        -37.45        37.45 o                         
  -4  17   2        396.04        321.48        44.99 o                         
  -3  17   2          6.13         30.19        71.90 o                         
  -2  17   2        585.97        494.47        35.36 o                         
  -1  17   2        139.66        175.19        44.51 o                         
   0  17   2       3126.95       3095.86       119.47 o                         
   1  17   2          0.46         -7.19        42.36 o                         
   2  17   2        300.11        276.18        41.85 o                         
   3  17   2         47.98         68.97        81.54 o                         
   4  17   2        862.48        795.10        41.53 o                         
  -3  18   2         73.10         33.21        39.58 o                         
  -2  18   2         25.77         21.65        70.17 o                         
  -1  18   2        203.11        135.33        44.56 o                         
   0  18   2         25.39         -7.61        41.75 o                         
   1  18   2         79.38         12.60        64.14 o                         
   2  18   2       1511.82       1380.53        60.70 o                         
   3  18   2        260.21        241.39        37.94 o                         
  -1  19   2        272.47        367.70        81.77 o                         
   0  19   2          7.20        -19.14        48.14 o                         
   1  19   2        475.16        485.14        65.82 o                         
  -6   1   3       3753.71       4127.27       165.66 o                         
  -5   1   3         47.11         56.23        46.42 o                         
  -4   1   3       7715.34       7604.91       142.02 o                         
  -3   1   3       3297.55       2674.96        57.11 o                         
  -2   1   3      21190.01      20762.92       410.23 o                         
  -1   1   3         13.62          2.31        38.28 o                         
   0   1   3      17193.46      15318.33       294.17 o                         
   1   1   3       5687.57       5011.58        65.90 o                         
   2   1   3       7477.04       6955.71        79.49 o                         
   3   1   3         25.51         25.52        57.03 o                         
   4   1   3       5730.91       5287.16       271.36 o                         
   5   1   3       1109.87        984.05        57.36 o                         
   6   1   3        555.09        529.09        95.21 o                         
   7   1   3       1435.11       1323.78       112.64 o                         
  -6   2   3       4585.88       4691.16       106.13 o                         
  -5   2   3       3073.63       2978.08        51.06 o                         
  -4   2   3        378.88        439.37        47.75 o                         
  -3   2   3        989.89        866.50        50.89 o                         
  -2   2   3       3362.94       3389.46        63.12 o                         
  -1   2   3       6049.19       5133.67       110.36 o                         
   0   2   3       2218.35       1955.79        50.84 o                         
   1   2   3       1996.99       1487.32        42.62 o                         
   2   2   3       5636.09       5374.92        75.69 o                         
   3   2   3        278.12        235.41        59.82 o                         
   4   2   3      14168.94      15841.11       948.60 o                         
   5   2   3        440.61        474.54        66.18 o                         
   6   2   3         23.23        -91.98        91.98 o                         
   7   2   3       2742.88       2606.63       118.78 o                         
   8   2   3       1641.11       1429.08       130.32 o                         
  -7   3   3       1996.24       1863.49        59.91 o                         
  -6   3   3        788.62        752.43        39.04 o                         
  -5   3   3       2662.47       2456.95        52.50 o                         
  -4   3   3        326.98        239.22        45.78 o                         
  -3   3   3         48.21         24.28        39.97 o                         
  -2   3   3        373.69        444.08        39.34 o                         
  -1   3   3       1744.68       1296.01        41.17 o                         
   0   3   3       2166.46       2004.61        43.63 o                         
   1   3   3        720.27        575.62        35.55 o                         
   2   3   3        589.89        519.36        52.93 o                         
   3   3   3      25819.45      28178.42       769.21 o                         
   4   3   3        160.79        131.21        51.18 o                         
   5   3   3       4681.35       4851.68       218.25 o                         
   6   3   3        449.66        496.74       119.23 o                         
   7   3   3       3027.97       3029.95       130.96 o                         
   8   3   3        541.98        586.57        90.03 o                         
  -8   4   3        191.58        180.50       113.49 o                         
  -7   4   3       2907.89       2883.20        53.57 o                         
  -6   4   3       1090.57       1092.67        34.95 o                         
  -5   4   3       5786.24       5633.10        60.66 o                         
  -4   4   3        283.81        312.67        46.74 o                         
  -3   4   3      24233.35      26821.63       101.88 o                         
  -2   4   3       5250.73       5958.73        62.91 o                         
  -1   4   3        142.42         54.62        45.59 o                         
   0   4   3        648.56        747.65        51.83 o                         
   1   4   3      14984.35      15497.61       225.34 o                         
   2   4   3       4204.36       3732.30        80.45 o                         
   3   4   3       2077.13       2131.86        46.73 o                         
   4   4   3        179.89        118.45        44.04 o                         
   5   4   3        231.62        225.96        42.93 o                         
   6   4   3        536.51        544.17        49.42 o                         
   7   4   3        695.90        997.74       139.67 o                         
   8   4   3        311.25        280.44       104.76 o                         
  -8   5   3        239.76        210.31        55.98 o                         
  -7   5   3          2.13         -8.29        32.19 o                         
  -6   5   3        146.52        122.07        34.43 o                         
  -5   5   3       1704.93       1793.49        58.90 o                         
  -4   5   3      10991.21      11193.72       139.33 o                         
  -3   5   3         17.66         17.00        37.28 o                         
  -2   5   3       5229.00       5661.34        80.20 o                         
  -1   5   3         20.87        -16.18        50.58 o                         
   0   5   3       5752.73       5211.99        97.01 o                         
   1   5   3        643.45        621.51        47.22 o                         
   2   5   3       4546.36       4162.87        51.31 o                         
   3   5   3       2174.93       2030.16        52.50 o                         
   4   5   3         84.71         80.98        41.03 o                         
   5   5   3         97.59         68.11        34.99 o                         
   6   5   3        113.59         98.97        41.47 o                         
   7   5   3        269.53        313.02        48.72 o                         
   8   5   3         14.13       -120.95       159.98 o                         
  -8   6   3        176.94        119.41        46.57 o                         
  -7   6   3       1285.03       1222.82        32.41 o                         
  -6   6   3        754.63        807.09        32.42 o                         
  -5   6   3        206.95        236.09        35.86 o                         
  -4   6   3       1144.96       1201.68        30.28 o                         
  -3   6   3       4790.53       4731.99        46.78 o                         
  -2   6   3       2113.69       2208.61        73.21 o                         
  -1   6   3       9760.15       9140.52        53.30 o                         
   0   6   3       4408.82       4476.47        51.29 o                         
   1   6   3       4216.83       4579.90        47.49 o                         
   2   6   3        125.98         77.46        32.68 o                         
   3   6   3        135.17        209.45        34.73 o                         
   4   6   3       2633.32       2815.97        93.76 o                         
   5   6   3       2295.83       2232.36        65.95 o                         
   6   6   3       1284.24       1185.18        38.67 o                         
   7   6   3       1651.37       1596.53        62.77 o                         
   8   6   3        212.50        211.12       156.95 o                         
  -8   7   3        369.64        380.03        45.35 o                         
  -7   7   3          5.16         19.23        32.45 o                         
  -6   7   3       1278.07       1268.92        32.55 o                         
  -5   7   3         16.25        -34.70        37.82 o                         
  -4   7   3       3285.02       3420.60        44.53 o                         
  -3   7   3       1928.91       2010.23        54.69 o                         
  -2   7   3      12609.93      12559.20       266.62 o                         
  -1   7   3        269.99        326.51        50.31 o                         
   0   7   3       6747.28       7061.79       101.53 o                         
   1   7   3         97.75        249.75        68.39 o                         
   2   7   3        197.74        159.61        38.58 o                         
   3   7   3        783.46        723.20        37.32 o                         
   4   7   3        438.24        441.26        38.85 o                         
   5   7   3          6.56        -16.27        45.53 o                         
   6   7   3        637.96        577.01        35.01 o                         
   7   7   3         19.13         33.88        41.23 o                         
   8   7   3        739.75        823.71        71.23 o                         
  -8   8   3        570.72        486.83        53.91 o                         
  -7   8   3         13.42         18.84        31.17 o                         
  -6   8   3       1271.75       1416.83        37.71 o                         
  -5   8   3       1027.06       1095.75        37.91 o                         
  -4   8   3        239.33        202.58        23.91 o                         
  -3   8   3        168.05        142.66        26.33 o                         
  -2   8   3       1964.45       2056.05        59.67 o                         
  -1   8   3       1917.37       2105.76        40.40 o                         
   0   8   3      14863.63      15387.17       275.91 o                         
   1   8   3       1815.21       1859.67        35.97 o                         
   2   8   3       4888.45       5032.01       127.28 o                         
   3   8   3         56.58         58.60        35.36 o                         
   4   8   3       8659.54       8921.13       252.38 o                         
   5   8   3       2270.52       2263.54        56.40 o                         
   6   8   3       3367.89       3410.68       118.61 o                         
   7   8   3        252.52        256.19        57.16 o                         
   8   8   3       2056.79       1974.01        64.47 o                         
  -8   9   3        390.10        368.45        41.40 o                         
  -7   9   3        614.88        602.43        33.82 o                         
  -6   9   3        128.33        116.30        27.71 o                         
  -5   9   3         12.20        -30.97        30.97 o                         
  -4   9   3       9741.76      10226.62       328.21 o                         
  -3   9   3         73.63         71.13        30.80 o                         
  -2   9   3        527.39        517.29        25.86 o                         
  -1   9   3       1516.84       1234.39        40.32 o                         
   0   9   3        485.96        468.74        31.47 o                         
   1   9   3      12847.56      13067.15       243.21 o                         
   2   9   3        297.65        227.89        30.48 o                         
   3   9   3       1210.93       1335.28        50.56 o                         
   4   9   3        969.58       1046.82        41.93 o                         
   5   9   3       5197.60       5588.92       128.60 o                         
   6   9   3        524.25        522.35        30.93 o                         
   7   9   3        346.00        387.68        36.73 o                         
   8   9   3         10.19         43.29        47.08 o                         
  -7  10   3       1247.03       1233.91        45.09 o                         
  -6  10   3       1333.72       1423.30        41.81 o                         
  -5  10   3       2605.21       2646.48        62.65 o                         
  -4  10   3       1285.61       1372.19        45.92 o                         
  -3  10   3      11766.54      12157.86       443.91 o                         
  -2  10   3        102.13         68.09        30.96 o                         
  -1  10   3       4921.40       4690.42        50.74 o                         
   0  10   3         35.42         41.51        34.97 o                         
   1  10   3       9982.28      10294.47       309.86 o                         
   2  10   3        309.32        325.75        29.77 o                         
   3  10   3        267.83        268.01        37.60 o                         
   4  10   3       2236.78       2402.21        57.52 o                         
   5  10   3        124.23        152.19        33.98 o                         
   6  10   3        687.28        600.66        43.43 o                         
   7  10   3        376.10        377.33        36.57 o                         
  -7  11   3         30.86          7.79        37.36 o                         
  -6  11   3        422.42        388.77        43.09 o                         
  -5  11   3         54.62         21.81        33.21 o                         
  -4  11   3          0.46        -26.23        37.46 o                         
  -3  11   3        657.24        715.87        37.03 o                         
  -2  11   3        305.36        254.40        27.15 o                         
  -1  11   3        366.46        331.21        29.23 o                         
   0  11   3        677.73        769.00        52.14 o                         
   1  11   3          0.27          8.04        26.76 o                         
   2  11   3        345.62        344.04        49.59 o                         
   3  11   3        489.04        584.56        37.56 o                         
   4  11   3        300.17        294.47        33.78 o                         
   5  11   3         40.00         21.42        33.02 o                         
   6  11   3        196.42        166.19        37.32 o                         
   7  11   3        448.82        415.95        37.82 o                         
  -7  12   3        324.32        287.98        37.04 o                         
  -6  12   3       1192.10       1088.73        43.00 o                         
  -5  12   3        670.39        735.30        44.65 o                         
  -4  12   3         22.97        -26.58        39.08 o                         
  -3  12   3       7644.94       8250.91       311.79 o                         
  -2  12   3          5.08          2.59        33.63 o                         
  -1  12   3         91.11         67.77        33.64 o                         
   0  12   3          1.80         42.85        30.57 o                         
   1  12   3       5159.22       5131.40       181.70 o                         
   2  12   3        357.59        359.24        34.15 o                         
   3  12   3       1446.54       1453.95        84.46 o                         
   4  12   3       1026.13       1061.08        36.27 o                         
   5  12   3         22.97        -20.54        36.30 o                         
   6  12   3          2.31          7.69        37.54 o                         
   7  12   3         28.34          1.35        33.15 o                         
  -6  13   3        290.61        309.87        45.13 o                         
  -5  13   3        156.16        216.04        45.73 o                         
  -4  13   3       1531.39       1553.80        63.51 o                         
  -3  13   3       3028.10       3050.68       106.01 o                         
  -2  13   3        572.65        638.96        67.53 o                         
  -1  13   3       3502.57       3499.44       185.65 o                         
   0  13   3       1137.25       1151.41        45.71 o                         
   1  13   3       3185.26       3390.17       112.69 o                         
   2  13   3        956.28        900.01        35.69 o                         
   3  13   3       2536.64       2737.19       109.05 o                         
   4  13   3       2832.99       2768.88        75.46 o                         
   5  13   3       1005.80        992.19        35.90 o                         
   6  13   3         18.06         -7.85        41.39 o                         
  -6  14   3        316.59        292.11        38.20 o                         
  -5  14   3         91.32        141.21        64.78 o                         
  -4  14   3         92.35        111.07        63.65 o                         
  -3  14   3        335.20        334.89        33.58 o                         
  -2  14   3         19.68        -16.66        35.10 o                         
  -1  14   3         69.90         79.88        33.25 o                         
   0  14   3       1716.59       1794.05        76.46 o                         
   1  14   3        263.05        351.40        36.45 o                         
   2  14   3       2742.27       3098.49        49.55 o                         
   3  14   3          9.72         31.30        41.34 o                         
   4  14   3       2253.63       2459.28       107.22 o                         
   5  14   3        707.42        669.09        51.99 o                         
   6  14   3       1956.14       1724.00        63.50 o                         
  -5  15   3          0.39        -39.62        39.62 o                         
  -4  15   3       2565.88       2568.80        75.54 o                         
  -3  15   3         70.67        137.24        90.43 o                         
  -2  15   3       1681.89       1673.69        90.51 o                         
  -1  15   3         41.28         -3.56        30.84 o                         
   0  15   3       2685.54       2652.26       119.44 o                         
   1  15   3       1013.11        974.52        43.08 o                         
   2  15   3         22.33         51.58        51.16 o                         
   3  15   3         18.55         34.22        33.39 o                         
   4  15   3        179.13        216.36        32.05 o                         
   5  15   3        143.28         97.94        50.76 o                         
  -5  16   3        598.36        506.12        47.18 o                         
  -4  16   3        102.02        158.91        38.99 o                         
  -3  16   3        309.36        295.36        34.93 o                         
  -2  16   3        366.12        365.39        41.14 o                         
  -1  16   3       2126.91       2187.09        70.45 o                         
   0  16   3         39.65        152.94        40.29 o                         
   1  16   3         64.44         26.95        40.50 o                         
   2  16   3         24.04        -38.36        41.62 o                         
   3  16   3         96.13         56.63        31.84 o                         
   4  16   3        162.18         86.89        39.80 o                         
   5  16   3         37.61         25.09        64.88 o                         
  -4  17   3       3350.69       2789.72       169.72 o                         
  -3  17   3         54.02         24.22        36.71 o                         
  -2  17   3         10.00         22.95        33.85 o                         
  -1  17   3         18.47        -32.63        32.63 o                         
   0  17   3        301.53        298.69        38.92 o                         
   1  17   3         45.54         21.65        37.65 o                         
   2  17   3       1162.62       1129.16       103.66 o                         
   3  17   3       1002.84        918.36        39.00 o                         
   4  17   3         31.28         11.07        38.44 o                         
  -3  18   3        326.16        324.37        82.80 o                         
  -2  18   3        107.72         66.20        48.88 o                         
  -1  18   3        756.36        735.28        45.03 o                         
   0  18   3        461.16        453.12        44.58 o                         
   1  18   3          5.85         13.58        69.73 o                         
   2  18   3        141.07         75.80        42.62 o                         
   3  18   3        278.32        188.06        46.16 o                         
   0  19   3        224.79        147.16        45.68 o                         
  -6   0   4       6608.18       6845.21       157.42 o                         
  -5   0   4      15839.59      17937.46       381.74 o                         
  -4   0   4      22635.16      23450.89       861.68 o                         
  -3   0   4        738.44        394.28        67.71 o                         
  -2   0   4        935.43        762.74        95.21 o                         
   0   0   4       7205.60       6712.34        80.80 o                         
   1   0   4       3012.65       2802.15       154.31 o                         
   2   0   4       1122.67       1152.20        77.70 o                         
   3   0   4       3479.83       3684.96        95.23 o                         
   4   0   4       2154.80       2354.68       103.83 o                         
   5   0   4         67.17         33.11       125.54 o                         
   6   0   4       4885.26       4407.06       126.49 o                         
  -7   1   4          6.25          4.82        62.29 o                         
  -6   1   4       4806.24       5029.29        61.86 o                         
  -5   1   4       1069.10       1001.64        41.36 o                         
  -4   1   4          3.43        -41.04        41.04 o                         
  -3   1   4       4410.91       3904.97        69.01 o                         
  -2   1   4        294.31        340.96        54.63 o                         
  -1   1   4       9322.71       7494.25        93.30 o                         
   0   1   4       5675.24       4829.78        78.22 o                         
   1   1   4      27129.84      25696.20       202.77 o                         
   2   1   4      21966.13      23962.15       205.51 o                         
   3   1   4       8462.67       8412.34        75.52 o                         
   4   1   4       2042.83       2033.97        67.40 o                         
   5   1   4        329.98        369.14        81.65 o                         
   6   1   4       1158.01       1012.22        73.98 o                         
   7   1   4          0.99        -39.26       103.65 o                         
  -7   2   4        684.55        672.99        56.37 o                         
  -6   2   4        290.98        234.52        42.86 o                         
  -5   2   4        781.08        665.86        44.77 o                         
  -4   2   4       1514.90       1650.88        47.02 o                         
  -3   2   4        666.67        558.61        52.35 o                         
  -2   2   4        522.28        422.17        45.25 o                         
  -1   2   4      15236.41      14437.35       109.79 o                         
   0   2   4        537.55        387.50        41.61 o                         
   1   2   4       3315.08       2371.04        59.26 o                         
   2   2   4      12518.65      12956.85       123.57 o                         
   3   2   4      15631.92      16636.97       266.69 o                         
   4   2   4        156.41        126.70        52.95 o                         
   5   2   4        342.31        307.68        51.96 o                         
   6   2   4       4660.25       4731.99       119.44 o                         
   7   2   4       2388.82       2395.78       117.50 o                         
   8   2   4         17.70         -1.15       121.24 o                         
  -7   3   4         58.01         10.87        49.23 o                         
  -6   3   4         89.44         73.91        41.89 o                         
  -5   3   4       3626.01       3457.17       114.75 o                         
  -4   3   4       1081.97       1024.99        44.98 o                         
  -3   3   4        422.18        656.40        48.39 o                         
  -2   3   4       1029.11       1052.00        46.37 o                         
  -1   3   4       6760.19       6447.48        95.52 o                         
   0   3   4       2158.16       1692.90        51.26 o                         
   1   3   4        719.64        820.96        65.19 o                         
   2   3   4       6287.37       5828.69        55.97 o                         
   3   3   4       5078.76       4723.81        57.58 o                         
   4   3   4         95.54         66.56        41.69 o                         
   5   3   4        134.46        122.64        42.95 o                         
   6   3   4        254.36        250.18        73.55 o                         
   7   3   4         36.93         67.76       101.79 o                         
   8   3   4        278.78        231.58       124.18 o                         
  -8   4   4        559.86        505.03        68.95 o                         
  -7   4   4       2797.02       2700.56        48.37 o                         
  -6   4   4        795.03        760.84        40.37 o                         
  -5   4   4          0.30         22.24        44.62 o                         
  -4   4   4       2218.74       2286.97        63.66 o                         
  -3   4   4        181.84        210.51        46.02 o                         
  -2   4   4       4918.28       4975.28        57.55 o                         
  -1   4   4       7745.12       7843.04       106.86 o                         
   0   4   4       1107.89       1046.35        52.06 o                         
   1   4   4      11718.80      11919.08       136.01 o                         
   2   4   4      11024.45      11016.75        62.54 o                         
   3   4   4      14622.31      15034.59       168.14 o                         
   4   4   4       2734.10       2773.24       122.38 o                         
   5   4   4         92.46         83.94        35.31 o                         
   6   4   4       1283.04       1416.61        57.23 o                         
   7   4   4       2493.47       2723.56       137.44 o                         
   8   4   4        666.71        541.89       127.33 o                         
  -8   5   4        585.61        498.85        56.22 o                         
  -7   5   4       2702.93       2610.98        36.85 o                         
  -6   5   4       1698.87       1828.72        42.04 o                         
  -5   5   4       3277.33       3240.25        48.52 o                         
  -4   5   4       6579.06       6658.85       141.91 o                         
  -3   5   4      10275.38      10085.01        64.87 o                         
  -2   5   4       7722.23       7762.45        63.30 o                         
  -1   5   4       8109.62       8297.98        85.00 o                         
   0   5   4       2189.48       2167.69        46.18 o                         
   1   5   4       3630.49       3345.46        79.62 o                         
   2   5   4         21.63        -41.39        41.39 o                         
   3   5   4       1376.36       1373.28        41.42 o                         
   4   5   4         29.03         74.68        36.25 o                         
   5   5   4          6.70         13.55        36.29 o                         
   6   5   4        242.81        257.60        46.03 o                         
   7   5   4        841.45        851.47        51.83 o                         
   8   5   4        438.37        449.17       106.80 o                         
  -8   6   4        278.65        280.35        45.81 o                         
  -7   6   4        911.78        916.57        35.45 o                         
  -6   6   4       1344.71       1318.63        34.63 o                         
  -5   6   4       2942.92       3033.84        61.06 o                         
  -4   6   4       8848.74       8758.11        57.01 o                         
  -3   6   4       4477.24       4126.84        41.32 o                         
  -2   6   4       3416.41       3006.42        63.85 o                         
  -1   6   4       7433.18       7466.37        95.08 o                         
   0   6   4      10636.32      11236.33       220.33 o                         
   1   6   4        503.96        590.43        42.19 o                         
   2   6   4       2932.37       2823.09        41.77 o                         
   3   6   4          6.72         35.12        33.16 o                         
   4   6   4          6.15          2.45        32.55 o                         
   5   6   4        844.97        903.13        54.67 o                         
   6   6   4        490.07        431.48        36.36 o                         
   7   6   4        234.92        206.31        51.16 o                         
   8   6   4        292.46        120.48       112.88 o                         
  -8   7   4        707.77        702.18        49.23 o                         
  -7   7   4        980.10       1071.51        35.60 o                         
  -6   7   4         18.74         -8.41        32.34 o                         
  -5   7   4        635.38        673.93        37.12 o                         
  -4   7   4        249.09        295.50        31.64 o                         
  -3   7   4        325.86        359.49        30.59 o                         
  -2   7   4        390.07        456.21        37.59 o                         
  -1   7   4       1104.63       1009.86        51.03 o                         
   0   7   4      14862.12      14974.10       168.38 o                         
   1   7   4       1400.48       1201.46        41.01 o                         
   2   7   4        851.74        696.32        39.31 o                         
   3   7   4       2480.31       2654.93        85.00 o                         
   4   7   4       8098.55       7870.57       221.94 o                         
   5   7   4       1897.79       2162.96        61.69 o                         
   6   7   4       1036.94       1023.32        36.33 o                         
   7   7   4       1231.23       1315.77        61.78 o                         
   8   7   4        189.49        255.79        78.04 o                         
  -8   8   4        575.66        579.70        44.27 o                         
  -7   8   4         15.22         43.54        33.87 o                         
  -6   8   4         10.39        -22.32        31.00 o                         
  -5   8   4        481.11        527.23        39.15 o                         
  -4   8   4         39.66         33.94        32.77 o                         
  -3   8   4        267.96        222.86        35.29 o                         
  -2   8   4        968.19       1026.17        50.04 o                         
  -1   8   4       2154.43       2301.12        51.01 o                         
   0   8   4        972.59        980.73        36.12 o                         
   1   8   4         25.39         37.80        33.48 o                         
   2   8   4        219.35        225.97        30.59 o                         
   3   8   4        216.57        162.39        28.17 o                         
   4   8   4         22.06         56.98        35.23 o                         
   5   8   4       1470.13       1476.88        47.37 o                         
   6   8   4         92.03        111.71        31.53 o                         
   7   8   4        443.29        386.20        43.19 o                         
   8   8   4         51.34         41.68        52.96 o                         
  -8   9   4         22.95         12.92        39.96 o                         
  -7   9   4        808.56        748.82        33.85 o                         
  -6   9   4         73.56        146.39        40.23 o                         
  -5   9   4          7.17          7.89        35.58 o                         
  -4   9   4        945.43        900.53        37.78 o                         
  -3   9   4       2249.60       2412.26        57.44 o                         
  -2   9   4       1143.62       1136.86        36.81 o                         
  -1   9   4         18.14        -36.00        36.00 o                         
   0   9   4       9052.83       8957.11       125.35 o                         
   1   9   4        634.88        702.54        35.40 o                         
   2   9   4       4449.85       4403.08       102.92 o                         
   3   9   4       1255.66       1140.85        51.18 o                         
   4   9   4       2073.57       2260.76       132.33 o                         
   5   9   4       1974.17       2153.56        91.02 o                         
   6   9   4          6.48         32.64        30.65 o                         
   7   9   4        890.51        855.91        38.84 o                         
  -7  10   4          8.24         -8.33        30.80 o                         
  -6  10   4        150.73        178.00        36.98 o                         
  -5  10   4       1826.83       1875.47        38.44 o                         
  -4  10   4       2886.63       2926.52       122.92 o                         
  -3  10   4       1776.89       1809.49        59.27 o                         
  -2  10   4          5.90        -24.31        24.31 o                         
  -1  10   4        390.84        441.74        35.02 o                         
   0  10   4       7667.28       8435.07       155.79 o                         
   1  10   4        839.73        786.31        30.83 o                         
   2  10   4        557.86        450.08        24.94 o                         
   3  10   4         88.25        105.10        32.65 o                         
   4  10   4        477.28        529.28        32.88 o                         
   5  10   4       1301.82       1323.07        39.71 o                         
   6  10   4        100.35         80.81        32.73 o                         
   7  10   4        346.35        256.99        37.20 o                         
  -7  11   4        770.85        745.14        39.08 o                         
  -6  11   4        319.51        330.38        41.46 o                         
  -5  11   4       5361.45       5479.61       169.69 o                         
  -4  11   4       4737.67       5085.27       141.94 o                         
  -3  11   4       4451.54       4708.08       129.72 o                         
  -2  11   4       2576.21       2733.80       114.45 o                         
  -1  11   4        910.99        954.32        29.89 o                         
   0  11   4       4052.63       4196.43        99.60 o                         
   1  11   4       2637.51       2638.05        87.39 o                         
   2  11   4        529.79        525.92        31.12 o                         
   3  11   4       1345.93       1437.01        58.25 o                         
   4  11   4        256.62        275.15        36.70 o                         
   5  11   4         44.51         57.14        32.07 o                         
   6  11   4        114.76         98.97        33.01 o                         
   7  11   4        320.50        291.17        40.95 o                         
  -7  12   4        343.52        313.66        33.09 o                         
  -6  12   4        512.66        510.30        67.15 o                         
  -5  12   4         43.22          0.81        36.66 o                         
  -4  12   4        275.42        308.48        36.50 o                         
  -3  12   4       3996.77       4258.78       124.01 o                         
  -2  12   4       1430.88       1490.18        42.18 o                         
  -1  12   4       1538.46       1706.44        82.45 o                         
   0  12   4       1475.18       1546.46        57.44 o                         
   1  12   4         52.52         91.01        34.48 o                         
   2  12   4       2912.90       3212.09       169.58 o                         
   3  12   4       1456.12       1433.31        71.73 o                         
   4  12   4         21.85          1.35        31.29 o                         
   5  12   4        629.26        675.30        45.42 o                         
   6  12   4       1219.41       1202.09        45.06 o                         
   7  12   4        806.43        686.73        66.35 o                         
  -6  13   4         97.00         67.46        43.32 o                         
  -5  13   4        359.80        409.11        32.89 o                         
  -4  13   4        492.60        505.51        39.51 o                         
  -3  13   4         17.69         74.16        32.34 o                         
  -2  13   4        219.09        213.16        31.49 o                         
  -1  13   4        174.98        170.19        28.39 o                         
   0  13   4       1058.96       1118.45        55.62 o                         
   1  13   4        188.23        278.99        38.06 o                         
   2  13   4       2395.14       2789.63        72.71 o                         
   3  13   4        976.85        963.77        38.95 o                         
   4  13   4        845.90        888.70        37.84 o                         
   5  13   4        110.59         84.30        60.88 o                         
   6  13   4        788.96        684.33        42.88 o                         
  -6  14   4         60.63         58.40        36.79 o                         
  -5  14   4        852.96        855.25        38.13 o                         
  -4  14   4        716.70        725.20        44.86 o                         
  -3  14   4       1269.23       1374.39        63.00 o                         
  -2  14   4        705.70        671.56        59.98 o                         
  -1  14   4       3100.23       3467.25       137.23 o                         
   0  14   4         40.24          3.30        30.50 o                         
   1  14   4         12.77         30.67        28.01 o                         
   2  14   4        986.74       1032.87        35.26 o                         
   3  14   4       1315.41       1321.41        64.85 o                         
   4  14   4        199.95        124.99        56.83 o                         
   5  14   4         12.41         22.60        51.51 o                         
   6  14   4        927.08        876.07        58.56 o                         
  -5  15   4          0.84         42.07        42.09 o                         
  -4  15   4          0.41         32.42        37.07 o                         
  -3  15   4         46.63         42.49        36.16 o                         
  -2  15   4        121.45         99.23        30.13 o                         
  -1  15   4          1.67        -25.46        28.61 o                         
   0  15   4        674.64        675.16        34.61 o                         
   1  15   4        191.94        174.86        28.61 o                         
   2  15   4        455.97        575.86        61.27 o                         
   3  15   4         95.66        102.03        39.53 o                         
   4  15   4        454.22        471.59        40.53 o                         
   5  15   4        211.74        246.59        39.38 o                         
  -5  16   4       1290.17        852.28        69.81 o                         
  -4  16   4       3186.03       3244.62        85.31 o                         
  -3  16   4       1227.72       1136.13        64.42 o                         
  -2  16   4         55.61         59.41        39.66 o                         
  -1  16   4       2167.37       2316.21       114.52 o                         
   0  16   4       2132.86       2119.58       117.62 o                         
   1  16   4          7.94         15.86        39.40 o                         
   2  16   4          1.88        -24.56        35.32 o                         
   3  16   4        800.09        802.67        94.20 o                         
   4  16   4         57.14         45.53        38.87 o                         
  -4  17   4        534.38        443.77        75.34 o                         
  -3  17   4       1437.03       1434.13        86.19 o                         
  -2  17   4       1418.56       1330.04        71.87 o                         
  -1  17   4        765.48        731.12        57.43 o                         
   0  17   4        199.72        176.22        32.19 o                         
   1  17   4        122.34        198.16        69.10 o                         
   2  17   4         47.36         42.26        33.80 o                         
   3  17   4        227.06        244.43        51.07 o                         
   4  17   4          0.82        -52.50        52.50 o                         
  -2  18   4       2634.12       2270.82       178.03 o                         
  -1  18   4        221.58        326.18        74.56 o                         
   0  18   4         61.04         40.36        36.60 o                         
   1  18   4        365.64        277.45        60.13 o                         
   2  18   4        953.59        751.86        69.41 o                         
   0  19   4        179.22        170.83        63.64 o                         
  -7   1   5       1075.03       1117.35        47.30 o                         
  -6   1   5        396.05        388.94        38.62 o                         
  -5   1   5      15697.52      16703.03       153.24 o                         
  -4   1   5       1191.00       1081.87        44.84 o                         
  -3   1   5       7174.73       6969.75        75.47 o                         
  -2   1   5       8628.32       9047.94       113.50 o                         
  -1   1   5      26117.66      27868.48       430.87 o                         
   0   1   5        308.47        240.38        33.41 o                         
   1   1   5       9132.88       9108.20        75.33 o                         
   2   1   5       4637.17       4345.78        83.10 o                         
   3   1   5       1975.26       1862.43        53.39 o                         
   4   1   5        280.44        253.13        48.22 o                         
   5   1   5       4786.91       4875.26       186.41 o                         
   6   1   5       1330.51       1490.06        99.49 o                         
   7   1   5        178.78        116.66       127.38 o                         
  -7   2   5        225.73        269.60        33.05 o                         
  -6   2   5         31.33         11.40        38.46 o                         
  -5   2   5        374.85        415.05        43.92 o                         
  -4   2   5       1700.08       1422.35        48.37 o                         
  -3   2   5       1612.24       1593.33        49.39 o                         
  -2   2   5      21171.94      21912.00       265.37 o                         
  -1   2   5       4654.50       4431.00       129.49 o                         
   0   2   5         85.25         21.63        52.49 o                         
   1   2   5      10908.71      10769.30       192.27 o                         
   2   2   5       3236.46       3211.35        64.96 o                         
   3   2   5       6814.42       6599.94       179.06 o                         
   4   2   5        825.25        795.26        45.81 o                         
   5   2   5        859.47        863.88       110.54 o                         
   6   2   5       2428.03       2714.23       105.73 o                         
   7   2   5       1739.10       1928.86       115.05 o                         
   8   2   5          6.47        -42.96       120.86 o                         
  -8   3   5       2106.06       2092.59        79.16 o                         
  -7   3   5        440.72        439.16        31.29 o                         
  -6   3   5        212.93        206.90        40.34 o                         
  -5   3   5        577.59        481.08        51.50 o                         
  -4   3   5        155.36        278.77        39.78 o                         
  -3   3   5       4719.36       4938.80        49.77 o                         
  -2   3   5      15749.17      15866.76       179.54 o                         
  -1   3   5        313.74        318.09        49.74 o                         
   0   3   5       4561.66       3656.63        56.61 o                         
   1   3   5        272.73        122.48        41.53 o                         
   2   3   5      35409.01      39271.70       380.55 o                         
   3   3   5         87.26         79.71        38.30 o                         
   4   3   5       6308.38       6392.26        68.55 o                         
   5   3   5        425.42        416.17        37.78 o                         
   6   3   5       3512.33       3413.58       304.76 o                         
   7   3   5         95.98        -17.98       103.86 o                         
   8   3   5        173.25        158.00       122.43 o                         
  -8   4   5        178.36        177.38        50.15 o                         
  -7   4   5         13.97          5.48        28.81 o                         
  -6   4   5       5170.75       5479.99       149.26 o                         
  -5   4   5        884.53        857.99        40.01 o                         
  -4   4   5       9461.99       9527.15       132.24 o                         
  -3   4   5       3002.52       3136.80        71.70 o                         
  -2   4   5      15361.99      15517.51       339.44 o                         
  -1   4   5       1569.45       1432.69        51.84 o                         
   0   4   5       2811.01       2927.77        54.73 o                         
   1   4   5         11.17         51.74        38.41 o                         
   2   4   5        753.29        870.54        38.35 o                         
   3   4   5        350.38        349.25        35.50 o                         
   4   4   5       1004.69       1073.34        41.45 o                         
   5   4   5         74.02         66.22        35.06 o                         
   6   4   5        109.37        107.02        45.55 o                         
   7   4   5         15.42        -18.45       107.79 o                         
   8   4   5       1062.11       1133.37        93.14 o                         
  -8   5   5        111.74        100.95        46.71 o                         
  -7   5   5        853.38        828.70        32.92 o                         
  -6   5   5         48.30          9.69        35.25 o                         
  -5   5   5       3671.92       3897.40        51.01 o                         
  -4   5   5         43.02         35.85        36.48 o                         
  -3   5   5       1373.92       1485.05        40.68 o                         
  -2   5   5        820.05        870.67        38.96 o                         
  -1   5   5       6133.74       6257.33       105.62 o                         
   0   5   5         18.87          5.92        38.35 o                         
   1   5   5       3346.57       3597.06        48.61 o                         
   2   5   5       4089.49       3803.41        58.00 o                         
   3   5   5        356.41        414.20        34.19 o                         
   4   5   5        202.92        154.16        34.68 o                         
   5   5   5       1207.82       1296.61        58.13 o                         
   6   5   5       1217.00       1304.85        47.13 o                         
   7   5   5        266.06        237.79        61.95 o                         
   8   5   5          3.24         36.14       131.38 o                         
  -8   6   5        260.00        242.58        38.77 o                         
  -7   6   5         78.54        106.83        33.78 o                         
  -6   6   5       1666.41       1788.67        37.05 o                         
  -5   6   5        119.75        183.73        43.90 o                         
  -4   6   5       2696.06       2395.71        41.47 o                         
  -3   6   5        507.43        535.88        34.97 o                         
  -2   6   5      13304.83      14031.99        54.82 o                         
  -1   6   5       7931.73       8262.27        64.30 o                         
   0   6   5       2538.69       2694.12        61.23 o                         
   1   6   5       4645.28       4978.12        62.06 o                         
   2   6   5       1696.63       1801.28        45.27 o                         
   3   6   5        418.59        450.12        33.66 o                         
   4   6   5        505.43        435.05        40.65 o                         
   5   6   5       2899.41       3181.82        82.01 o                         
   6   6   5       1786.87       1922.98        76.86 o                         
   7   6   5        207.91        224.72        50.56 o                         
   8   6   5        538.78        656.32       171.55 o                         
  -8   7   5          4.85         -6.66        46.03 o                         
  -7   7   5        452.14        463.52        33.67 o                         
  -6   7   5        280.14        374.08        51.94 o                         
  -5   7   5       2230.32       2245.67        48.77 o                         
  -4   7   5         27.97         -8.70        48.76 o                         
  -3   7   5       8617.36       8818.98        89.87 o                         
  -2   7   5         35.66         26.21        30.83 o                         
  -1   7   5       5354.15       5439.87        63.66 o                         
   0   7   5         64.97         52.99        35.78 o                         
   1   7   5        692.75        579.94        32.73 o                         
   2   7   5          5.44         22.59        32.25 o                         
   3   7   5        268.69        311.69        35.48 o                         
   4   7   5        325.89        366.51        34.01 o                         
   5   7   5         85.76        106.26        36.96 o                         
   6   7   5          1.30        -10.46        30.83 o                         
   7   7   5       1154.16       1283.14        82.85 o                         
   8   7   5        113.64        185.64       114.39 o                         
  -8   8   5        230.82        216.83        38.20 o                         
  -7   8   5          6.65         15.32        32.60 o                         
  -6   8   5         52.88         62.94        30.20 o                         
  -5   8   5         74.99         31.15        38.13 o                         
  -4   8   5       4682.36       4792.09        43.45 o                         
  -3   8   5       2347.01       2445.92        36.16 o                         
  -2   8   5       1195.11       1148.70        33.90 o                         
  -1   8   5       6830.49       7182.40        95.72 o                         
   0   8   5       1069.13        933.41        35.16 o                         
   1   8   5      16359.42      17153.84       233.05 o                         
   2   8   5        597.42        730.29        37.38 o                         
   3   8   5       4844.43       4853.08       135.23 o                         
   4   8   5        456.99        522.15        28.89 o                         
   5   8   5       9377.36       9963.48       212.07 o                         
   6   8   5          0.56          2.72        29.39 o                         
   7   8   5          9.35        -24.02        44.31 o                         
   8   8   5         98.77        103.78        57.85 o                         
  -8   9   5         90.86         50.03        36.61 o                         
  -7   9   5          4.65          8.82        30.11 o                         
  -6   9   5          2.67         53.30        33.26 o                         
  -5   9   5       1840.78       1965.45        38.91 o                         
  -4   9   5         88.10         32.29        35.37 o                         
  -3   9   5       1454.77       1706.87        50.86 o                         
  -2   9   5        780.87        811.12        35.64 o                         
  -1   9   5       3209.75       3352.41        87.57 o                         
   0   9   5       5093.05       5432.94        82.36 o                         
   1   9   5       1744.32       1599.11        63.60 o                         
   2   9   5       1294.23       1271.48        58.26 o                         
   3   9   5         24.91         16.50        26.37 o                         
   4   9   5       4602.96       4871.12       122.76 o                         
   5   9   5          1.20         -3.71        39.13 o                         
   6   9   5        867.27       1014.56        51.97 o                         
   7   9   5        196.39        192.09        34.13 o                         
  -7  10   5         46.88          4.30        30.70 o                         
  -6  10   5       4975.70       5178.92       149.43 o                         
  -5  10   5          0.88         33.68        30.14 o                         
  -4  10   5       3150.39       3390.84       101.70 o                         
  -3  10   5         16.16         48.16        25.40 o                         
  -2  10   5       4064.24       4211.10        78.08 o                         
  -1  10   5       1115.00       1313.48        47.84 o                         
   0  10   5       4115.12       4403.65        87.50 o                         
   1  10   5       2565.31       2593.88        98.00 o                         
   2  10   5        610.50        572.59        25.79 o                         
   3  10   5         62.21         42.17        37.35 o                         
   4  10   5       1278.79       1481.78        87.25 o                         
   5  10   5        679.48        596.77        38.77 o                         
   6  10   5          6.05         -6.41        31.24 o                         
   7  10   5         33.34         25.69        41.75 o                         
  -7  11   5        191.09        166.20        38.16 o                         
  -6  11   5         66.00        153.94        60.09 o                         
  -5  11   5          6.26         44.82        27.23 o                         
  -4  11   5          7.40        -21.03        26.88 o                         
  -3  11   5         12.33        -10.46        32.32 o                         
  -2  11   5        116.00        102.55        32.20 o                         
  -1  11   5         60.93         67.96        30.29 o                         
   0  11   5        169.98        199.50        25.16 o                         
   1  11   5        162.46        161.11        24.69 o                         
   2  11   5        850.76        894.55        28.36 o                         
   3  11   5        328.83        350.64        33.32 o                         
   4  11   5        366.05        345.26        32.96 o                         
   5  11   5        179.68        179.31        36.76 o                         
   6  11   5        637.89        611.51        38.79 o                         
   7  11   5          4.02        -15.52        39.53 o                         
  -7  12   5        180.05        145.71        37.40 o                         
  -6  12   5       1910.12       1845.75        39.32 o                         
  -5  12   5        306.74        331.23        33.57 o                         
  -4  12   5       4795.04       4810.69       131.22 o                         
  -3  12   5       1984.19       2214.92        67.60 o                         
  -2  12   5       3550.69       3790.40       116.53 o                         
  -1  12   5        595.42        552.98        31.98 o                         
   0  12   5        160.89        172.28        30.12 o                         
   1  12   5       3295.48       3482.87       123.99 o                         
   2  12   5         77.02         -3.75        32.20 o                         
   3  12   5        455.75        445.99        38.22 o                         
   4  12   5        700.15        665.52        32.09 o                         
   5  12   5        133.37         87.39        43.32 o                         
   6  12   5         46.01         49.23        37.02 o                         
  -6  13   5        357.83        398.02        40.68 o                         
  -5  13   5        129.17        142.08        32.08 o                         
  -4  13   5        247.00        232.54        24.76 o                         
  -3  13   5       2149.88       2224.49        46.26 o                         
  -2  13   5       1214.08       1315.19        54.84 o                         
  -1  13   5          0.87        -12.95        29.38 o                         
   0  13   5        838.24        882.36        65.54 o                         
   1  13   5       1757.96       2038.17       116.19 o                         
   2  13   5       1454.99       1609.69        83.66 o                         
   3  13   5         42.62         33.90        39.68 o                         
   4  13   5       2945.25       3130.86       163.41 o                         
   5  13   5         82.46        127.54        37.61 o                         
   6  13   5       1359.26       1373.92        48.53 o                         
  -6  14   5         24.32         22.32        39.18 o                         
  -5  14   5         51.72         24.89        42.15 o                         
  -4  14   5          1.84         62.19        44.54 o                         
  -3  14   5       1982.83       1928.23        47.49 o                         
  -2  14   5        105.23         39.01        25.27 o                         
  -1  14   5       6109.63       6289.09       312.22 o                         
   0  14   5        170.59        192.53        35.58 o                         
   1  14   5       2781.52       2948.38       138.00 o                         
   2  14   5         11.24          9.23        33.55 o                         
   3  14   5       3260.50       3364.70       154.66 o                         
   4  14   5        245.01        193.59        43.70 o                         
   5  14   5       1568.17       1479.09        92.67 o                         
   6  14   5          0.16         99.81        91.01 o                         
  -5  15   5       2558.10       2553.48        63.30 o                         
  -4  15   5        383.18        422.50        34.35 o                         
  -3  15   5       1593.76       1605.90        57.18 o                         
  -2  15   5         38.42         75.72        40.25 o                         
  -1  15   5       3070.91       3081.50       112.13 o                         
   0  15   5        164.99        203.55        25.03 o                         
   1  15   5          9.95         33.38        29.92 o                         
   2  15   5        168.64        207.90        36.89 o                         
   3  15   5        890.54        860.39        43.72 o                         
   4  15   5        238.98        255.77        41.24 o                         
   5  15   5       1073.41        956.51        43.91 o                         
  -4  16   5         90.04        -10.58        48.10 o                         
  -3  16   5          0.25         60.00        36.78 o                         
  -2  16   5       1935.33       1967.61        84.37 o                         
  -1  16   5        222.13        246.84        39.71 o                         
   0  16   5          3.77        -15.36        39.37 o                         
   1  16   5          6.62        -33.47        35.50 o                         
   2  16   5         61.29         52.85        42.92 o                         
   3  16   5        141.52        176.64        41.21 o                         
   4  16   5         32.39         27.67        35.84 o                         
  -3  17   5        247.60         90.56        43.18 o                         
  -2  17   5       1473.77       1317.03        38.94 o                         
  -1  17   5       1013.06        877.26        89.36 o                         
   0  17   5         19.39         68.99        48.04 o                         
   1  17   5          6.33         17.50        37.05 o                         
   2  17   5       1680.50       1511.81       128.96 o                         
   3  17   5         27.65         35.59        38.66 o                         
  -2  18   5        407.89        319.32        33.60 o                         
  -1  18   5         46.78         58.55        95.31 o                         
   0  18   5        703.69        737.14        37.08 o                         
   1  18   5         14.15         21.79        51.76 o                         
   2  18   5          6.14        -16.13        50.23 o                         
  -7   0   6         31.25         40.43        43.65 o                         
  -6   0   6       3574.65       3987.19       116.88 o                         
  -5   0   6       9513.51       9659.62       191.08 o                         
  -4   0   6       5968.10       5931.68        77.85 o                         
  -3   0   6      23352.17      24181.08       660.85 o                         
  -2   0   6      35818.74      36751.95       917.45 o                         
  -1   0   6        541.29        425.80        61.17 o                         
   0   0   6        851.66        639.05        63.83 o                         
   1   0   6      21369.16      22422.75       199.93 o                         
   2   0   6       3397.24       3508.01        89.27 o                         
   3   0   6       3079.62       3260.37        70.59 o                         
   4   0   6         24.47          7.28        65.89 o                         
   5   0   6       3497.99       3640.83        89.85 o                         
   6   0   6       2992.78       3302.38       169.34 o                         
  -8   1   6         76.83         41.34        71.74 o                         
  -7   1   6        649.64        633.73        38.45 o                         
  -6   1   6        786.03        800.40        35.56 o                         
  -5   1   6          4.77         -7.29        39.89 o                         
  -4   1   6       4787.92       5072.22        57.50 o                         
  -3   1   6        434.95        332.90        50.54 o                         
  -2   1   6       6751.08       6475.33        79.98 o                         
  -1   1   6       1930.93       1831.94        51.61 o                         
   0   1   6       4177.09       3634.60        51.72 o                         
   1   1   6       4389.69       4398.37        58.34 o                         
   2   1   6      11562.67      12019.18       130.32 o                         
   3   1   6        150.28        128.46        41.04 o                         
   4   1   6       1647.33       1587.58        54.05 o                         
   5   1   6        438.75        399.50        44.67 o                         
   6   1   6        159.82        287.69       111.09 o                         
   7   1   6       1038.41       1058.57       122.13 o                         
  -8   2   6          6.93         -6.63        57.86 o                         
  -7   2   6        100.35        126.81        37.44 o                         
  -6   2   6        673.98        695.11        47.01 o                         
  -5   2   6          9.33          6.19        39.81 o                         
  -4   2   6       3262.25       3037.37        45.99 o                         
  -3   2   6        722.76        673.56        44.84 o                         
  -2   2   6       6419.52       5798.13       134.22 o                         
  -1   2   6      10902.67      11142.39        98.84 o                         
   0   2   6       4410.00       4331.29        60.41 o                         
   1   2   6      12452.54      13018.84       209.82 o                         
   2   2   6      10111.33      10279.33       171.37 o                         
   3   2   6       4934.22       4739.00        57.75 o                         
   4   2   6        139.89        169.67        38.44 o                         
   5   2   6       2742.44       2495.30        66.09 o                         
   7   2   6        619.23        594.81       107.03 o                         
   8   2   6         53.35        -46.76       120.91 o                         
  -8   3   6        178.04        150.83        50.66 o                         
  -7   3   6        205.70        171.30        35.96 o                         
  -6   3   6        990.14        997.95        41.84 o                         
  -5   3   6       3172.55       3026.62        87.32 o                         
  -4   3   6        209.39        133.73        44.12 o                         
  -3   3   6       4685.15       3945.94        40.70 o                         
  -2   3   6        768.52        735.39        36.14 o                         
  -1   3   6         64.13         68.76        37.31 o                         
   0   3   6         74.90         83.85        41.48 o                         
   1   3   6      12658.87      12772.40        62.54 o                         
   2   3   6       4659.58       4814.13        95.46 o                         
   3   3   6       1182.84       1108.86        39.69 o                         
   4   3   6       2179.01       2053.30        49.73 o                         
   5   3   6        465.07        471.34        31.32 o                         
   6   3   6        218.95        256.68        52.44 o                         
   7   3   6         19.23        -12.11       103.66 o                         
   8   3   6        974.24        814.82       128.06 o                         
  -8   4   6        204.87        187.56        50.09 o                         
  -7   4   6       1916.74       1845.07        52.24 o                         
  -6   4   6        783.79        792.75        39.36 o                         
  -5   4   6        883.57        891.49        45.64 o                         
  -4   4   6       2387.48       2334.32        41.42 o                         
  -3   4   6      12764.35      12762.93       258.12 o                         
  -2   4   6         23.91        200.87        66.66 o                         
  -1   4   6       4105.11       4017.66        72.10 o                         
   0   4   6      12125.17      12550.35       165.71 o                         
   1   4   6      14377.28      14996.54       360.19 o                         
   2   4   6       1486.76       1390.34        51.29 o                         
   3   4   6       9548.71      10075.91       194.15 o                         
   4   4   6        146.13        175.49        37.93 o                         
   5   4   6        345.23        282.70        41.38 o                         
   6   4   6        761.31        819.63        44.55 o                         
   8   4   6        109.03        170.57       120.01 o                         
  -8   5   6        108.04        104.90        37.66 o                         
  -7   5   6       5435.82       5478.37        54.79 o                         
  -6   5   6       2270.27       2111.15        45.81 o                         
  -5   5   6         80.18         60.41        41.35 o                         
  -4   5   6       1950.33       2127.41        49.52 o                         
  -3   5   6      11282.37      11280.31       189.44 o                         
  -2   5   6       8790.09       8298.57       123.46 o                         
  -1   5   6       3169.33       2989.25        63.90 o                         
   0   5   6        150.19         69.14        48.39 o                         
   1   5   6        656.50        518.23        43.25 o                         
   2   5   6       3523.09       3672.34        45.19 o                         
   3   5   6       2278.48       2275.00        43.77 o                         
   4   5   6        989.36        936.26        39.58 o                         
   5   5   6        130.36        111.31        37.24 o                         
   6   5   6         24.26         11.24        37.65 o                         
   7   5   6       2869.80       2896.62       142.18 o                         
   8   5   6        571.97        550.02        89.12 o                         
  -8   6   6       1662.39       1688.76        74.84 o                         
  -7   6   6        716.66        638.24        35.92 o                         
  -6   6   6       2528.41       2595.59        97.75 o                         
  -5   6   6       1034.46       1070.51        51.19 o                         
  -4   6   6       3479.78       3429.06        45.32 o                         
  -3   6   6       2588.57       2622.48        45.98 o                         
  -2   6   6       1531.20       1532.35        47.19 o                         
  -1   6   6       7632.48       7602.03        70.37 o                         
   0   6   6       1935.70       1636.75        38.84 o                         
   1   6   6         34.09         45.78        34.12 o                         
   2   6   6         57.49          9.57        45.48 o                         
   3   6   6       1252.57       1375.21        38.03 o                         
   4   6   6       1004.13       1002.85        39.00 o                         
   5   6   6         41.87         73.41        36.57 o                         
   6   6   6        269.60        314.12        34.45 o                         
   7   6   6       1034.20       1067.08        89.07 o                         
   8   6   6       1602.99       1512.19       130.87 o                         
  -8   7   6        547.69        559.50        48.93 o                         
  -7   7   6       1367.76       1334.02        38.77 o                         
  -6   7   6          0.09         -9.51        36.01 o                         
  -5   7   6        720.33        653.25        45.61 o                         
  -4   7   6        845.58        826.28        39.80 o                         
  -3   7   6       3142.77       3081.55        45.95 o                         
  -2   7   6        533.90        607.46        30.88 o                         
  -1   7   6       1015.76        887.84        32.90 o                         
   0   7   6      29714.61      32656.55       118.77 o                         
   1   7   6       3577.06       3753.70        40.88 o                         
   2   7   6         22.80          5.40        32.04 o                         
   3   7   6       1388.60       1467.38        32.53 o                         
   4   7   6       8380.72       8485.24       178.71 o                         
   5   7   6       1141.19       1115.50        45.86 o                         
   6   7   6        480.56        477.00        32.85 o                         
   7   7   6       1131.27       1184.84        54.94 o                         
   8   7   6        248.43         60.36        66.28 o                         
  -8   8   6        151.94        155.78        38.05 o                         
  -7   8   6        166.34        189.22        38.50 o                         
  -6   8   6         52.35         85.73        32.95 o                         
  -5   8   6          0.69         19.34        43.14 o                         
  -4   8   6          7.78          1.21        32.56 o                         
  -3   8   6        525.35        556.22        34.94 o                         
  -2   8   6       1245.97       1353.92        37.67 o                         
  -1   8   6       2926.30       3164.42        44.07 o                         
   0   8   6        612.37        561.37        37.04 o                         
   1   8   6         40.97         45.56        32.31 o                         
   2   8   6          2.10         13.90        27.23 o                         
   3   8   6        381.27        317.75        42.40 o                         
   4   8   6       1298.43       1390.97        47.08 o                         
   5   8   6       1664.58       1740.85        45.33 o                         
   6   8   6         28.46         29.37        30.66 o                         
   7   8   6         37.66         37.82        39.79 o                         
   8   8   6         28.22          4.47        75.45 o                         
  -7   9   6       1534.98       1563.95        68.04 o                         
  -6   9   6       1824.38       1935.06        40.95 o                         
  -5   9   6         56.64         78.54        32.92 o                         
  -4   9   6       5592.16       5744.63        58.66 o                         
  -3   9   6       7685.42       7221.42        68.42 o                         
  -2   9   6          6.48         37.08        34.20 o                         
  -1   9   6        288.13        364.35        31.45 o                         
   0   9   6       7089.15       7332.02        81.12 o                         
   1   9   6       5947.13       6300.75        68.20 o                         
   2   9   6       1644.55       1807.78        33.98 o                         
   3   9   6        231.98        265.76        30.45 o                         
   4   9   6       4279.37       4550.79       134.83 o                         
   5   9   6        738.06        863.93        40.29 o                         
   6   9   6        179.99        226.47        36.77 o                         
   7   9   6        216.73        193.04        35.53 o                         
  -7  10   6         69.74        109.94        35.60 o                         
  -6  10   6        609.00        656.15        35.04 o                         
  -5  10   6        618.23        545.60        36.53 o                         
  -4  10   6          4.26         -5.20        28.56 o                         
  -3  10   6        192.62        262.19        35.91 o                         
  -2  10   6         42.76         60.64        32.95 o                         
  -1  10   6       2742.95       2696.04        90.68 o                         
   0  10   6       1217.93       1235.88        36.20 o                         
   1  10   6       1122.19       1064.07        38.08 o                         
   2  10   6        155.96        178.08        30.43 o                         
   3  10   6       1675.35       1776.70        71.03 o                         
   4  10   6        386.80        449.60        44.69 o                         
   5  10   6        471.58        553.50        38.12 o                         
   6  10   6         63.32         49.96        30.67 o                         
   7  10   6         53.25         42.63        41.52 o                         
  -7  11   6       2364.90       2281.34        75.12 o                         
  -6  11   6       3013.66       3014.62        76.28 o                         
  -5  11   6       5206.27       4974.47        62.18 o                         
  -4  11   6        415.48        357.72        38.53 o                         
  -3  11   6       4036.58       4230.89       109.04 o                         
  -2  11   6       3708.02       4066.30       103.38 o                         
  -1  11   6        147.99        176.03        30.29 o                         
   0  11   6        567.96        513.52        33.26 o                         
   1  11   6       4744.36       4681.69        86.41 o                         
   2  11   6         85.45         61.60        36.20 o                         
   3  11   6       3644.48       3797.13       122.82 o                         
   4  11   6        546.88        547.91        30.82 o                         
   5  11   6         54.57         44.23        40.18 o                         
   6  11   6        128.31        140.53        36.39 o                         
   7  11   6        415.34        438.70        40.56 o                         
  -6  12   6        196.82        195.09        45.33 o                         
  -5  12   6        171.63        180.89        31.88 o                         
  -4  12   6        381.55        365.07        28.17 o                         
  -3  12   6        366.73        395.61        35.85 o                         
  -2  12   6        553.95        673.11        34.58 o                         
  -1  12   6        975.22       1182.40        36.34 o                         
   0  12   6        154.47         89.61        29.40 o                         
   1  12   6       3384.33       3559.90       128.28 o                         
   2  12   6        902.08        894.03        42.46 o                         
   3  12   6        176.07        183.60        35.84 o                         
   4  12   6        699.52        717.15        40.98 o                         
   5  12   6       1969.68       2002.46        97.66 o                         
   6  12   6        191.48        164.06        38.23 o                         
  -6  13   6        191.70        217.34        37.50 o                         
  -5  13   6          2.09        -28.03        31.98 o                         
  -4  13   6        296.07        310.35        36.48 o                         
  -3  13   6       1868.22       1956.21        43.12 o                         
  -2  13   6        662.05        638.68        38.29 o                         
  -1  13   6        814.32        942.49        38.46 o                         
   0  13   6       1994.17       2058.82        56.98 o                         
   1  13   6       1379.38       1440.37        38.44 o                         
   2  13   6       2355.32       2404.21       127.75 o                         
   3  13   6         32.32         52.11        33.88 o                         
   4  13   6       2074.18       2391.22        69.96 o                         
   5  13   6        374.45        345.12        43.86 o                         
   6  13   6        229.02        204.77        45.28 o                         
  -6  14   6        497.69        377.52        77.94 o                         
  -5  14   6         28.36         24.58        35.16 o                         
  -4  14   6        226.47        247.35        34.98 o                         
  -3  14   6          4.12         10.66        36.31 o                         
  -2  14   6        842.56        816.10        40.31 o                         
  -1  14   6         71.63         27.67        25.65 o                         
   0  14   6         88.51        144.21        48.30 o                         
   1  14   6        100.02         31.03        31.52 o                         
   2  14   6        179.63        222.68        28.45 o                         
   3  14   6         91.68         78.48        45.72 o                         
   4  14   6          0.07         45.55        32.01 o                         
   5  14   6        826.66        762.55        41.00 o                         
  -5  15   6          2.01        -23.80        39.58 o                         
  -4  15   6         89.71         61.07        36.68 o                         
  -3  15   6        565.74        601.24        80.98 o                         
  -2  15   6       1026.47       1175.57        36.98 o                         
  -1  15   6        569.81        625.09        34.46 o                         
   0  15   6       2869.58       2888.15        94.33 o                         
   1  15   6         15.03         89.21        31.41 o                         
   2  15   6        196.31        231.18        63.08 o                         
   3  15   6       1106.91       1173.83        75.81 o                         
   4  15   6       1166.65       1052.67        58.71 o                         
   5  15   6         32.30         10.65        45.56 o                         
  -4  16   6       1059.98        947.81        61.00 o                         
  -3  16   6        118.61        135.50        31.24 o                         
  -2  16   6        845.85        956.03        50.70 o                         
  -1  16   6        332.75        348.24        33.05 o                         
   0  16   6        393.82        389.85        42.58 o                         
   1  16   6         15.35        -18.12        47.61 o                         
   2  16   6         30.53         86.98        37.10 o                         
   3  16   6         30.96          5.02        30.66 o                         
   4  16   6        485.80        458.21        60.82 o                         
  -3  17   6        127.64         73.13        41.98 o                         
  -2  17   6        249.42        193.89        40.40 o                         
  -1  17   6        689.24        620.10        50.32 o                         
   0  17   6        242.49        226.63        45.64 o                         
   1  17   6        121.15        108.59        33.68 o                         
   2  17   6        127.66         96.08        43.83 o                         
   3  17   6          6.18        -49.41        49.41 o                         
  -2  18   6        294.28        320.41        55.78 o                         
  -1  18   6        750.05        650.00        39.75 o                         
   0  18   6       1194.74       1219.47        40.63 o                         
   1  18   6       1394.91       1241.18        80.96 o                         
   2  18   6        189.88         71.76        34.83 o                         
  -8   1   7       3964.98       3949.35        90.36 o                         
  -7   1   7       1897.13       1885.20        54.45 o                         
  -6   1   7         59.42         59.39        31.81 o                         
  -5   1   7       2763.25       2647.76        43.74 o                         
  -4   1   7      12121.55      12502.02       140.95 o                         
  -3   1   7       4195.32       4058.38        51.85 o                         
  -2   1   7       1965.20       2127.67        52.56 o                         
  -1   1   7       8487.75       7959.09        58.70 o                         
   0   1   7         60.19         35.51        38.56 o                         
   1   1   7         11.82         22.89        37.11 o                         
   2   1   7       1521.14       1387.32        42.44 o                         
   3   1   7       1691.17       1476.23        43.55 o                         
   4   1   7       4090.39       4315.02       124.26 o                         
   5   1   7       1332.45       1198.90        42.72 o                         
   6   1   7       2717.23       2694.32       123.59 o                         
   7   1   7         53.81         82.37       157.92 o                         
  -8   2   7        291.83        285.42        40.26 o                         
  -7   2   7        573.23        634.49        31.53 o                         
  -6   2   7       1044.94       1092.45        38.55 o                         
  -5   2   7          9.89        -10.60        33.79 o                         
  -4   2   7       3774.34       3602.44        62.47 o                         
  -3   2   7       3070.45       2583.03        44.73 o                         
  -2   2   7       1329.53       1393.42        39.62 o                         
  -1   2   7       2942.57       2737.34        46.25 o                         
   0   2   7      12126.47      11856.50        79.30 o                         
   1   2   7        257.39        337.92        39.56 o                         
   2   2   7       5250.77       5149.18        60.15 o                         
   3   2   7       8154.01       8441.97       116.90 o                         
   4   2   7       3407.72       3214.54        55.16 o                         
   5   2   7         55.34         58.07        30.00 o                         
   6   2   7        170.73        196.22        52.69 o                         
   7   2   7         99.91         81.37       103.91 o                         
   8   2   7          1.91         64.54       131.57 o                         
  -8   3   7         78.49         61.41        36.52 o                         
  -7   3   7       1411.83       1368.30        34.92 o                         
  -6   3   7         66.52        123.90        48.81 o                         
  -5   3   7       1003.05        989.12        43.88 o                         
  -4   3   7        840.16        795.20        42.20 o                         
  -3   3   7       4184.72       3909.62       108.10 o                         
  -2   3   7      10236.68      10223.98       231.57 o                         
  -1   3   7      31514.21      33747.54       541.53 o                         
   0   3   7        322.08        203.02        44.13 o                         
   1   3   7      21443.99      21559.64       271.46 o                         
   2   3   7       5003.92       4396.92        48.59 o                         
   3   3   7      13142.15      13041.28        57.77 o                         
   4   3   7        649.49        684.36        39.30 o                         
   5   3   7       4454.11       4546.87        73.74 o                         
   6   3   7        751.73        833.60        88.95 o                         
   7   3   7        274.01        305.57       105.24 o                         
   8   3   7          0.31        -62.76       121.87 o                         
  -8   4   7        995.21        964.99        40.01 o                         
  -7   4   7       1456.27       1464.67        41.44 o                         
  -6   4   7          7.90        -29.95        37.61 o                         
  -5   4   7       1111.97       1094.62        63.99 o                         
  -4   4   7       2726.19       2735.53        54.37 o                         
  -3   4   7       7435.76       7174.67        55.62 o                         
  -2   4   7        495.79        548.73        36.67 o                         
  -1   4   7        580.76        396.31        48.29 o                         
   0   4   7       1165.50        943.30        36.85 o                         
   1   4   7        207.04        323.45        67.79 o                         
   2   4   7       1135.54        918.93        39.26 o                         
   3   4   7       2155.69       2344.21        50.79 o                         
   4   4   7         53.75         25.12        36.74 o                         
   5   4   7        118.40        113.96        36.82 o                         
   6   4   7       1252.09       1329.88       103.81 o                         
   7   4   7       1319.13       1354.10       107.99 o                         
   8   4   7          8.63        -68.53       122.20 o                         
  -8   5   7        630.51        625.08        36.27 o                         
  -7   5   7        215.60        167.99        45.56 o                         
  -6   5   7       4822.04       4596.22       180.39 o                         
  -5   5   7       2836.76       2811.78        45.45 o                         
  -4   5   7        391.23        412.89        40.79 o                         
  -3   5   7         60.30         61.80        38.39 o                         
  -2   5   7       1080.32       1141.65        38.51 o                         
  -1   5   7         99.71         81.56        40.03 o                         
   0   5   7        259.68        279.61        94.07 o                         
   1   5   7       2805.82       2584.46        53.71 o                         
   2   5   7       4627.54       4677.87        77.49 o                         
   3   5   7         21.32         17.21        31.90 o                         
   4   5   7        122.33        151.75        36.43 o                         
   5   5   7         44.25         32.00        37.37 o                         
   6   5   7       1601.42       1629.57        59.61 o                         
   7   5   7          4.34         -0.83        48.29 o                         
   8   5   7        988.52       1090.50       150.00 o                         
  -8   6   7       1187.56       1133.01        43.89 o                         
  -7   6   7       2523.90       2439.24        40.79 o                         
  -6   6   7        526.35        547.53        42.92 o                         
  -5   6   7         35.56         85.92        42.11 o                         
  -4   6   7       1170.10       1282.63        37.12 o                         
  -3   6   7       4774.82       4726.21        53.59 o                         
  -2   6   7       1323.49       1086.10        34.72 o                         
  -1   6   7        571.35        577.04        34.97 o                         
   0   6   7       7608.17       7864.97        71.81 o                         
   1   6   7         28.18         85.33        39.97 o                         
   2   6   7        169.48        126.22        35.18 o                         
   3   6   7        513.24        449.65        32.15 o                         
   4   6   7       1997.50       1982.08        36.94 o                         
   5   6   7        299.91        362.29        42.86 o                         
   6   6   7        362.64        380.85        33.31 o                         
   7   6   7        968.64        942.80        70.87 o                         
   8   6   7        198.47         50.90       154.54 o                         
  -8   7   7       1568.44       1471.77        45.16 o                         
  -7   7   7       1321.31       1334.60        37.27 o                         
  -6   7   7       1128.11       1192.15        53.74 o                         
  -5   7   7        747.52        757.91        42.15 o                         
  -4   7   7        487.71        517.05        38.96 o                         
  -3   7   7        130.29        148.13        38.11 o                         
  -2   7   7       1242.73       1132.03        38.92 o                         
  -1   7   7         83.10         -0.92        38.18 o                         
   0   7   7        125.94         88.89        33.63 o                         
   1   7   7        123.83         37.51        34.50 o                         
   2   7   7        156.40        188.62        43.46 o                         
   3   7   7       1026.20        983.99        33.05 o                         
   4   7   7        187.01        190.37        33.90 o                         
   5   7   7        410.76        455.19        37.14 o                         
   6   7   7        258.06        227.26        31.21 o                         
   7   7   7         44.31         75.28        43.07 o                         
   8   7   7        192.87         17.49        59.67 o                         
  -8   8   7         69.93        107.73        35.65 o                         
  -7   8   7        825.03        774.64        43.85 o                         
  -6   8   7         17.39          8.60        42.23 o                         
  -5   8   7        854.95        999.05        50.55 o                         
  -4   8   7       3051.58       3042.08        54.89 o                         
  -3   8   7        547.13        498.02        31.62 o                         
  -2   8   7       8600.08       9072.17       147.90 o                         
  -1   8   7       6306.04       6196.40        56.34 o                         
   0   8   7      16800.48      17380.18       184.80 o                         
   1   8   7       1214.78       1319.44        34.02 o                         
   2   8   7       8245.00       8000.80        56.02 o                         
   3   8   7       1755.20       1678.67        36.21 o                         
   4   8   7       9477.04      10121.36       214.36 o                         
   5   8   7        207.81        235.97        32.02 o                         
   6   8   7        136.39        134.48        37.00 o                         
   7   8   7        337.15        281.81        39.91 o                         
  -7   9   7        180.16        149.31        31.28 o                         
  -6   9   7       1949.90       1909.36        36.62 o                         
  -5   9   7        116.06        140.68        35.98 o                         
  -4   9   7        249.65        299.97        68.89 o                         
  -3   9   7       3478.40       3501.92        68.34 o                         
  -2   9   7        499.15        554.50        31.04 o                         
  -1   9   7       2902.36       2865.80        62.31 o                         
   0   9   7       4345.87       4290.33        89.47 o                         
   1   9   7        633.15        617.83        27.88 o                         
   2   9   7        227.88        256.98        34.55 o                         
   3   9   7       4368.91       4381.88       147.77 o                         
   4   9   7        591.84        621.59        34.93 o                         
   5   9   7        622.64        613.62        27.95 o                         
   6   9   7          3.10         14.21        35.35 o                         
   7   9   7         53.08         48.23        43.91 o                         
  -7  10   7       2606.08       2665.54       101.97 o                         
  -6  10   7        147.23        196.51        33.76 o                         
  -5  10   7       2593.97       2359.39        34.89 o                         
  -4  10   7       3776.01       4072.69        57.50 o                         
  -3  10   7       1605.89       1873.63        41.69 o                         
  -2  10   7         41.54         59.06        38.39 o                         
  -1  10   7        113.54         82.98        37.04 o                         
   0  10   7        555.84        514.96        30.70 o                         
   1  10   7          7.18         -1.58        32.38 o                         
   2  10   7          6.48        -14.81        26.97 o                         
   3  10   7       3851.51       3943.97        64.06 o                         
   4  10   7        100.30         29.21        36.12 o                         
   5  10   7        271.70        296.25        30.37 o                         
   6  10   7        255.02        244.66        35.13 o                         
   7  10   7       2298.11       2166.24        58.98 o                         
  -7  11   7         12.45        -26.09        38.96 o                         
  -6  11   7          9.21        -35.81        35.81 o                         
  -5  11   7        564.12        627.74        37.33 o                         
  -4  11   7        520.65        559.43        28.79 o                         
  -3  11   7         89.06         43.75        34.00 o                         
  -2  11   7         33.93         87.89        32.63 o                         
  -1  11   7         83.37         64.73        34.27 o                         
   0  11   7         68.85         37.06        27.15 o                         
   1  11   7        583.77        636.98        40.99 o                         
   2  11   7        603.56        585.56        33.14 o                         
   3  11   7         36.11         53.43        31.39 o                         
   4  11   7        825.27        791.39        33.64 o                         
   5  11   7         24.66         11.08        45.07 o                         
   6  11   7         45.15         20.88        36.00 o                         
   7  11   7        590.06        392.41        88.40 o                         
  -6  12   7        204.70        217.50        32.12 o                         
  -5  12   7        786.47        809.13        32.15 o                         
  -4  12   7       1925.56       1892.28        52.73 o                         
  -3  12   7        767.66        896.21        43.40 o                         
  -2  12   7        229.11        278.79        34.32 o                         
  -1  12   7        607.03        627.81        42.05 o                         
   0  12   7        756.25        863.51        32.98 o                         
   1  12   7         41.15         51.64        27.93 o                         
   2  12   7         17.69         -4.93        29.01 o                         
   3  12   7       1654.04       1881.19        74.46 o                         
   4  12   7        395.57        390.48        28.16 o                         
   5  12   7        339.57        566.31       137.02 o                         
   6  12   7         32.11         16.33        43.86 o                         
  -6  13   7        347.28        285.36        32.34 o                         
  -5  13   7         49.35          3.57        27.00 o                         
  -4  13   7         76.33         77.72        33.29 o                         
  -3  13   7        883.08        947.77        29.35 o                         
  -2  13   7       1044.48       1141.21        45.03 o                         
  -1  13   7       4652.64       4982.05       120.97 o                         
   0  13   7        484.80        466.17        34.58 o                         
   1  13   7         13.90          4.60        26.15 o                         
   2  13   7         86.23         78.51        38.37 o                         
   3  13   7       3262.25       3295.12        96.29 o                         
   4  13   7        140.95        177.57        48.77 o                         
   5  13   7        382.30        417.69        37.28 o                         
   6  13   7        187.08        155.79        39.11 o                         
  -5  14   7        203.49        164.46        33.34 o                         
  -4  14   7        430.18        376.86        34.43 o                         
  -3  14   7         62.24         59.01        35.45 o                         
  -2  14   7       3078.05       3277.83       119.53 o                         
  -1  14   7       1227.83       1271.77        37.09 o                         
   0  14   7       4711.82       4752.37       114.11 o                         
   1  14   7        772.81        765.51        40.36 o                         
   2  14   7       3154.94       3276.93       170.81 o                         
   3  14   7        226.95        248.20        36.72 o                         
   4  14   7       3349.91       3337.22       121.25 o                         
   5  14   7         98.60        126.75        47.43 o                         
  -5  15   7         49.10         68.33        39.44 o                         
  -4  15   7       1808.25       1664.81        91.69 o                         
  -3  15   7        128.43         48.92        36.90 o                         
  -2  15   7        472.17        555.50        68.01 o                         
  -1  15   7        130.03        124.59        51.32 o                         
   0  15   7         72.02         40.43        30.75 o                         
   1  15   7        501.54        630.30        37.14 o                         
   2  15   7          2.31         29.26        32.90 o                         
   3  15   7        179.77        157.09        38.35 o                         
   4  15   7        360.27        389.22        45.46 o                         
   5  15   7        577.96        470.18        58.58 o                         
  -4  16   7        179.07        231.77        41.71 o                         
  -3  16   7        238.46        236.37        53.16 o                         
  -2  16   7       1127.52       1044.73        33.02 o                         
  -1  16   7         23.76         33.53        28.30 o                         
   0  16   7          0.62        -28.92        33.19 o                         
   1  16   7          0.42         16.55        28.30 o                         
   2  16   7          1.58         42.11        34.07 o                         
   3  16   7          5.81         31.20        40.00 o                         
   4  16   7         31.13         24.70        39.74 o                         
  -3  17   7          8.12         57.67        34.63 o                         
  -2  17   7         12.50        -32.09        32.09 o                         
  -1  17   7        513.08        505.95        37.70 o                         
   0  17   7        274.61        141.44        47.68 o                         
   1  17   7        465.18        468.61        48.66 o                         
   2  17   7        909.63        865.95        59.56 o                         
   3  17   7         56.06         31.75        34.74 o                         
  -1  18   7        233.63         72.41        43.99 o                         
   0  18   7        242.89        241.13        50.68 o                         
   1  18   7        162.58        193.63        34.81 o                         
  -8   0   8        158.17        174.19        52.93 o                         
  -7   0   8       3588.40       3824.99       132.61 o                         
  -6   0   8       1362.26       1397.59        49.56 o                         
  -5   0   8      10137.62      11073.69        87.20 o                         
  -4   0   8       7827.41       7412.98        72.91 o                         
  -3   0   8       5254.55       4586.86        99.51 o                         
  -2   0   8       2237.67       2338.71        65.50 o                         
  -1   0   8        850.43        740.92        51.41 o                         
   0   0   8       1169.38        999.48        64.01 o                         
   1   0   8       1104.82        708.53        61.77 o                         
   2   0   8        425.45        448.03        49.24 o                         
   3   0   8       4014.08       3920.95        53.44 o                         
   4   0   8        634.21        577.28        54.33 o                         
   5   0   8      22344.97      23792.92       738.56 o                         
   6   0   8        199.99        175.46        77.41 o                         
   7   0   8        632.00        639.21       175.10 o                         
  -8   1   8        402.94        388.29        39.51 o                         
  -7   1   8        116.73         84.83        29.67 o                         
  -6   1   8       1314.10       1321.62        43.50 o                         
  -5   1   8       2539.32       2614.85        43.04 o                         
  -4   1   8        871.59        860.52        39.21 o                         
  -3   1   8       2735.96       2655.88        62.49 o                         
  -2   1   8        945.81        984.55        35.58 o                         
  -1   1   8       3813.28       3123.14        47.90 o                         
   0   1   8        258.10        167.82        35.54 o                         
   1   1   8       2292.69       1933.04        42.74 o                         
   2   1   8       1564.21       1837.51        37.83 o                         
   3   1   8         15.31          8.58        31.32 o                         
   4   1   8       2169.87       2122.19        43.85 o                         
   5   1   8       1260.67       1417.88        42.48 o                         
   6   1   8        337.13        338.81        61.63 o                         
   7   1   8        328.19        337.81       172.66 o                         
  -8   2   8        264.55        269.53        36.72 o                         
  -7   2   8          2.25         -8.13        30.23 o                         
  -6   2   8        602.44        607.04        38.25 o                         
  -5   2   8        207.22        210.42        38.04 o                         
  -4   2   8       2268.48       2135.69        75.67 o                         
  -3   2   8       1543.28       1566.92        40.70 o                         
  -2   2   8      13079.09      12593.30        95.40 o                         
  -1   2   8       1470.41       1317.71        40.21 o                         
   0   2   8       4368.63       4199.68        50.10 o                         
   1   2   8       1025.08        829.16        43.78 o                         
   2   2   8      16893.59      17124.79       305.47 o                         
   3   2   8       1127.17       1239.39        41.07 o                         
   4   2   8       2128.96       1964.00        45.19 o                         
   5   2   8       1764.92       1766.66        56.91 o                         
   6   2   8       1496.10       1521.14        71.50 o                         
   7   2   8          9.88         68.53       113.41 o                         
   8   2   8        220.70        298.27       187.09 o                         
  -8   3   8         73.93         46.42        37.19 o                         
  -7   3   8         18.44          3.32        44.70 o                         
  -6   3   8         34.06         30.84        35.37 o                         
  -5   3   8       2268.05       2119.22        62.60 o                         
  -4   3   8        417.91        380.20        40.46 o                         
  -3   3   8         59.69         86.66        34.33 o                         
  -2   3   8        382.51        399.09        38.54 o                         
  -1   3   8       3087.68       2901.69        78.24 o                         
   0   3   8        597.09        533.73        41.30 o                         
   1   3   8        596.85        635.06        49.72 o                         
   2   3   8        160.45         95.53        40.38 o                         
   3   3   8        367.47        337.90        38.53 o                         
   4   3   8        187.10        190.69        36.76 o                         
   5   3   8        620.11        624.26        38.79 o                         
   6   3   8        333.82        375.62        37.16 o                         
   8   3   8        385.91        206.13       151.07 o                         
  -8   4   8        129.89        114.89        33.92 o                         
  -7   4   8         31.88         39.50        50.19 o                         
  -6   4   8        569.10        521.62        37.53 o                         
  -5   4   8       4108.51       3879.58       141.84 o                         
  -4   4   8       2844.83       2542.90        61.34 o                         
  -3   4   8        862.16        774.33        32.58 o                         
  -2   4   8       7928.43       8155.13       159.12 o                         
  -1   4   8       2276.34       2197.15        43.47 o                         
   0   4   8      13828.97      14069.07       107.67 o                         
   1   4   8         23.02          8.23        33.81 o                         
   2   4   8      12990.43      12674.89       231.16 o                         
   3   4   8         99.75        127.58        33.90 o                         
   4   4   8         96.73        108.56        36.43 o                         
   5   4   8        644.15        579.24        38.92 o                         
   6   4   8       4131.96       4254.02       178.43 o                         
   7   4   8        164.01        134.58        57.51 o                         
   8   4   8         82.80         24.80       143.80 o                         
  -8   5   8       3698.99       3864.41        78.48 o                         
  -7   5   8        183.10        260.70        40.51 o                         
  -6   5   8       4176.19       4097.96       122.52 o                         
  -5   5   8        402.18        324.13        49.32 o                         
  -4   5   8       5250.25       5367.78        60.75 o                         
  -3   5   8        650.09        655.13        32.01 o                         
  -2   5   8        317.18        280.53        42.52 o                         
  -1   5   8          0.82         11.68        41.32 o                         
   0   5   8          5.83         -1.19        44.14 o                         
   1   5   8        213.35        169.42        32.80 o                         
   2   5   8       1829.26       2063.85        32.18 o                         
   3   5   8       1048.79       1018.40        35.89 o                         
   4   5   8       8213.05       8183.49       165.72 o                         
   5   5   8         36.64         36.68        39.61 o                         
   6   5   8       3279.91       3402.67       146.68 o                         
   7   5   8         81.86         79.08        55.49 o                         
   8   5   8        201.89        215.20       143.77 o                         
  -8   6   8        233.56        183.11        39.34 o                         
  -7   6   8       4207.16       4256.78        91.86 o                         
  -6   6   8        429.47        365.28        42.04 o                         
  -5   6   8       6630.51       7065.87       143.93 o                         
  -4   6   8          8.93         20.54        30.77 o                         
  -3   6   8        449.00        479.85        30.19 o                         
  -2   6   8       1204.53       1240.66        39.66 o                         
  -1   6   8       1806.84       1857.34        45.33 o                         
   0   6   8        363.35        354.94        39.20 o                         
   1   6   8       3292.43       3513.83        41.73 o                         
   2   6   8        583.65        695.83        52.42 o                         
   3   6   8       3920.90       3886.31        74.98 o                         
   4   6   8       1568.82       1513.03        38.31 o                         
   5   6   8       1472.53       1501.54        50.82 o                         
   6   6   8        103.02        118.22        28.24 o                         
   7   6   8        974.49       1050.76        73.59 o                         
  -8   7   8        193.33        229.34        42.72 o                         
  -7   7   8         15.71         59.32        41.23 o                         
  -6   7   8         67.91         88.28        41.82 o                         
  -5   7   8        649.87        660.31        38.63 o                         
  -4   7   8       1783.37       1830.91        43.23 o                         
  -3   7   8       4418.74       4528.11        44.00 o                         
  -2   7   8          3.49          8.39        30.91 o                         
  -1   7   8      13277.10      13355.15       174.69 o                         
   0   7   8        107.58        122.15        33.47 o                         
   1   7   8       3784.71       3900.40        44.82 o                         
   2   7   8          1.63        -14.88        32.62 o                         
   3   7   8      11067.35      11331.95        58.68 o                         
   4   7   8         13.03         -1.59        38.51 o                         
   5   7   8        162.02        106.75        33.77 o                         
   6   7   8         40.40         71.69        35.49 o                         
   7   7   8         40.84          6.27        43.03 o                         
  -7   8   8          7.18        -12.07        33.17 o                         
  -6   8   8        125.92        108.79        51.89 o                         
  -5   8   8         88.51         75.60        41.02 o                         
  -4   8   8         30.32         67.47        45.15 o                         
  -3   8   8        147.24        166.59        34.70 o                         
  -2   8   8       2760.00       2591.33        45.49 o                         
  -1   8   8         13.47          6.36        33.39 o                         
   0   8   8        812.18        897.95        34.72 o                         
   1   8   8        112.00        128.05        30.38 o                         
   2   8   8         14.67         -8.75        35.95 o                         
   3   8   8         87.75        110.74        32.50 o                         
   4   8   8       1843.10       1834.52        74.33 o                         
   5   8   8        197.86        191.90        38.06 o                         
   6   8   8        361.45        371.52        37.64 o                         
   7   8   8        105.42         97.72        42.92 o                         
  -7   9   8         13.04        -10.58        35.18 o                         
  -6   9   8        332.77        313.83        41.39 o                         
  -5   9   8        608.40        615.89        48.93 o                         
  -4   9   8        618.25        626.50        64.66 o                         
  -3   9   8       1385.45       1411.80        42.80 o                         
  -2   9   8         44.01         22.17        36.07 o                         
  -1   9   8       6477.34       6836.52        46.37 o                         
   0   9   8          2.86         25.96        29.87 o                         
   1   9   8       5356.21       5630.95       103.30 o                         
   2   9   8        106.21         57.37        40.63 o                         
   3   9   8       1390.43       1559.48        41.59 o                         
   4   9   8        320.43        356.83        36.85 o                         
   5   9   8        333.01        337.35        31.26 o                         
   6   9   8        277.73        357.69        36.26 o                         
   7   9   8       1570.00       1524.46        47.22 o                         
  -7  10   8        410.43        388.92        44.07 o                         
  -6  10   8         73.53         79.22        30.38 o                         
  -5  10   8       2649.40       2628.21        49.00 o                         
  -4  10   8        760.20        765.54        31.77 o                         
  -3  10   8       1845.96       1844.53        62.90 o                         
  -2  10   8        791.25        810.27        39.51 o                         
  -1  10   8       1290.34       1426.39        41.04 o                         
   0  10   8       1156.16       1090.71        31.71 o                         
   1  10   8       1039.02        994.94        33.49 o                         
   2  10   8         10.13         16.92        37.03 o                         
   3  10   8       1990.04       2214.75        40.04 o                         
   4  10   8       1293.45       1338.34        44.69 o                         
   5  10   8          4.93          6.88        31.74 o                         
   6  10   8         76.05        101.90        30.49 o                         
   7  10   8          5.39          3.12        40.08 o                         
  -7  11   8        147.16        156.37        35.86 o                         
  -6  11   8       4702.21       4750.29        84.93 o                         
  -5  11   8        564.37        519.66        35.22 o                         
  -4  11   8       2817.88       2927.66        66.32 o                         
  -3  11   8         43.57         73.35        48.03 o                         
  -2  11   8       1366.18       1358.87        39.73 o                         
  -1  11   8          7.57         38.90        38.98 o                         
   0  11   8       1532.58       1524.46        35.04 o                         
   1  11   8          3.39         86.77        37.95 o                         
   2  11   8       5440.17       5893.70        47.48 o                         
   3  11   8          0.42        -16.98        31.51 o                         
   4  11   8       1071.12       1090.57        53.07 o                         
   5  11   8          0.72         17.69        32.52 o                         
   6  11   8       1807.70       1837.89        74.21 o                         
  -6  12   8        601.89        560.32        45.23 o                         
  -5  12   8          7.06         34.16        35.99 o                         
  -4  12   8        120.45         98.57        29.15 o                         
  -3  12   8        221.59        203.06        32.54 o                         
  -2  12   8       4152.85       4286.37        46.68 o                         
  -1  12   8        358.85        395.13        31.66 o                         
   0  12   8        163.30        218.99        33.44 o                         
   1  12   8        287.19        301.78        41.25 o                         
   2  12   8       2945.25       3041.96        89.93 o                         
   3  12   8       2055.06       2024.54        37.42 o                         
   4  12   8          8.49         -2.71        33.91 o                         
   5  12   8        186.57        173.58        37.09 o                         
   6  12   8        135.34        221.29        45.16 o                         
  -6  13   8        109.39        160.48        37.32 o                         
  -5  13   8        532.95        546.19        53.94 o                         
  -4  13   8        344.49        405.77        86.00 o                         
  -3  13   8       1656.04       1734.71        34.17 o                         
  -2  13   8         59.31         73.03        33.67 o                         
  -1  13   8       3255.79       3220.65        78.84 o                         
   0  13   8        655.62        701.94        26.91 o                         
   1  13   8       3401.59       3722.15        64.71 o                         
   2  13   8          5.09          2.32        28.24 o                         
   3  13   8       1933.00       2023.12        37.98 o                         
   4  13   8        133.94        120.05        41.13 o                         
   5  13   8        362.47        424.68        38.86 o                         
  -5  14   8        280.33        295.34        35.87 o                         
  -4  14   8        538.80        428.88        40.09 o                         
  -3  14   8        186.34        165.09        35.24 o                         
  -2  14   8       2904.09       3174.15       130.38 o                         
  -1  14   8         59.51         50.61        27.83 o                         
   0  14   8        157.78        125.14        25.12 o                         
   1  14   8        515.37        503.04        30.64 o                         
   2  14   8        305.01        345.32        37.23 o                         
   3  14   8        667.71        663.52        44.48 o                         
   4  14   8         80.12         80.62        33.37 o                         
   5  14   8       1493.15       1441.47       110.41 o                         
  -5  15   8          3.34        106.99        83.96 o                         
  -4  15   8        401.14        370.75        50.43 o                         
  -3  15   8        441.43        385.14        34.14 o                         
  -2  15   8          2.92        -29.58        45.74 o                         
  -1  15   8       1847.73       1935.17        52.01 o                         
   0  15   8        162.24        109.00        33.25 o                         
   1  15   8        587.19        587.79        40.03 o                         
   2  15   8        429.55        461.91        35.48 o                         
   3  15   8       1581.20       1514.08        49.72 o                         
   4  15   8          4.29        -33.23        44.22 o                         
  -4  16   8        201.96        177.03        40.57 o                         
  -3  16   8        191.67        110.67        48.75 o                         
  -2  16   8        205.05        166.54        46.63 o                         
  -1  16   8        806.00        868.14        29.02 o                         
   0  16   8        125.00        123.57        34.13 o                         
   1  16   8        533.55        536.72        30.77 o                         
   2  16   8        397.89        346.42        29.94 o                         
   3  16   8        165.73        132.95        38.19 o                         
  -3  17   8        166.58        144.49        34.14 o                         
  -2  17   8        212.06        219.70        31.72 o                         
  -1  17   8         74.14         36.30        36.30 o                         
   0  17   8        169.62        213.17        63.95 o                         
   1  17   8        249.97        252.77        39.82 o                         
   2  17   8         82.79         52.34        44.73 o                         
  -1  18   8        699.43        558.90        65.71 o                         
   0  18   8       1591.16       1349.88        49.26 o                         
  -8   1   9       1081.52       1126.02        37.25 o                         
  -7   1   9          8.46          3.77        36.01 o                         
  -6   1   9       3109.47       3304.98        95.07 o                         
  -5   1   9       2987.49       3314.40        75.64 o                         
  -4   1   9       1765.87       1771.38        48.40 o                         
  -3   1   9        317.72        300.16        36.70 o                         
  -2   1   9      11714.04      12254.65        61.58 o                         
  -1   1   9        220.64        162.47        33.34 o                         
   0   1   9       2811.88       2740.55        43.44 o                         
   1   1   9       1122.40       1054.43        35.86 o                         
   2   1   9       5124.34       5615.73        51.28 o                         
   3   1   9        335.74        333.48        34.02 o                         
   4   1   9       3339.59       3271.64        43.70 o                         
   5   1   9      10459.09      11081.22       199.81 o                         
   6   1   9       1560.10       1597.85        47.36 o                         
   7   1   9         10.10         44.93       165.45 o                         
  -8   2   9        208.68        239.67        38.13 o                         
  -7   2   9          1.95          4.80        34.61 o                         
  -6   2   9       1568.09       1684.71        41.44 o                         
  -5   2   9        165.82        150.10        38.80 o                         
  -4   2   9       8974.81       9404.88       250.42 o                         
  -3   2   9        561.05        573.79        37.02 o                         
  -2   2   9        735.34        686.96        42.62 o                         
  -1   2   9      10280.99      10240.92        89.68 o                         
   0   2   9       5222.87       4976.39        50.53 o                         
   1   2   9       3568.23       3176.68        39.62 o                         
   2   2   9        199.58        130.60        32.34 o                         
   3   2   9         94.88         71.78        28.39 o                         
   4   2   9        710.00        558.37        99.33 o                         
   5   2   9       3886.96       4015.67        55.78 o                         
   6   2   9         43.81         24.96        37.11 o                         
   7   2   9        203.01        250.20       182.71 o                         
   8   2   9         48.17         50.36       183.48 o                         
  -8   3   9        274.38        298.51        41.13 o                         
  -7   3   9       1389.46       1440.95        42.66 o                         
  -6   3   9       2936.34       3013.41        44.72 o                         
  -5   3   9       1122.50       1114.67        47.27 o                         
  -4   3   9        328.14        398.79        34.64 o                         
  -3   3   9      12658.84      12942.78       103.46 o                         
  -2   3   9       9824.87       9188.02       110.07 o                         
  -1   3   9       4728.14       4788.46        67.42 o                         
   0   3   9       4782.83       4331.85        44.69 o                         
   1   3   9      25505.21      26551.80       683.81 o                         
   2   3   9       1811.38       1698.02        41.99 o                         
   3   3   9        353.54        411.05        37.93 o                         
   4   3   9        124.96        149.71        35.72 o                         
   5   3   9        172.46        199.66        36.91 o                         
   6   3   9       2167.64       2178.11        62.38 o                         
   7   3   9         69.74         81.50        69.06 o                         
   8   3   9        497.11        435.98       202.98 o                         
  -8   4   9       1087.12       1106.61        45.75 o                         
  -7   4   9       1485.06       1640.60        42.28 o                         
  -6   4   9       2332.27       2386.55        67.19 o                         
  -5   4   9        224.33        184.72        38.16 o                         
  -4   4   9        325.48        311.31        32.80 o                         
  -3   4   9        141.08        118.18        39.75 o                         
  -2   4   9       2057.21       2013.65        47.05 o                         
  -1   4   9        727.38        761.42        36.96 o                         
   0   4   9        730.99        669.69        37.30 o                         
   1   4   9          7.10         -8.34        32.73 o                         
   2   4   9         95.66         69.87        33.73 o                         
   3   4   9       2609.22       2359.75        41.39 o                         
   4   4   9       1965.36       1821.25        36.96 o                         
   5   4   9        907.32        830.57        34.98 o                         
   6   4   9       2288.74       2346.96        72.10 o                         
   7   4   9       1290.90       1332.08       104.90 o                         
   8   4   9        122.75        120.78       175.62 o                         
  -8   5   9          7.67         -4.89        44.56 o                         
  -7   5   9        816.23        870.59        73.64 o                         
  -6   5   9       4132.23       4063.38       146.09 o                         
  -5   5   9        938.81        810.94        41.45 o                         
  -4   5   9        100.33        133.76        38.68 o                         
  -3   5   9        844.74        967.34        41.07 o                         
  -2   5   9        598.61        508.94        33.79 o                         
  -1   5   9        647.59        750.77        36.24 o                         
   0   5   9        323.53        376.35        30.26 o                         
   1   5   9       9508.07       9684.94       273.94 o                         
   2   5   9       1280.20       1319.44        40.08 o                         
   3   5   9        541.98        460.71        37.32 o                         
   4   5   9       2474.87       2355.71        44.51 o                         
   5   5   9        289.76        261.01        33.85 o                         
   6   5   9         65.42         77.33        35.32 o                         
   7   5   9        432.35        385.33        50.17 o                         
   8   5   9        759.18        686.58       147.64 o                         
  -8   6   9         19.44         35.06        37.88 o                         
  -7   6   9       1045.59       1206.86        41.03 o                         
  -6   6   9         79.05        101.92        53.87 o                         
  -5   6   9       1176.24       1038.03        44.15 o                         
  -4   6   9        332.82        284.65        58.47 o                         
  -3   6   9       7845.43       7970.03       164.81 o                         
  -2   6   9        439.48        464.61        36.79 o                         
  -1   6   9        271.88        265.39        41.29 o                         
   0   6   9        168.81        146.73        36.85 o                         
   1   6   9        418.38        428.03        41.99 o                         
   2   6   9        583.47        606.88        34.95 o                         
   3   6   9         94.29         93.20        27.71 o                         
   4   6   9       4649.77       4681.60        86.14 o                         
   5   6   9        777.53        791.40        33.07 o                         
   6   6   9         53.86         49.95        33.75 o                         
   7   6   9        590.21        600.72        46.87 o                         
  -8   7   9         11.09         16.05        44.46 o                         
  -7   7   9        588.75        532.41        47.83 o                         
  -6   7   9        692.92        752.57        44.75 o                         
  -5   7   9       1926.90       1862.22        39.83 o                         
  -4   7   9        906.75        855.45        36.86 o                         
  -3   7   9        642.63        672.98        35.49 o                         
  -2   7   9          0.51        -13.05        36.44 o                         
  -1   7   9        119.41        104.31        33.42 o                         
   0   7   9        527.23        506.76        31.83 o                         
   1   7   9         79.61        103.64        32.71 o                         
   2   7   9         16.26         35.90        32.59 o                         
   3   7   9       2005.15       1980.71        54.15 o                         
   4   7   9        693.89        668.07        38.65 o                         
   5   7   9       1139.93       1195.03        53.88 o                         
   6   7   9       1223.53       1296.60        42.70 o                         
   7   7   9        219.04        214.28        36.60 o                         
  -7   8   9        386.62        375.11        41.35 o                         
  -6   8   9        199.07        189.34        45.45 o                         
  -5   8   9        570.17        571.30        32.62 o                         
  -4   8   9       1138.03       1247.59        65.13 o                         
  -3   8   9       5647.32       6165.89        50.78 o                         
  -2   8   9       8518.77       8917.88       150.35 o                         
  -1   8   9       3174.64       3210.14        52.39 o                         
   0   8   9       6890.63       7076.07        69.87 o                         
   1   8   9       4339.28       4217.76       101.84 o                         
   2   8   9       2384.83       2326.31        34.06 o                         
   3   8   9        682.13        632.41        39.47 o                         
   4   8   9       1507.05       1606.21        39.02 o                         
   5   8   9        240.37        213.32        28.13 o                         
   6   8   9        325.64        328.38        33.35 o                         
   7   8   9        241.43        245.48        41.83 o                         
  -7   9   9       1302.72       1223.27        64.75 o                         
  -6   9   9        525.87        516.72        61.23 o                         
  -5   9   9       1480.08       1469.95        42.27 o                         
  -4   9   9        471.44        526.43        45.85 o                         
  -3   9   9       1824.86       1954.86        39.03 o                         
  -2   9   9       4233.59       4401.98        42.33 o                         
  -1   9   9       4243.68       4242.93        69.49 o                         
   0   9   9        753.97        711.47        33.49 o                         
   1   9   9        285.88        307.76        36.61 o                         
   2   9   9       3260.12       3406.01        57.56 o                         
   3   9   9         50.53         40.70        33.82 o                         
   4   9   9       1411.49       1435.32        43.85 o                         
   5   9   9         25.54         62.82        35.60 o                         
   6   9   9          1.48         -7.45        34.39 o                         
   7   9   9        275.64        225.56        41.65 o                         
  -7  10   9        664.03        576.29        52.44 o                         
  -6  10   9       1330.40       1215.75        40.23 o                         
  -5  10   9       1841.04       1957.42        62.17 o                         
  -4  10   9          2.16         70.18        35.78 o                         
  -3  10   9        118.61         80.56        36.58 o                         
  -2  10   9        173.04        105.33        40.60 o                         
  -1  10   9       1766.88       1767.44        45.33 o                         
   0  10   9       1516.68       1500.20        35.55 o                         
   1  10   9         90.09        105.43        48.12 o                         
   2  10   9       2870.37       3173.99        56.06 o                         
   3  10   9       3403.90       3656.76        41.89 o                         
   4  10   9        890.72        954.63        31.99 o                         
   5  10   9         68.56         44.26        33.40 o                         
   6  10   9        382.57        332.56        30.91 o                         
  -6  11   9        106.33        149.75        38.24 o                         
  -5  11   9        130.35         90.81        37.20 o                         
  -4  11   9         55.57         44.23        45.35 o                         
  -3  11   9        479.93        582.52        59.15 o                         
  -2  11   9        437.27        510.88        37.87 o                         
  -1  11   9        651.48        622.76        38.52 o                         
   0  11   9         37.31         52.30        47.48 o                         
   1  11   9        513.67        484.43        36.72 o                         
   2  11   9        951.75        988.76        35.62 o                         
   3  11   9          5.13        -27.03        51.88 o                         
   4  11   9          1.96        -16.47        25.26 o                         
   5  11   9        150.12        148.61        35.02 o                         
   6  11   9         13.64         15.16        36.86 o                         
  -6  12   9        205.28        182.65        38.49 o                         
  -5  12   9       1895.02       1786.64        42.08 o                         
  -4  12   9        421.39        459.65        47.98 o                         
  -3  12   9        560.52        610.99        41.37 o                         
  -2  12   9        654.40        719.43        39.12 o                         
  -1  12   9        651.66        679.46        39.48 o                         
   0  12   9       1399.24       1614.68        41.14 o                         
   1  12   9        218.85        177.48        33.58 o                         
   2  12   9        799.70        911.10        62.10 o                         
   3  12   9        296.58        376.26        35.95 o                         
   4  12   9        295.51        297.26        33.91 o                         
   5  12   9        323.08        298.06        34.21 o                         
   6  12   9       1499.91       1318.09        91.66 o                         
  -5  13   9         60.91         69.01        36.52 o                         
  -4  13   9         27.59        119.24        47.99 o                         
  -3  13   9       1903.84       2082.93        92.14 o                         
  -2  13   9       3965.57       4122.27        84.84 o                         
  -1  13   9       1685.24       1731.30        57.27 o                         
   0  13   9        463.81        441.04        31.19 o                         
   1  13   9         35.50         63.82        31.36 o                         
   2  13   9       1694.98       1743.15        53.72 o                         
   3  13   9         32.28         57.16        34.59 o                         
   4  13   9          3.74         10.34        31.39 o                         
   5  13   9         51.99         38.94        49.31 o                         
  -5  14   9         36.05         26.16        38.39 o                         
  -4  14   9        718.12        764.78        37.16 o                         
  -3  14   9       1458.38       1428.11        67.46 o                         
  -2  14   9       3882.45       3919.47       130.35 o                         
  -1  14   9        942.88        974.06        31.63 o                         
   0  14   9       1245.92       1383.60        71.12 o                         
   1  14   9        907.47        959.77        60.69 o                         
   2  14   9        112.35         86.68        37.00 o                         
   3  14   9       1334.81       1360.59        31.46 o                         
   4  14   9       1078.00       1028.85        29.23 o                         
   5  14   9        287.31        268.32        34.25 o                         
  -4  15   9         22.36         35.90        33.71 o                         
  -3  15   9          5.02         76.88        40.91 o                         
  -2  15   9       1035.27       1094.59        79.33 o                         
  -1  15   9        231.15        211.11        30.71 o                         
   0  15   9       1503.78       1573.78        54.51 o                         
   1  15   9       1153.25       1153.26        47.38 o                         
   2  15   9         21.57         15.81        41.33 o                         
   3  15   9        101.82        100.26        28.29 o                         
   4  15   9       1278.88       1133.34       132.48 o                         
  -3  16   9        985.29        818.11        47.56 o                         
  -2  16   9        151.72        188.07        39.44 o                         
  -1  16   9        226.68        166.22        66.72 o                         
   0  16   9         56.78         89.81        36.21 o                         
   1  16   9         51.21         -6.43        44.29 o                         
   2  16   9         93.96         82.70        34.02 o                         
   3  16   9         15.52         77.43        30.70 o                         
  -2  17   9        193.01        208.45        50.58 o                         
  -1  17   9         14.77        -32.21        34.17 o                         
   0  17   9         83.28        133.55        38.39 o                         
   1  17   9       1173.44       1075.16        38.95 o                         
   2  17   9        304.75        237.73        40.02 o                         
  -8   0  10       1733.08       1753.95        62.37 o                         
  -7   0  10        589.74        625.11        54.30 o                         
  -6   0  10       3361.72       3335.19       152.30 o                         
  -5   0  10         80.64         45.39        64.55 o                         
  -4   0  10        944.52        978.77       115.26 o                         
  -3   0  10       3200.22       3311.54        57.97 o                         
  -2   0  10       1359.03       1342.65        51.44 o                         
  -1   0  10          0.81         40.58        55.46 o                         
   0   0  10       5301.36       5141.52       116.16 o                         
   1   0  10        553.16        645.42        56.60 o                         
   2   0  10       1573.48       1391.76        42.27 o                         
   3   0  10         14.34         26.01        51.64 o                         
   4   0  10       9196.71       9062.80        89.60 o                         
   5   0  10         32.14         36.87        45.08 o                         
   6   0  10       2247.27       2319.45        79.02 o                         
  -8   1  10         37.43         65.25        42.19 o                         
  -7   1  10        211.40        273.85        34.57 o                         
  -6   1  10       1644.45       1693.11       104.17 o                         
  -5   1  10       2665.44       2805.51        47.27 o                         
  -4   1  10       5953.49       6190.91       104.38 o                         
  -3   1  10         40.73        103.53        35.66 o                         
  -2   1  10       1762.61       1620.47        42.41 o                         
  -1   1  10        288.91        263.63        33.76 o                         
   0   1  10      14515.04      14340.25       151.26 o                         
   1   1  10        466.90        433.41        35.87 o                         
   2   1  10       2903.56       2907.87        39.48 o                         
   3   1  10       3805.03       3802.54        73.24 o                         
   4   1  10         54.24         44.64        35.36 o                         
   5   1  10        862.85        873.14        36.38 o                         
   6   1  10          1.38        -13.16        35.04 o                         
   7   1  10          3.08         51.90       198.75 o                         
  -8   2  10         79.57         97.73        42.01 o                         
  -7   2  10       1865.53       1992.76        43.50 o                         
  -6   2  10        379.46        408.08        64.59 o                         
  -5   2  10       1236.24       1301.90        46.98 o                         
  -4   2  10        601.17        551.71        45.16 o                         
  -3   2  10      12404.46      12065.08       206.08 o                         
  -2   2  10          2.97         21.68        34.99 o                         
  -1   2  10       5448.26       4714.47        56.66 o                         
   0   2  10       4842.05       4703.81        43.48 o                         
   1   2  10       6719.35       6682.96       127.95 o                         
   2   2  10        354.33        336.15        33.21 o                         
   3   2  10       1023.93        970.97        34.69 o                         
   4   2  10       1344.67       1361.94        44.97 o                         
   5   2  10         28.22          9.76        32.22 o                         
   6   2  10        287.86        280.70        32.43 o                         
   7   2  10         66.07         40.26        67.54 o                         
   8   2  10        101.24         15.62       218.92 o                         
  -8   3  10         23.43        -14.01        40.56 o                         
  -7   3  10       1713.41       1732.51        43.65 o                         
  -6   3  10        209.20        256.30        39.79 o                         
  -5   3  10        544.53        525.30        37.90 o                         
  -4   3  10       1819.13       1926.94        56.11 o                         
  -3   3  10         93.55         69.87        35.54 o                         
  -2   3  10        299.89        327.08        33.71 o                         
  -1   3  10         44.01          2.33        34.02 o                         
   0   3  10       9411.89       8945.31       200.25 o                         
   1   3  10        665.42        678.23        38.48 o                         
   2   3  10        913.60        953.14        42.73 o                         
   3   3  10        420.14        448.40        33.13 o                         
   4   3  10        818.29        824.16        36.50 o                         
   5   3  10         15.05         -4.16        31.26 o                         
   6   3  10          1.43         -2.93        31.02 o                         
   7   3  10        974.69       1041.82        64.49 o                         
   8   3  10        302.64        394.99       159.03 o                         
  -8   4  10          9.08        -10.90        37.74 o                         
  -7   4  10        775.98        800.07        52.22 o                         
  -6   4  10          0.33         26.35        39.52 o                         
  -5   4  10       5730.16       5887.15       134.73 o                         
  -4   4  10         71.21         47.72        34.96 o                         
  -3   4  10       2692.23       2447.90        44.30 o                         
  -2   4  10        490.83        509.21        30.72 o                         
  -1   4  10       9077.58       8694.10       194.53 o                         
   0   4  10        459.19        501.27        36.83 o                         
   1   4  10       9417.66       9482.65       241.14 o                         
   2   4  10        950.02       1031.08        44.77 o                         
   3   4  10        344.21        357.56        36.38 o                         
   4   4  10        158.94        161.88        38.47 o                         
   5   4  10        240.31        267.67        34.36 o                         
   6   4  10         19.02         26.48        28.85 o                         
   7   4  10        229.83        251.51        49.85 o                         
  -8   5  10        603.87        708.61        47.64 o                         
  -7   5  10       3655.42       3643.82        48.76 o                         
  -6   5  10        594.81        539.39        31.64 o                         
  -5   5  10        702.32        774.94        43.64 o                         
  -4   5  10        251.07        156.52        39.89 o                         
  -3   5  10       2293.28       2283.52        37.90 o                         
  -2   5  10        867.61        751.82        33.55 o                         
  -1   5  10       4366.53       4476.52        58.57 o                         
   0   5  10        976.12       1056.39        36.04 o                         
   1   5  10        271.53        275.26        31.21 o                         
   2   5  10        989.91        936.61        31.92 o                         
   3   5  10       3813.47       3743.79        63.07 o                         
   4   5  10        593.79        566.81        39.38 o                         
   5   5  10       2309.37       2366.84        47.47 o                         
   6   5  10        337.15        390.85        36.84 o                         
   7   5  10       2318.96       2203.08       162.95 o                         
  -8   6  10       1062.75        943.79        41.40 o                         
  -7   6  10         14.48         58.88        42.72 o                         
  -6   6  10       3998.36       4016.83       110.46 o                         
  -5   6  10         55.09         -1.42        36.72 o                         
  -4   6  10        465.41        495.87        34.69 o                         
  -3   6  10        371.02        283.21        30.78 o                         
  -2   6  10        223.98        191.61        42.23 o                         
  -1   6  10        533.04        533.62        36.95 o                         
   0   6  10        124.99        122.78        28.99 o                         
   1   6  10        312.91        359.59        33.56 o                         
   2   6  10       5174.67       4914.65        38.85 o                         
   3   6  10        581.53        538.18        32.85 o                         
   4   6  10       3497.93       3505.17        77.40 o                         
   5   6  10         24.06         38.81        28.57 o                         
   6   6  10       1284.06       1349.66        43.95 o                         
   7   6  10        126.76        133.52        42.68 o                         
  -7   7  10         48.45         27.26        33.69 o                         
  -6   7  10        350.87        350.11        51.03 o                         
  -5   7  10        259.61        294.38        32.16 o                         
  -4   7  10       7909.78       8139.07       200.38 o                         
  -3   7  10        743.19        699.33        38.19 o                         
  -2   7  10       5893.13       5737.18       116.19 o                         
  -1   7  10       6633.30       6828.84       100.92 o                         
   0   7  10       7268.27       7052.56        78.63 o                         
   1   7  10       1309.77       1244.67        32.30 o                         
   2   7  10       1316.96       1266.78        34.88 o                         
   3   7  10       4744.49       5094.08       105.65 o                         
   4   7  10       1848.11       2003.09        57.98 o                         
   5   7  10        161.90        183.07        30.13 o                         
   6   7  10       1173.30       1105.78        59.50 o                         
   7   7  10          1.64         11.80        40.94 o                         
  -7   8  10         21.87          2.60        59.29 o                         
  -6   8  10        125.41        177.05        42.05 o                         
  -5   8  10        473.15        437.20        34.14 o                         
  -4   8  10        418.38        488.52        36.42 o                         
  -3   8  10        910.19        851.32        58.36 o                         
  -2   8  10       2229.52       2311.02        42.86 o                         
  -1   8  10        625.08        651.51        40.10 o                         
   0   8  10         74.53         81.96        32.34 o                         
   1   8  10        330.49        388.49        43.49 o                         
   2   8  10        133.62        144.56        35.41 o                         
   3   8  10        153.32        176.99        34.57 o                         
   4   8  10        123.21        168.62        31.93 o                         
   5   8  10        127.76        163.60        29.63 o                         
   6   8  10          0.17          3.41        31.90 o                         
   7   8  10          9.17         16.20        40.28 o                         
  -7   9  10        755.98        657.16        66.40 o                         
  -6   9  10         17.69         18.80        65.89 o                         
  -5   9  10        296.32        303.64        34.57 o                         
  -4   9  10       5949.90       6031.85        45.62 o                         
  -3   9  10        632.00        623.29        36.16 o                         
  -2   9  10        527.61        469.22        38.47 o                         
  -1   9  10       1377.04       1223.03        38.14 o                         
   0   9  10       9349.32       9931.23       148.22 o                         
   1   9  10        287.90        269.51        41.07 o                         
   2   9  10        758.04        812.36        43.58 o                         
   3   9  10       6002.16       6151.06        83.08 o                         
   4   9  10        115.55         99.66        33.08 o                         
   5   9  10          6.55        -36.62        36.62 o                         
   6   9  10        477.00        475.97        35.18 o                         
   7   9  10        394.69        357.72        79.26 o                         
  -7  10  10         43.22         35.28        44.06 o                         
  -6  10  10       1678.63       1714.00        71.16 o                         
  -5  10  10         43.07          7.91        36.43 o                         
  -4  10  10        410.89        418.37        63.07 o                         
  -3  10  10       3313.72       3336.94        42.82 o                         
  -2  10  10        220.45        288.39        36.11 o                         
  -1  10  10       1526.51       1581.20        50.29 o                         
   0  10  10         78.54         91.45        34.12 o                         
   1  10  10        593.28        651.78        40.73 o                         
   2  10  10        519.66        500.75        44.13 o                         
   3  10  10        482.29        450.03        35.32 o                         
   4  10  10        344.17        349.28        32.86 o                         
   5  10  10        142.09         77.38        42.73 o                         
   6  10  10        302.09        278.31        42.51 o                         
  -6  11  10         45.17        -14.05        59.77 o                         
  -5  11  10        634.76        698.01        44.74 o                         
  -4  11  10        760.07        815.58        43.17 o                         
  -3  11  10        313.96        337.78        37.56 o                         
  -2  11  10        596.77        619.00        34.61 o                         
  -1  11  10         77.65         48.74        57.06 o                         
   0  11  10       2789.81       2896.10        67.11 o                         
   1  11  10        407.63        493.08        40.76 o                         
   2  11  10       1453.02       1555.10        35.78 o                         
   3  11  10       3853.74       3979.57        43.04 o                         
   4  11  10        199.38        259.11        35.70 o                         
   5  11  10        444.68        400.87        41.54 o                         
   6  11  10        332.75        332.87        43.01 o                         
  -6  12  10        246.85        153.14        44.59 o                         
  -5  12  10        407.58        401.30        38.05 o                         
  -4  12  10        490.47        508.48        68.74 o                         
  -3  12  10       4582.46       4730.66        89.36 o                         
  -2  12  10        203.83        196.34        36.95 o                         
  -1  12  10       1855.59       1885.24        53.79 o                         
   0  12  10          0.31        -22.27        37.03 o                         
   1  12  10       1830.05       2004.83        39.43 o                         
   2  12  10         47.19         56.23        32.67 o                         
   3  12  10         70.00         89.67        31.14 o                         
   4  12  10          0.83          2.61        29.94 o                         
   5  12  10          0.71        -20.27        40.46 o                         
  -5  13  10        289.65        334.08        45.77 o                         
  -4  13  10       2506.39       2491.82        47.53 o                         
  -3  13  10          0.98        -21.58        36.33 o                         
  -2  13  10       1901.76       1805.75        83.70 o                         
  -1  13  10        702.71        709.15        41.80 o                         
   0  13  10       2436.34       2375.11        62.54 o                         
   1  13  10        234.11        227.85        30.19 o                         
   2  13  10         24.90         39.25        34.62 o                         
   3  13  10          5.23        -16.02        31.52 o                         
   4  13  10        578.48        598.85        41.27 o                         
   5  13  10         49.60         65.50        35.32 o                         
  -5  14  10         17.91         23.14        38.67 o                         
  -4  14  10        115.47        163.43        50.26 o                         
  -3  14  10        782.31        750.32        50.70 o                         
  -2  14  10        132.07        184.03        69.76 o                         
  -1  14  10         67.36         51.02        36.68 o                         
   0  14  10        295.09        305.96        49.53 o                         
   1  14  10        910.73        923.27        37.58 o                         
   2  14  10         29.89         59.57        52.86 o                         
   3  14  10         40.08         46.88        30.36 o                         
   4  14  10        743.43        642.46        37.97 o                         
  -4  15  10        585.57        555.26        41.75 o                         
  -3  15  10         35.86          9.86        45.01 o                         
  -2  15  10       1636.28       1457.78        78.25 o                         
  -1  15  10       1094.09       1096.68        61.25 o                         
   0  15  10        216.49        206.97        46.77 o                         
   1  15  10        112.36         48.90        32.48 o                         
   2  15  10        456.44        503.58        32.72 o                         
   3  15  10        126.73         86.69        38.91 o                         
   4  15  10         68.62         83.58        34.09 o                         
  -3  16  10          7.77        -45.40        45.40 o                         
  -2  16  10        184.31        125.53        49.03 o                         
  -1  16  10         97.52        151.96        41.65 o                         
   0  16  10        207.94        222.07        32.96 o                         
   1  16  10          0.18         -4.41        40.08 o                         
   2  16  10        158.44        155.73        35.01 o                         
   3  16  10          2.38         24.18        35.18 o                         
  -2  17  10         90.61         18.55        64.40 o                         
  -1  17  10          9.08          5.36        31.80 o                         
   0  17  10        610.29        507.91        56.96 o                         
   1  17  10         97.38         74.62        30.58 o                         
  -8   1  11        197.40        204.72        39.53 o                         
  -7   1  11        333.19        389.47        34.89 o                         
  -6   1  11         40.17         76.72        38.80 o                         
  -5   1  11       2256.32       2289.62        51.61 o                         
  -4   1  11          6.93         12.62        49.84 o                         
  -3   1  11         33.43         85.92        46.70 o                         
  -2   1  11       6477.30       6414.37        52.50 o                         
  -1   1  11       1399.07       1217.17        68.27 o                         
   0   1  11         29.04         19.43        31.07 o                         
   1   1  11       3107.53       3043.44        71.72 o                         
   2   1  11       5971.05       5875.53        72.20 o                         
   3   1  11       1637.24       1599.09        38.27 o                         
   4   1  11          9.06         38.57        42.65 o                         
   5   1  11       2715.13       2840.04        88.08 o                         
   6   1  11        406.99        376.22        32.64 o                         
   7   1  11        222.96        218.70        64.38 o                         
  -8   2  11          4.26         -3.59        40.00 o                         
  -7   2  11       1251.45       1355.57        43.60 o                         
  -6   2  11         35.39         98.08        33.47 o                         
  -5   2  11       4788.99       5169.98        66.57 o                         
  -4   2  11        431.91        500.62        37.32 o                         
  -3   2  11       2755.45       2590.62        47.84 o                         
  -2   2  11       1070.12       1109.15        42.57 o                         
  -1   2  11      13489.43      13913.13       251.92 o                         
   0   2  11       2329.72       2480.22        41.79 o                         
   1   2  11        686.69        676.11        34.02 o                         
   2   2  11         17.11         -2.57        39.93 o                         
   3   2  11        180.38        150.47        34.57 o                         
   4   2  11       4680.44       4937.20       129.52 o                         
   5   2  11          0.28         16.02        30.27 o                         
   6   2  11         62.11         73.82        30.52 o                         
   7   2  11        145.73        168.00        50.83 o                         
  -8   3  11        415.16        380.18        38.61 o                         
  -7   3  11        748.13        757.32        41.72 o                         
  -6   3  11       6231.99       6651.39       222.61 o                         
  -5   3  11       1878.43       1962.63        41.00 o                         
  -4   3  11       4567.49       4523.19       147.28 o                         
  -3   3  11        317.31        324.89        36.08 o                         
  -2   3  11      12338.28      13226.71        80.89 o                         
  -1   3  11       6018.26       6112.69        64.22 o                         
   0   3  11       8818.71       8512.46       140.48 o                         
   1   3  11         10.91         29.64        35.73 o                         
   2   3  11       3314.34       3269.14        45.69 o                         
   3   3  11         42.43         39.84        31.60 o                         
   4   3  11        159.66        132.84        37.19 o                         
   5   3  11        273.42        276.27        31.00 o                         
   6   3  11         10.43         29.53        38.06 o                         
   7   3  11        119.53        111.35        47.38 o                         
  -8   4  11       1472.39       1378.55        43.85 o                         
  -7   4  11       1645.59       1637.08        58.63 o                         
  -6   4  11        106.86        149.63        39.03 o                         
  -5   4  11          2.11         45.25        33.12 o                         
  -4   4  11        218.58        271.67        37.55 o                         
  -3   4  11       1016.05        993.88        33.59 o                         
  -2   4  11        897.18        820.11        33.95 o                         
  -1   4  11        274.52        113.91        48.25 o                         
   0   4  11       3589.81       3644.51        42.78 o                         
   1   4  11         46.68         -5.23        40.79 o                         
   2   4  11       7740.31       7572.17        86.80 o                         
   3   4  11        727.73        641.22        36.30 o                         
   4   4  11         77.01        110.54        41.11 o                         
   5   4  11        128.94        117.01        26.52 o                         
   6   4  11       2646.55       2708.62        48.33 o                         
   7   4  11        786.92        798.91        65.65 o                         
  -7   5  11        394.14        359.38        54.47 o                         
  -6   5  11        651.37        640.07        41.00 o                         
  -5   5  11        196.63        159.54        37.03 o                         
  -4   5  11        358.42        301.87        32.12 o                         
  -3   5  11         18.10          6.81        27.01 o                         
  -2   5  11        130.33        144.86        29.85 o                         
  -1   5  11        341.14        397.90        39.74 o                         
   0   5  11       2336.87       2181.72        78.56 o                         
   1   5  11       3928.22       3878.02        88.07 o                         
   2   5  11        487.94        495.54        36.51 o                         
   3   5  11        571.90        583.29        32.21 o                         
   4   5  11       1095.10       1077.53        41.92 o                         
   5   5  11       1236.19       1248.87        34.23 o                         
   6   5  11        366.28        393.63        36.58 o                         
   7   5  11        587.04        617.42        44.57 o                         
  -7   6  11         94.40         37.71        34.29 o                         
  -6   6  11        266.94        269.15        36.01 o                         
  -5   6  11        397.94        319.48        35.48 o                         
  -4   6  11       4815.21       4642.01       106.93 o                         
  -3   6  11        377.59        446.35        27.72 o                         
  -2   6  11        827.72        916.13        41.50 o                         
  -1   6  11       3299.27       3318.26       124.21 o                         
   0   6  11        547.49        595.58        33.20 o                         
   1   6  11        136.02        102.70        29.99 o                         
   2   6  11       1492.84       1356.82        34.06 o                         
   3   6  11       3648.58       3913.35        82.22 o                         
   4   6  11       1603.99       1672.74        42.47 o                         
   5   6  11        221.37        202.51        31.62 o                         
   6   6  11        991.63       1050.77        40.86 o                         
   7   6  11        449.68        510.06        43.54 o                         
  -7   7  11         29.65         37.00        45.85 o                         
  -6   7  11        404.61        381.12        42.04 o                         
  -5   7  11        842.04        862.05        36.51 o                         
  -4   7  11        500.34        564.11        36.62 o                         
  -3   7  11          7.90         17.59        39.83 o                         
  -2   7  11        231.93        252.10        31.57 o                         
  -1   7  11       1333.01       1296.48        33.48 o                         
   0   7  11          8.46        -31.83        31.83 o                         
   1   7  11        807.10        695.61        28.19 o                         
   2   7  11        159.42        109.23        34.98 o                         
   3   7  11       1463.59       1502.91        36.97 o                         
   4   7  11        151.63        113.30        34.11 o                         
   5   7  11       1569.95       1625.12        35.34 o                         
   6   7  11         66.30         61.39        32.32 o                         
   7   7  11        179.08        161.20        43.08 o                         
  -7   8  11        587.63        564.34        81.53 o                         
  -6   8  11          5.22         33.60        57.12 o                         
  -5   8  11       5359.10       5210.48        66.72 o                         
  -4   8  11       4755.79       4771.36        40.44 o                         
  -3   8  11       4441.16       4729.23        43.75 o                         
  -2   8  11        161.23        205.08        37.44 o                         
  -1   8  11       6341.23       6569.82       146.52 o                         
   0   8  11       3028.48       3021.34       106.01 o                         
   1   8  11       1307.19       1352.52        64.34 o                         
   2   8  11         20.18         -4.47        42.58 o                         
   3   8  11       4813.00       5219.06        52.24 o                         
   4   8  11        139.95        100.61        32.94 o                         
   5   8  11        663.12        657.32        40.15 o                         
   6   8  11        211.21        221.67        36.80 o                         
   7   8  11         15.48          9.44        39.53 o                         
  -7   9  11         63.99         27.47        50.00 o                         
  -6   9  11        288.32        290.47        35.45 o                         
  -5   9  11        128.14        150.20        35.44 o                         
  -4   9  11       2031.63       2127.06        48.10 o                         
  -3   9  11        479.40        414.47        35.49 o                         
  -2   9  11       3823.34       4003.05        75.26 o                         
  -1   9  11        685.00        737.77        40.50 o                         
   0   9  11        197.64        175.38        44.21 o                         
   1   9  11       4217.90       4654.29       103.18 o                         
   2   9  11       1047.94       1121.15        38.20 o                         
   3   9  11        181.30        161.43        38.85 o                         
   4   9  11        201.21        201.63        29.84 o                         
   5   9  11        162.00        147.70        38.53 o                         
   6   9  11        828.66        873.41        71.48 o                         
  -6  10  11         25.87         64.13        42.34 o                         
  -5  10  11        375.22        311.95        35.98 o                         
  -4  10  11        117.93        137.53        31.80 o                         
  -3  10  11        135.20        148.00        35.69 o                         
  -2  10  11       1368.85       1505.08        46.03 o                         
  -1  10  11       2874.13       3246.88        43.96 o                         
   0  10  11         91.29        177.65        44.06 o                         
   1  10  11        109.14         49.02        41.56 o                         
   2  10  11       3741.74       3975.94        41.12 o                         
   3  10  11       1150.07       1123.59        35.20 o                         
   4  10  11        432.44        427.66        37.29 o                         
   5  10  11        238.95        249.47        32.86 o                         
   6  10  11       1554.48       1540.01        80.03 o                         
  -6  11  11          3.51        -32.04        49.03 o                         
  -5  11  11        110.37        137.21        42.53 o                         
  -4  11  11         25.78         17.94        39.73 o                         
  -3  11  11         76.80         68.93        29.00 o                         
  -2  11  11         15.28        -32.73        32.97 o                         
  -1  11  11         41.86        -37.11        37.11 o                         
   0  11  11         41.16         71.93        30.08 o                         
   1  11  11         63.54         59.43        33.42 o                         
   2  11  11         17.52         13.96        33.50 o                         
   3  11  11          3.44        -40.48        40.48 o                         
   4  11  11          0.35         -0.27        30.24 o                         
   5  11  11        218.84        138.40        36.44 o                         
   6  11  11         14.58         26.66        28.28 o                         
  -5  12  11        740.15        848.27        77.21 o                         
  -4  12  11        205.10        147.13        40.28 o                         
  -3  12  11         17.07          1.70        60.59 o                         
  -2  12  11         11.85         39.96        30.63 o                         
  -1  12  11       1623.33       1729.06        32.06 o                         
   0  12  11        363.72        415.08        36.45 o                         
   1  12  11       1407.89       1456.39        37.72 o                         
   2  12  11        989.24        953.19        36.37 o                         
   3  12  11         50.58          5.14        43.39 o                         
   4  12  11         25.37         62.88        33.83 o                         
   5  12  11        125.20        104.01        38.58 o                         
  -5  13  11        306.19        355.56        74.78 o                         
  -4  13  11       1327.70       1160.09        40.96 o                         
  -3  13  11        146.95        105.43        37.19 o                         
  -2  13  11       2207.07       2410.00       102.22 o                         
  -1  13  11        398.77        457.31        47.61 o                         
   0  13  11        184.24        207.18        60.46 o                         
   1  13  11       1964.47       2079.36        44.33 o                         
   2  13  11       2116.96       2262.58        51.53 o                         
   3  13  11          6.11         25.37        35.36 o                         
   4  13  11          4.57        -24.27        57.98 o                         
   5  13  11          5.44         23.06        36.91 o                         
  -4  14  11        553.71        515.52        37.35 o                         
  -3  14  11       2196.56       2043.89        71.31 o                         
  -2  14  11        871.44        823.46        60.99 o                         
  -1  14  11       2687.39       2727.44        44.43 o                         
   0  14  11        628.11        579.20        46.41 o                         
   1  14  11        738.38        727.05        55.47 o                         
   2  14  11         16.93         -2.77        41.40 o                         
   3  14  11        417.95        367.20        31.01 o                         
   4  14  11          2.29         31.38        37.58 o                         
  -4  15  11        272.82        256.36        50.36 o                         
  -3  15  11        209.76        227.24        48.58 o                         
  -2  15  11        176.15        142.51        38.84 o                         
  -1  15  11        531.10        469.33        39.90 o                         
   0  15  11         17.04         -2.23        34.07 o                         
   1  15  11        592.98        609.76        36.77 o                         
   2  15  11        241.70        251.89        49.56 o                         
   3  15  11        514.16        485.11        32.11 o                         
  -2  16  11          4.66        111.86        59.62 o                         
  -1  16  11         16.23         80.43        44.12 o                         
   0  16  11        690.92        606.84        35.97 o                         
   1  16  11         93.49        130.49        44.52 o                         
   2  16  11          7.50         -6.11        33.56 o                         
  -8   0  12         13.52        -20.07        73.02 o                         
  -7   0  12          9.82         53.87        46.84 o                         
  -6   0  12        128.53        162.23        46.94 o                         
  -5   0  12       3263.21       3716.13       122.69 o                         
  -4   0  12         19.35         11.33        79.85 o                         
  -3   0  12       6512.85       6752.67       265.49 o                         
  -2   0  12        439.15        485.70        57.06 o                         
  -1   0  12       3360.82       3685.14        91.16 o                         
   0   0  12       4837.22       4839.31        53.71 o                         
   1   0  12       8247.96       8053.26       170.61 o                         
   2   0  12        149.72        147.89        55.98 o                         
   3   0  12       8388.49       8633.61        68.98 o                         
   4   0  12       2244.20       2339.80        58.33 o                         
   5   0  12        752.06        777.88        49.78 o                         
   6   0  12          4.38         20.93        54.16 o                         
   7   0  12        274.32        298.71        67.03 o                         
  -8   1  12         58.58         85.91        38.38 o                         
  -7   1  12        454.99        485.55        34.53 o                         
  -6   1  12        936.06        935.26        36.21 o                         
  -5   1  12        247.33        292.45        48.57 o                         
  -4   1  12        961.65        987.17        47.71 o                         
  -3   1  12       3214.27       3514.16        61.65 o                         
  -2   1  12        152.42        150.63        30.60 o                         
  -1   1  12       7660.20       7269.43        64.11 o                         
   0   1  12        494.84        529.10        35.40 o                         
   1   1  12       1187.40       1098.68        34.95 o                         
   2   1  12         75.96         85.36        35.74 o                         
   3   1  12       1662.30       1755.17        55.96 o                         
   4   1  12        934.28        983.82        33.03 o                         
   5   1  12         18.91         13.86        37.71 o                         
   6   1  12         77.16         70.07        36.81 o                         
   7   1  12         46.39         45.00        47.77 o                         
  -8   2  12        605.88        567.62        38.60 o                         
  -7   2  12        267.50        369.21        46.82 o                         
  -6   2  12       3785.48       3917.38       139.25 o                         
  -5   2  12          5.06          6.93        34.87 o                         
  -4   2  12       2028.61       2182.91        51.93 o                         
  -3   2  12       3730.43       3603.06        48.10 o                         
  -2   2  12       6552.23       6660.09       151.06 o                         
  -1   2  12        831.01        766.24        33.49 o                         
   0   2  12        388.65        339.68        35.89 o                         
   1   2  12       4657.98       4746.81        76.74 o                         
   2   2  12        551.85        624.28        51.60 o                         
   3   2  12         32.70         69.20        33.28 o                         
   4   2  12       1911.92       1995.46        48.39 o                         
   5   2  12        892.15        916.74        32.29 o                         
   6   2  12         21.07          7.73        36.57 o                         
   7   2  12         63.04         62.52        48.53 o                         
  -7   3  12        749.64        796.55        40.09 o                         
  -6   3  12        379.02        355.22        40.44 o                         
  -5   3  12        834.46        940.59        34.61 o                         
  -4   3  12        629.73        605.00        53.54 o                         
  -3   3  12         85.76        131.14        33.84 o                         
  -2   3  12        359.90        419.57        31.65 o                         
  -1   3  12       5092.20       4954.33        73.29 o                         
   0   3  12       3342.72       3415.67        40.13 o                         
   1   3  12        838.77        695.55        29.58 o                         
   2   3  12        149.58        134.07        31.30 o                         
   3   3  12         27.53         62.64        33.92 o                         
   4   3  12         19.74         37.29        33.67 o                         
   5   3  12         39.76         38.15        29.65 o                         
   6   3  12        186.55        185.88        39.52 o                         
   7   3  12        298.65        300.94        54.37 o                         
  -7   4  12        255.43        275.44        39.54 o                         
  -6   4  12       4534.22       5022.91        56.87 o                         
  -5   4  12       2719.06       2654.93        64.32 o                         
  -4   4  12       1730.45       1698.34        43.42 o                         
  -3   4  12        225.94        270.58        50.16 o                         
  -2   4  12       7819.91       7787.36        81.30 o                         
  -1   4  12        617.66        657.32        37.23 o                         
   0   4  12       1646.33       1665.25        35.23 o                         
   1   4  12       3588.47       3665.21        49.98 o                         
   2   4  12         14.34        -26.58        26.58 o                         
   3   4  12        271.59        286.28        47.24 o                         
   4   4  12          2.24         -4.55        32.14 o                         
   5   4  12        789.23        805.47        31.80 o                         
   6   4  12        547.97        550.26        38.94 o                         
   7   4  12        182.11        197.32        46.12 o                         
  -7   5  12          1.22        -37.31        37.31 o                         
  -6   5  12        596.99        627.65        42.48 o                         
  -5   5  12         15.64         50.42        30.80 o                         
  -4   5  12          2.54        -25.04        27.91 o                         
  -3   5  12        284.31        376.50        41.60 o                         
  -2   5  12       1874.80       1742.19        71.70 o                         
  -1   5  12       1109.53        999.72        28.86 o                         
   0   5  12       1156.22       1232.72        42.07 o                         
   1   5  12       5663.48       5571.30       145.71 o                         
   2   5  12       4668.47       4853.51       137.44 o                         
   3   5  12        646.22        746.27        35.22 o                         
   4   5  12       1026.21       1011.75        36.96 o                         
   5   5  12        739.49        785.78        32.12 o                         
   6   5  12       1000.94        955.70        36.86 o                         
   7   5  12          2.42         -9.38        42.85 o                         
  -7   6  12        551.97        622.22        56.45 o                         
  -6   6  12         50.62         86.27        35.04 o                         
  -5   6  12         74.47         20.83        29.32 o                         
  -4   6  12        529.86        541.78        32.95 o                         
  -3   6  12         35.12         46.36        44.82 o                         
  -2   6  12        765.56        819.32        27.98 o                         
  -1   6  12        871.16        845.26        36.93 o                         
   0   6  12       2686.17       2678.52        81.64 o                         
   1   6  12       2548.27       2536.37       103.06 o                         
   2   6  12        956.06        925.63        36.36 o                         
   3   6  12        939.68        977.44        37.63 o                         
   4   6  12        945.24        976.97        32.46 o                         
   5   6  12       3129.38       3128.07        39.03 o                         
   6   6  12        135.06        130.87        35.39 o                         
   7   6  12        137.85        127.05        39.61 o                         
  -7   7  12        128.86        116.29        47.09 o                         
  -6   7  12        593.35        678.63        50.31 o                         
  -5   7  12       6090.46       6013.39       145.13 o                         
  -4   7  12       1171.64       1158.73        41.22 o                         
  -3   7  12       2982.49       3177.54        84.53 o                         
  -2   7  12       4805.79       5030.41       135.84 o                         
  -1   7  12       1759.71       1620.99        58.62 o                         
   0   7  12        160.56        119.77        25.21 o                         
   1   7  12       2814.01       2755.29        45.48 o                         
   2   7  12       1446.79       1379.28        33.67 o                         
   3   7  12          1.44         19.23        35.94 o                         
   4   7  12        364.17        356.97        30.13 o                         
   5   7  12        829.19        908.71        37.03 o                         
   6   7  12          6.96          0.95        33.78 o                         
   7   7  12          4.46          4.07        77.64 o                         
  -7   8  12         24.97        -47.16        47.16 o                         
  -6   8  12         27.82         43.27        38.75 o                         
  -5   8  12         28.19         25.28        37.13 o                         
  -4   8  12       1427.18       1387.49        53.90 o                         
  -3   8  12        867.08        903.65        36.00 o                         
  -2   8  12          6.31        -23.52        49.20 o                         
  -1   8  12        132.46        163.69        43.33 o                         
   0   8  12        171.28        265.91        66.36 o                         
   1   8  12        616.17        607.46        38.35 o                         
   2   8  12        686.39        718.10        34.49 o                         
   3   8  12       2103.68       2206.28        38.45 o                         
   4   8  12         89.34         97.88        31.93 o                         
   5   8  12         84.49         68.48        34.04 o                         
   6   8  12          4.76         13.67        37.14 o                         
  -6   9  12        319.07        321.05        39.29 o                         
  -5   9  12       1919.80       1837.36        40.51 o                         
  -4   9  12        435.08        425.00        45.92 o                         
  -3   9  12       2601.86       2635.72        74.06 o                         
  -2   9  12        281.25        351.56        36.36 o                         
  -1   9  12        320.61        270.60        34.25 o                         
   0   9  12        914.61        858.81        52.97 o                         
   1   9  12        582.52        602.62        45.74 o                         
   2   9  12       2119.40       2252.98        57.99 o                         
   3   9  12          7.79        -30.73        30.73 o                         
   4   9  12        186.93        171.66        35.96 o                         
   5   9  12       1310.12       1335.16        45.16 o                         
   6   9  12        270.29        250.34        42.62 o                         
  -6  10  12         31.12         71.53        41.63 o                         
  -5  10  12        425.28        480.24        63.69 o                         
  -4  10  12       1663.57       1712.93        49.00 o                         
  -3  10  12         86.46         55.17        41.81 o                         
  -2  10  12         97.72         61.54        35.46 o                         
  -1  10  12        480.77        600.88        32.05 o                         
   0  10  12       1821.33       1950.76        58.78 o                         
   1  10  12         40.97         81.85        36.62 o                         
   2  10  12       1513.07       1658.61        44.23 o                         
   3  10  12          4.66         48.44        40.53 o                         
   4  10  12         30.67         10.05        38.44 o                         
   5  10  12       1234.11       1182.66        35.91 o                         
   6  10  12          4.26        -18.63        36.05 o                         
  -6  11  12         62.58         59.75        42.10 o                         
  -5  11  12         85.94        124.51        43.75 o                         
  -4  11  12         92.40         92.03        39.56 o                         
  -3  11  12        397.31        430.08        57.37 o                         
  -2  11  12       1160.48       1113.04        83.12 o                         
  -1  11  12         47.14         25.06        41.28 o                         
   0  11  12       4129.00       4204.85       105.11 o                         
   1  11  12       2233.11       2193.31        38.68 o                         
   2  11  12       1196.41       1279.39        33.30 o                         
   3  11  12        519.54        558.53        57.85 o                         
   4  11  12       1288.11       1216.57        43.86 o                         
   5  11  12         46.54         84.62        36.68 o                         
  -5  12  12          6.46        -51.23        51.91 o                         
  -4  12  12       1048.30       1075.11        37.47 o                         
  -3  12  12       1620.32       1725.52        46.51 o                         
  -2  12  12       1029.97       1161.50        56.78 o                         
  -1  12  12        170.95        177.83        45.26 o                         
   0  12  12        209.70        254.24        28.73 o                         
   1  12  12          1.29        -16.31        35.10 o                         
   2  12  12       5984.38       6428.21        80.86 o                         
   3  12  12         19.36         24.21        45.03 o                         
   4  12  12        334.76        308.71        35.86 o                         
   5  12  12         18.09         -2.44        40.32 o                         
  -5  13  12        944.71        747.42        71.56 o                         
  -4  13  12        480.48        530.33        84.54 o                         
  -3  13  12       1141.53       1110.51        61.99 o                         
  -2  13  12        348.84        402.06        38.31 o                         
  -1  13  12       1019.72       1009.54        37.57 o                         
   0  13  12        950.35        936.18        45.76 o                         
   1  13  12          1.58        -20.04        37.66 o                         
   2  13  12        275.14        258.73        34.39 o                         
   3  13  12         65.98         45.52        28.74 o                         
   4  13  12          9.85         23.68        38.58 o                         
  -4  14  12         98.37        125.84        42.07 o                         
  -3  14  12       1039.11       1189.53        65.71 o                         
  -2  14  12        127.60        111.42        32.16 o                         
  -1  14  12         30.53          8.72        32.40 o                         
   0  14  12        144.71        172.14        33.16 o                         
   1  14  12        762.98        699.40        50.82 o                         
   2  14  12       1018.14        829.84        56.80 o                         
   3  14  12        315.36        301.98        35.65 o                         
  -3  15  12        689.57        669.30        34.08 o                         
  -2  15  12        552.00        558.97        60.15 o                         
  -1  15  12        162.45        134.94        44.90 o                         
   0  15  12         95.06        106.80        50.55 o                         
   1  15  12        656.23        655.86        46.97 o                         
   2  15  12        511.89        548.02        38.91 o                         
   3  15  12         51.91         40.49        33.43 o                         
  -2  16  12        191.00        192.72        36.50 o                         
  -1  16  12        131.31         85.06        34.49 o                         
   0  16  12        708.18        728.46        34.09 o                         
   1  16  12       2156.95       1649.07       195.69 o                         
  -7   1  13        273.99        279.87        28.85 o                         
  -6   1  13       1352.13       1357.00        51.69 o                         
  -5   1  13          7.72         27.87        36.40 o                         
  -4   1  13        222.21        213.50        39.45 o                         
  -3   1  13       2279.41       2186.11        71.97 o                         
  -2   1  13       1476.04       1557.94        52.96 o                         
  -1   1  13         95.98        117.13        34.08 o                         
   0   1  13      11814.97      11314.14        58.71 o                         
   1   1  13       3270.05       3223.94        39.00 o                         
   2   1  13       5085.88       5042.29       111.23 o                         
   3   1  13        863.14        855.15        42.97 o                         
   4   1  13       4689.08       5024.63        81.37 o                         
   5   1  13         10.00        -12.23        28.40 o                         
   6   1  13          6.32          0.44        34.51 o                         
   7   1  13        177.91        188.28        53.57 o                         
  -7   2  13         58.12         89.91        34.38 o                         
  -6   2  13       4565.79       4785.26        66.93 o                         
  -5   2  13        765.22        776.63        71.29 o                         
  -4   2  13        230.44        293.48        41.19 o                         
  -3   2  13        623.71        676.01        37.42 o                         
  -2   2  13       4094.16       3775.04        94.14 o                         
  -1   2  13        661.93        632.90        31.97 o                         
   0   2  13       3950.45       4036.66        41.19 o                         
   1   2  13         59.05         22.39        34.53 o                         
   2   2  13         40.32         76.78        30.22 o                         
   3   2  13        714.51        647.29        37.52 o                         
   4   2  13       1131.82       1185.86        45.13 o                         
   5   2  13         97.12         98.54        24.69 o                         
   6   2  13        717.39        715.14        39.17 o                         
   7   2  13         13.53          4.07        47.57 o                         
  -7   3  13       5144.76       4816.39        98.96 o                         
  -6   3  13        124.53        166.06        45.27 o                         
  -5   3  13       4329.30       4546.85       104.74 o                         
  -4   3  13        485.55        385.81        45.81 o                         
  -3   3  13      10280.01      11263.14       237.08 o                         
  -2   3  13       1682.68       1687.11        78.74 o                         
  -1   3  13       2650.31       2607.92        38.76 o                         
   0   3  13        263.51        243.97        31.18 o                         
   1   3  13       1530.38       1430.91        44.48 o                         
   2   3  13        670.80        756.67        39.97 o                         
   3   3  13         31.47         72.99        35.12 o                         
   4   3  13        445.51        416.32        65.33 o                         
   5   3  13         15.35          8.20        26.89 o                         
   6   3  13         13.90         40.25        35.24 o                         
   7   3  13       2165.08       2030.42        69.70 o                         
  -7   4  13        551.95        574.66        39.00 o                         
  -6   4  13          8.89         14.66        44.94 o                         
  -5   4  13          6.29         16.81        42.36 o                         
  -4   4  13        261.52        243.30        51.23 o                         
  -3   4  13         40.39         22.00        37.41 o                         
  -2   4  13         26.23         80.38        39.20 o                         
  -1   4  13       3962.42       4000.97        92.64 o                         
   0   4  13        466.76        433.35        39.07 o                         
   1   4  13       5479.48       5674.02        98.09 o                         
   2   4  13        136.46         90.59        31.45 o                         
   3   4  13       2842.61       2781.59        73.65 o                         
   4   4  13          0.38         -6.23        37.50 o                         
   5   4  13        846.45        852.96        31.85 o                         
   6   4  13         32.02         35.45        34.98 o                         
   7   4  13        335.06        310.07        41.06 o                         
  -7   5  13        660.69        657.05        38.62 o                         
  -6   5  13         10.85         32.22        45.68 o                         
  -5   5  13         34.46         37.46        31.12 o                         
  -4   5  13       1277.58       1273.09        49.08 o                         
  -3   5  13        831.33        831.36        49.70 o                         
  -2   5  13        225.26        234.41        43.18 o                         
  -1   5  13        238.75        258.45        32.07 o                         
   0   5  13       4894.97       4718.80       172.73 o                         
   1   5  13        616.72        688.56        60.67 o                         
   2   5  13         91.73         80.97        38.01 o                         
   3   5  13          8.03         31.32        30.09 o                         
   4   5  13       1932.44       1884.88        57.92 o                         
   5   5  13        113.64        132.28        32.57 o                         
   6   5  13        939.14        915.06        37.66 o                         
   7   5  13        136.01        132.97        49.53 o                         
  -7   6  13         17.63         22.34        45.37 o                         
  -6   6  13         12.06        -35.35        37.19 o                         
  -5   6  13        486.75        477.31        49.27 o                         
  -4   6  13       2875.87       2715.15        87.41 o                         
  -3   6  13        457.15        454.44        37.64 o                         
  -2   6  13        350.96        323.11        47.90 o                         
  -1   6  13       1687.65       1730.99        64.69 o                         
   0   6  13         97.36        129.60        31.09 o                         
   1   6  13        405.71        418.81        40.62 o                         
   2   6  13        265.55        315.64        39.83 o                         
   3   6  13       3392.66       3530.36        65.32 o                         
   4   6  13        417.54        406.99        30.22 o                         
   5   6  13         17.38         38.37        37.19 o                         
   6   6  13         12.80         36.44        33.05 o                         
  -7   7  13         50.77        -14.52        47.52 o                         
  -6   7  13        111.26        137.51        39.13 o                         
  -5   7  13         17.11         64.77        38.13 o                         
  -4   7  13          0.95         -3.37        27.23 o                         
  -3   7  13        184.13        159.18        59.32 o                         
  -2   7  13        695.26        688.98        57.94 o                         
  -1   7  13        152.32        136.42        33.71 o                         
   0   7  13       3726.93       3862.33       125.74 o                         
   1   7  13        151.97        151.94        45.37 o                         
   2   7  13       1938.29       1925.20        68.88 o                         
   3   7  13         45.01        -12.35        33.66 o                         
   4   7  13       1249.08       1179.71        31.96 o                         
   5   7  13          9.59          1.98        31.82 o                         
   6   7  13        188.85        193.00        42.08 o                         
  -6   8  13       1787.06       1546.15       116.03 o                         
  -5   8  13        128.90        142.73        40.46 o                         
  -4   8  13       8249.37       8248.91        95.91 o                         
  -3   8  13        173.17        152.93        28.88 o                         
  -2   8  13       3447.67       3485.48        61.20 o                         
  -1   8  13        304.07        349.71        40.78 o                         
   0   8  13        636.26        663.05        37.50 o                         
   1   8  13        919.28        955.15        38.13 o                         
   2   8  13        714.33        793.95        32.81 o                         
   3   8  13        130.16        143.58        32.93 o                         
   4   8  13        268.59        300.60        43.38 o                         
   5   8  13         20.07         23.73        41.12 o                         
   6   8  13        321.51        273.35        36.25 o                         
  -6   9  13         40.24         66.88        54.48 o                         
  -5   9  13       1264.13       1140.24        54.02 o                         
  -4   9  13        371.97        398.16        36.00 o                         
  -3   9  13        830.41        836.29        36.70 o                         
  -2   9  13         27.01         46.09        36.23 o                         
  -1   9  13        126.36         84.24        35.31 o                         
   0   9  13       1605.89       1569.59        32.40 o                         
   1   9  13        310.60        313.35        34.95 o                         
   2   9  13        285.81        346.65        34.08 o                         
   3   9  13         80.80        112.91        31.56 o                         
   4   9  13        374.58        374.77        42.75 o                         
   5   9  13        456.64        449.60        37.03 o                         
   6   9  13        112.03         78.14        32.82 o                         
  -6  10  13        666.97        648.84        62.62 o                         
  -5  10  13        197.57        182.60        73.67 o                         
  -4  10  13         13.58         75.63        40.29 o                         
  -3  10  13        485.33        333.23        36.15 o                         
  -2  10  13        342.79        252.19        35.52 o                         
  -1  10  13       2812.15       3011.27        49.92 o                         
   0  10  13        676.78        727.05        33.09 o                         
   1  10  13       3980.20       4077.11        56.91 o                         
   2  10  13          8.70         37.21        27.50 o                         
   3  10  13       1426.03       1421.98        72.77 o                         
   4  10  13        308.95        285.26        41.24 o                         
   5  10  13       1958.65       1930.43        39.78 o                         
  -5  11  13          0.95        -12.80        58.20 o                         
  -4  11  13         10.27        -43.02        43.02 o                         
  -3  11  13       1188.35       1191.13        53.26 o                         
  -2  11  13        501.23        521.96        63.42 o                         
  -1  11  13        245.28        215.92        38.84 o                         
   0  11  13        941.18        944.29        40.27 o                         
   1  11  13        128.36         89.67        27.21 o                         
   2  11  13        839.14        811.22        49.66 o                         
   3  11  13        257.25        278.17        39.20 o                         
   4  11  13        115.42         30.98        40.24 o                         
   5  11  13          2.06        -33.13        33.13 o                         
  -5  12  13        267.04        332.95        66.18 o                         
  -4  12  13         51.48         33.43        34.26 o                         
  -3  12  13          4.78         10.93        40.87 o                         
  -2  12  13        778.87        752.46        35.38 o                         
  -1  12  13       1557.48       1513.07        53.45 o                         
   0  12  13        269.56        284.01        35.53 o                         
   1  12  13       4775.03       4883.84        77.53 o                         
   2  12  13         17.28        -11.63        32.79 o                         
   3  12  13        378.47        334.73        52.29 o                         
   4  12  13        100.68        155.05        42.13 o                         
  -4  13  13        205.83        293.56        67.45 o                         
  -3  13  13       2557.91       2538.42        56.77 o                         
  -2  13  13          2.41        -12.78        51.13 o                         
  -1  13  13         68.13         71.38        38.48 o                         
   0  13  13        150.95        190.55        34.97 o                         
   1  13  13        897.09        907.41        79.29 o                         
   2  13  13        758.22        782.84        37.89 o                         
   3  13  13         10.37        -19.74        39.17 o                         
   4  13  13        235.19        176.76        59.03 o                         
  -3  14  13          5.77         62.97       101.93 o                         
  -2  14  13       1156.44       1209.41        60.80 o                         
  -1  14  13         43.25         19.24        56.83 o                         
   0  14  13        649.93        622.15        62.47 o                         
   1  14  13        240.94        152.06        34.58 o                         
   2  14  13          0.77         36.29        42.67 o                         
   3  14  13         13.31        -10.04        34.37 o                         
  -2  15  13         24.46          4.24        50.11 o                         
  -1  15  13        613.47        590.74        50.76 o                         
   0  15  13       1700.81       1671.66       112.79 o                         
   1  15  13        855.02        772.24        38.38 o                         
   2  15  13        672.55        606.82        52.64 o                         
  -7   0  14        429.61        488.58        48.94 o                         
  -6   0  14        825.60        984.15        79.24 o                         
  -5   0  14        507.95        424.08        67.39 o                         
  -4   0  14       1011.04       1153.68        50.90 o                         
  -3   0  14       3810.34       3926.00       178.53 o                         
  -2   0  14        328.67        439.36        59.12 o                         
  -1   0  14       2155.75       2276.90       103.55 o                         
   0   0  14      10855.55      11310.04       162.18 o                         
   1   0  14       2204.19       2284.09        53.97 o                         
   2   0  14       4712.68       4661.60        59.39 o                         
   3   0  14      16930.52      18346.30        87.54 o                         
   4   0  14       2990.70       3098.55        52.79 o                         
   5   0  14         16.93          1.66        37.56 o                         
   6   0  14         90.25         75.29        53.72 o                         
   7   0  14        646.67        672.08        68.51 o                         
  -7   1  14        296.45        305.79        34.25 o                         
  -6   1  14        239.39        217.02        41.15 o                         
  -5   1  14       1362.77       1381.00        41.10 o                         
  -4   1  14        790.98        877.34        70.49 o                         
  -3   1  14          3.15         60.40        38.94 o                         
  -2   1  14        937.92        947.04        42.41 o                         
  -1   1  14         18.45         29.93        33.17 o                         
   0   1  14          7.28        -31.06        41.26 o                         
   1   1  14        826.35        766.92        29.73 o                         
   2   1  14        605.41        599.05        32.96 o                         
   3   1  14        516.61        605.80        33.35 o                         
   4   1  14        472.60        511.80        34.78 o                         
   5   1  14         45.13         54.57        36.70 o                         
   6   1  14        144.44        128.57        33.52 o                         
   7   1  14        433.30        419.39        51.24 o                         
  -7   2  14       1297.57       1226.80        68.78 o                         
  -6   2  14       1027.43       1059.54        38.32 o                         
  -5   2  14        527.22        490.02        36.31 o                         
  -4   2  14       6186.26       6678.98        55.48 o                         
  -3   2  14       2481.31       2548.49        51.11 o                         
  -2   2  14        128.14        116.71        33.62 o                         
  -1   2  14        450.18        537.48        39.52 o                         
   0   2  14       3800.11       3823.55        82.78 o                         
   1   2  14          2.37         56.88        33.56 o                         
   2   2  14         62.38         89.64        40.30 o                         
   3   2  14       1104.33       1185.96        39.25 o                         
   4   2  14         42.43         14.35        32.62 o                         
   5   2  14        282.01        267.05        33.46 o                         
   6   2  14        335.36        366.96        34.04 o                         
   7   2  14        735.85        637.76        47.12 o                         
  -7   3  14         54.47         94.20        54.68 o                         
  -6   3  14          6.58         14.77        39.35 o                         
  -5   3  14       1619.82       1556.58        38.12 o                         
  -4   3  14        368.02        325.46        48.72 o                         
  -3   3  14        712.55        744.11        40.17 o                         
  -2   3  14        106.13        115.74        41.18 o                         
  -1   3  14       2900.87       2905.16        60.05 o                         
   0   3  14         48.29         60.85        30.71 o                         
   1   3  14        157.15        174.40        30.24 o                         
   2   3  14        911.99        888.52        37.69 o                         
   3   3  14        101.92        137.63        37.40 o                         
   4   3  14         55.54         72.00        41.38 o                         
   5   3  14         12.17        -12.02        35.30 o                         
   6   3  14        834.93        825.06        36.74 o                         
   7   3  14        188.49        158.08        53.42 o                         
  -7   4  14       1226.78       1201.84        56.85 o                         
  -6   4  14       1213.33       1182.88        41.22 o                         
  -5   4  14        193.09        201.59        56.18 o                         
  -4   4  14       2532.18       2469.20        90.15 o                         
  -3   4  14       2218.37       2233.62        50.06 o                         
  -2   4  14       4000.59       4071.91        50.89 o                         
  -1   4  14        209.15        161.35        56.28 o                         
   0   4  14        597.13        562.22        46.74 o                         
   1   4  14          9.60         23.48        36.89 o                         
   2   4  14       1526.08       1485.17        33.13 o                         
   3   4  14          2.48         33.88        36.85 o                         
   4   4  14        345.21        328.69        29.73 o                         
   5   4  14        645.71        587.05        34.65 o                         
   6   4  14        642.96        595.99        38.69 o                         
  -7   5  14        649.05        623.06        42.52 o                         
  -6   5  14        324.38        337.10        43.54 o                         
  -5   5  14         13.40         -2.08        47.31 o                         
  -4   5  14        283.50        261.25        33.28 o                         
  -3   5  14         28.62         63.69        31.83 o                         
  -2   5  14       1855.73       1841.34        38.76 o                         
  -1   5  14       3256.25       3318.16        95.56 o                         
   0   5  14         48.19         43.08        31.69 o                         
   1   5  14       3239.72       3404.44        38.87 o                         
   2   5  14       7490.75       7572.20       120.59 o                         
   3   5  14       3448.35       3586.48       119.21 o                         
   4   5  14       1057.61       1115.22        33.91 o                         
   5   5  14         12.12         49.93        33.58 o                         
   6   5  14        394.89        476.79        34.34 o                         
  -7   6  14         83.56         47.70        38.73 o                         
  -6   6  14        365.60        353.54        53.01 o                         
  -5   6  14       1350.25       1379.02        49.20 o                         
  -4   6  14         23.73         -7.79        31.64 o                         
  -3   6  14        218.62        202.21        33.77 o                         
  -2   6  14       1158.22       1240.30        41.03 o                         
  -1   6  14       3428.65       3440.62       152.50 o                         
   0   6  14       1530.05       1577.02        36.14 o                         
   1   6  14       2759.22       2947.55        98.85 o                         
   2   6  14       1196.63       1127.98        44.39 o                         
   3   6  14        640.46        624.60        34.16 o                         
   4   6  14       1218.42       1209.94        40.87 o                         
   5   6  14       1269.18       1374.21        39.48 o                         
   6   6  14        104.66         72.13        38.52 o                         
  -6   7  14        198.43        223.78        47.37 o                         
  -5   7  14       3901.28       3676.81       138.40 o                         
  -4   7  14       4397.77       4388.86       144.15 o                         
  -3   7  14       2499.00       2456.59       101.92 o                         
  -2   7  14        368.89        451.27        45.37 o                         
  -1   7  14       1535.30       1614.02        79.18 o                         
   0   7  14       1751.60       1660.84        76.67 o                         
   1   7  14         80.35         57.39        39.28 o                         
   2   7  14        652.91        621.58        32.08 o                         
   3   7  14        328.09        375.95        29.66 o                         
   4   7  14         42.09         52.59        42.98 o                         
   5   7  14       1914.09       1682.85        62.94 o                         
   6   7  14        497.98        478.64        39.48 o                         
  -6   8  14        167.49        147.93        87.47 o                         
  -5   8  14        607.01        552.96        45.32 o                         
  -4   8  14        347.74        347.22        48.72 o                         
  -3   8  14          1.96         18.03        31.93 o                         
  -2   8  14         46.28         36.54        30.41 o                         
  -1   8  14        241.30        310.80        38.90 o                         
   0   8  14          7.02         25.51        37.36 o                         
   1   8  14          0.33        -30.94        30.94 o                         
   2   8  14        211.89        223.82        45.18 o                         
   3   8  14        461.51        474.13        59.44 o                         
   4   8  14        158.87        148.14        37.37 o                         
   5   8  14         65.79         46.38        35.69 o                         
   6   8  14         16.77         38.95        37.22 o                         
  -6   9  14        210.23        166.70        43.71 o                         
  -5   9  14       2128.08       2082.10       102.30 o                         
  -4   9  14       1000.64       1007.64        39.03 o                         
  -3   9  14       2924.25       2824.67        89.05 o                         
  -2   9  14        315.91        329.57        27.86 o                         
  -1   9  14       1986.95       1909.28        56.45 o                         
   0   9  14        124.56        137.48        34.91 o                         
   1   9  14        416.46        425.28        40.79 o                         
   2   9  14        214.70        286.01        41.07 o                         
   3   9  14        139.00        154.03        39.13 o                         
   4   9  14         25.24         74.64        50.27 o                         
   5   9  14        136.67        171.33        42.68 o                         
  -5  10  14        694.21        569.31        39.19 o                         
  -4  10  14        723.05        782.91       102.07 o                         
  -3  10  14         11.54         88.69        36.98 o                         
  -2  10  14        105.69        103.92        26.68 o                         
  -1  10  14        227.08        225.36        29.84 o                         
   0  10  14         48.86         97.30        32.53 o                         
   1  10  14        350.10        402.22        51.44 o                         
   2  10  14          1.63         13.41        32.97 o                         
   3  10  14         52.14        105.58        49.04 o                         
   4  10  14        905.02        931.77        34.50 o                         
   5  10  14        114.01        115.46        33.25 o                         
  -5  11  14         75.91        -14.64        41.93 o                         
  -4  11  14        202.37        267.91        38.32 o                         
  -3  11  14        200.87        157.75        39.95 o                         
  -2  11  14       1178.50       1230.97        47.16 o                         
  -1  11  14       4179.22       4274.36        46.46 o                         
   0  11  14       3392.89       3523.71        55.76 o                         
   1  11  14        394.91        400.91        36.37 o                         
   2  11  14       3304.01       3534.23        94.53 o                         
   3  11  14       2426.10       2261.47        43.31 o                         
   4  11  14         98.49        108.16        42.72 o                         
  -4  12  14       1164.67       1114.87        89.39 o                         
  -3  12  14        582.74        476.91        68.31 o                         
  -2  12  14         17.91         -2.52        35.32 o                         
  -1  12  14         77.47         16.77        59.42 o                         
   0  12  14          4.94         55.85        39.29 o                         
   1  12  14        269.80        317.58        48.99 o                         
   2  12  14         54.65         67.98        36.64 o                         
   3  12  14         16.85         74.59        33.32 o                         
   4  12  14        248.78        209.87        34.68 o                         
  -4  13  14        220.72        122.41        45.90 o                         
  -3  13  14         88.36         45.59        45.19 o                         
  -2  13  14        541.09        459.71        54.00 o                         
  -1  13  14       1164.47       1214.61        42.43 o                         
   0  13  14        176.31        155.32        34.98 o                         
   1  13  14        140.36        123.38        39.99 o                         
   2  13  14        711.72        668.17        51.76 o                         
   3  13  14         25.38         66.36        32.50 o                         
  -3  14  14         39.42         29.81        37.65 o                         
  -2  14  14         11.63        -51.52        51.52 o                         
  -1  14  14        390.44        422.14        55.65 o                         
   0  14  14        275.73        314.38        38.84 o                         
   1  14  14          0.35        -38.24        38.24 o                         
   2  14  14         92.69         43.78        41.61 o                         
  -1  15  14        102.55         95.57        43.07 o                         
   0  15  14        355.36        305.50        41.95 o                         
   1  15  14        278.95        261.79        43.87 o                         
  -7   1  15         65.16         80.29        40.68 o                         
  -6   1  15        373.15        369.96        49.36 o                         
  -5   1  15        914.49        901.77        83.34 o                         
  -4   1  15          1.44         48.22        38.19 o                         
  -3   1  15       3060.73       3230.64        75.67 o                         
  -2   1  15       1982.32       2121.14        44.69 o                         
  -1   1  15        109.87        136.82        57.59 o                         
   0   1  15         20.80        -17.83        40.65 o                         
   1   1  15       8101.80       8417.55       187.53 o                         
   2   1  15        156.82        205.03        32.54 o                         
   3   1  15       2658.67       2791.12        45.02 o                         
   4   1  15       2047.16       2039.54        41.61 o                         
   5   1  15        357.84        349.43        32.23 o                         
   6   1  15        155.36        110.87        36.94 o                         
  -7   2  15       1564.57       1603.75        69.13 o                         
  -6   2  15        230.50        237.07        50.59 o                         
  -5   2  15       2133.74       2129.36        83.15 o                         
  -4   2  15        999.27       1122.31        57.49 o                         
  -3   2  15       2189.19       2184.28        70.04 o                         
  -2   2  15         14.88         32.43        54.17 o                         
  -1   2  15       1997.65       1981.43        59.51 o                         
   0   2  15         34.55         74.30        40.10 o                         
   1   2  15        660.71        668.69        45.62 o                         
   2   2  15        428.96        491.31        64.40 o                         
   3   2  15          8.12        -20.60        47.54 o                         
   4   2  15         30.78         31.53        39.42 o                         
   5   2  15        490.03        477.90        36.04 o                         
   6   2  15          2.42        -38.73        40.17 o                         
  -7   3  15        941.46        842.56        60.32 o                         
  -6   3  15       4468.13       4661.98       118.21 o                         
  -5   3  15         14.67         63.81        58.24 o                         
  -4   3  15       3660.96       3649.56        44.09 o                         
  -3   3  15        616.15        571.53        34.90 o                         
  -2   3  15       7597.80       8340.49        86.58 o                         
  -1   3  15       2070.65       2155.80        36.35 o                         
   0   3  15        106.74         81.80        36.14 o                         
   1   3  15         76.36         25.75        32.57 o                         
   2   3  15        281.39        337.23        34.54 o                         
   3   3  15        434.00        435.77        36.88 o                         
   4   3  15        905.51        822.76        47.47 o                         
   5   3  15          5.10        -20.89        62.16 o                         
   6   3  15       1890.21       1972.76        61.30 o                         
  -7   4  15        206.05        224.70        57.24 o                         
  -6   4  15       1068.61        980.74        66.79 o                         
  -5   4  15          3.11         75.30        39.25 o                         
  -4   4  15        369.38        391.49        47.69 o                         
  -3   4  15        969.55        847.88        69.84 o                         
  -2   4  15       1817.19       1979.39        53.52 o                         
  -1   4  15          2.86         42.74        44.50 o                         
   0   4  15       1128.81       1324.98        39.43 o                         
   1   4  15        418.99        422.15        39.18 o                         
   2   4  15       3131.54       3198.69        91.90 o                         
   3   4  15         54.18         79.36        27.84 o                         
   4   4  15        684.32        638.41        32.54 o                         
   5   4  15        314.35        320.42        56.98 o                         
   6   4  15        490.11        511.26        40.10 o                         
  -6   5  15         15.25        -36.75        36.75 o                         
  -5   5  15        209.12        245.03        37.11 o                         
  -4   5  15         44.85         45.22        31.13 o                         
  -3   5  15       1091.32       1133.73        38.30 o                         
  -2   5  15       2322.22       2378.93        55.37 o                         
  -1   5  15       6268.00       6553.21       107.18 o                         
   0   5  15       2662.21       2925.08        34.31 o                         
   1   5  15       1109.44       1206.76        33.60 o                         
   2   5  15         21.59        -25.65        60.53 o                         
   3   5  15        332.80        346.72        36.46 o                         
   4   5  15          4.18         47.19        42.75 o                         
   5   5  15        869.75        904.98        38.11 o                         
   6   5  15        861.51        861.41        67.42 o                         
  -6   6  15        510.28        548.81        44.74 o                         
  -5   6  15       1507.03       1564.93        43.60 o                         
  -4   6  15        213.74        201.90        41.95 o                         
  -3   6  15       1679.65       1597.04        36.73 o                         
  -2   6  15       2820.78       2890.36       106.77 o                         
  -1   6  15          1.36         10.30        42.69 o                         
   0   6  15         86.99         65.36        31.79 o                         
   1   6  15        168.49        273.31        36.59 o                         
   2   6  15       4040.85       4149.57        56.18 o                         
   3   6  15        106.52        113.45        39.17 o                         
   4   6  15         60.64         71.90        37.62 o                         
   5   6  15       1277.01       1228.03        42.91 o                         
   6   6  15        341.41        307.71        39.49 o                         
  -6   7  15         16.44          5.54        76.32 o                         
  -5   7  15         34.96         44.60        35.25 o                         
  -4   7  15        476.93        471.00        38.23 o                         
  -3   7  15        967.99       1032.70        75.53 o                         
  -2   7  15        840.41        833.03        35.69 o                         
  -1   7  15        488.27        417.56        31.37 o                         
   0   7  15          1.58        -24.86        33.32 o                         
   1   7  15       1494.21       1556.55        52.14 o                         
   2   7  15          1.12        -34.35        34.35 o                         
   3   7  15        603.44        660.01        36.90 o                         
   4   7  15         92.23        178.75        41.51 o                         
   5   7  15        116.12        103.62        35.62 o                         
  -6   8  15        204.52        214.61        41.64 o                         
  -5   8  15       5483.69       5274.68        81.99 o                         
  -4   8  15         22.54         25.45        34.12 o                         
  -3   8  15       1570.48       1551.49        69.09 o                         
  -2   8  15       3169.13       3019.14       119.98 o                         
  -1   8  15       2895.91       2857.18       125.01 o                         
   0   8  15        294.86        363.51        41.08 o                         
   1   8  15       1119.58       1157.98        42.44 o                         
   2   8  15        520.32        515.06        29.68 o                         
   3   8  15        192.06        210.91        38.57 o                         
   4   8  15       1150.79       1107.87        35.73 o                         
   5   8  15       1594.29       1522.87        45.83 o                         
  -5   9  15         30.17        127.05        46.54 o                         
  -4   9  15       1919.35       1789.62        60.06 o                         
  -3   9  15         71.98         64.12        34.58 o                         
  -2   9  15          8.41         11.38        28.71 o                         
  -1   9  15       2815.63       2862.04       131.28 o                         
   0   9  15        377.82        376.83        52.16 o                         
   1   9  15          9.45         38.19        59.74 o                         
   2   9  15        218.12        238.53        35.41 o                         
   3   9  15        145.66        216.64        37.66 o                         
   4   9  15        386.33        338.67        32.67 o                         
   5   9  15        590.66        544.27        38.85 o                         
  -5  10  15        305.12        402.65        39.32 o                         
  -4  10  15         25.20          1.08        29.47 o                         
  -3  10  15          0.20         -3.69        51.55 o                         
  -2  10  15       5470.90       5870.86       106.60 o                         
  -1  10  15        357.57        432.17        35.87 o                         
   0  10  15       1711.36       1954.69        89.93 o                         
   1  10  15       2384.95       2599.21       103.43 o                         
   2  10  15       2738.86       2781.06       103.85 o                         
   3  10  15        252.46        231.79        36.06 o                         
   4  10  15        253.06        301.49        47.36 o                         
  -4  11  15         22.98         -5.90        38.22 o                         
  -3  11  15         16.09         80.49        40.01 o                         
  -2  11  15          5.67        -33.21        33.21 o                         
  -1  11  15         59.19        -15.89        32.28 o                         
   0  11  15         48.27        -17.32        35.13 o                         
   1  11  15          0.01         54.44        37.52 o                         
   2  11  15        134.38         80.59        47.60 o                         
   3  11  15         44.39         13.28        34.44 o                         
   4  11  15         54.07         77.27        40.67 o                         
  -4  12  15          9.13         36.51        39.39 o                         
  -3  12  15        204.55        171.14        37.47 o                         
  -2  12  15       1101.42       1113.06        50.83 o                         
  -1  12  15          7.99         39.63        33.11 o                         
   0  12  15        994.66        994.20        34.24 o                         
   1  12  15        428.55        401.75        30.84 o                         
   2  12  15       1036.02        937.15        40.91 o                         
   3  12  15          5.91         13.35        40.91 o                         
  -3  13  15        634.71        642.81        47.29 o                         
  -2  13  15         58.79        126.44        45.81 o                         
  -1  13  15        274.86        308.05        39.59 o                         
   0  13  15        109.49         72.75        37.80 o                         
   1  13  15          1.17        -25.70        42.57 o                         
   2  13  15        623.93        616.25        42.26 o                         
   3  13  15          3.04        -12.40        44.01 o                         
  -2  14  15         16.26        -31.97        66.47 o                         
  -1  14  15        355.47        259.96        44.86 o                         
   0  14  15        118.77         71.68        61.18 o                         
   1  14  15          0.01         -3.74        39.65 o                         
  -6   0  16        448.11        331.34        74.38 o                         
  -5   0  16       1091.31        819.42       118.49 o                         
  -4   0  16       6914.78       7057.16       344.07 o                         
  -3   0  16       1341.03       1490.15        62.91 o                         
  -2   0  16       5271.69       5721.38        78.69 o                         
  -1   0  16        513.40        417.42        50.25 o                         
   0   0  16       4465.52       4609.47       230.29 o                         
   1   0  16       3665.97       3833.12       133.28 o                         
   2   0  16       5322.66       6078.50        99.13 o                         
   3   0  16        406.37        407.25        52.24 o                         
   4   0  16       2399.96       2583.64        91.01 o                         
   5   0  16        481.73        483.37        53.21 o                         
   6   0  16          8.69         -6.77        64.97 o                         
  -6   1  16        368.94        327.61        34.73 o                         
  -5   1  16        693.31        774.38        44.39 o                         
  -4   1  16         41.12        -10.67        44.32 o                         
  -3   1  16       2507.83       2706.88        52.81 o                         
  -2   1  16        119.93        135.92        39.31 o                         
  -1   1  16        226.14        224.30        38.68 o                         
   0   1  16        327.36        261.53        38.68 o                         
   1   1  16        358.60        340.35        47.97 o                         
   2   1  16        241.87        285.83        44.54 o                         
   3   1  16        139.11        161.57        29.81 o                         
   4   1  16        913.44        919.42        48.80 o                         
   5   1  16        712.58        659.83        38.27 o                         
   6   1  16         18.63         11.69        39.00 o                         
  -6   2  16        470.88        405.63        34.41 o                         
  -5   2  16        963.19       1021.47        51.22 o                         
  -4   2  16        894.00        943.56        49.06 o                         
  -3   2  16       4345.94       4714.60       116.34 o                         
  -2   2  16        210.29        201.22        33.02 o                         
  -1   2  16         86.08        101.05        34.30 o                         
   0   2  16       1455.57       1471.12        50.86 o                         
   1   2  16        754.81        825.89        35.16 o                         
   2   2  16        159.96         81.76        36.81 o                         
   3   2  16       1671.81       1610.91        38.52 o                         
   4   2  16        963.55        993.05        48.96 o                         
   5   2  16        101.24         56.66        34.05 o                         
   6   2  16         18.38         11.47        39.02 o                         
  -6   3  16        597.65        633.48        55.38 o                         
  -5   3  16         50.76         15.38        39.38 o                         
  -4   3  16        193.26        203.65        30.49 o                         
  -3   3  16         15.52         35.58        35.53 o                         
  -2   3  16        624.58        721.69        34.68 o                         
  -1   3  16        153.90         85.10        34.10 o                         
   0   3  16        402.76        440.73        36.45 o                         
   1   3  16        174.20        197.86        53.62 o                         
   2   3  16        103.04        118.53        36.15 o                         
   3   3  16        139.25        126.95        34.22 o                         
   4   3  16         32.54         32.56        38.46 o                         
   5   3  16        386.53        363.85        33.10 o                         
   6   3  16         79.92         92.18        37.59 o                         
  -6   4  16         19.15         29.88        36.65 o                         
  -5   4  16         48.14         64.17        39.45 o                         
  -4   4  16        353.95        287.60        65.06 o                         
  -3   4  16        794.09        779.76        30.35 o                         
  -2   4  16         54.06        134.13        42.18 o                         
  -1   4  16        951.84       1073.49        83.20 o                         
   0   4  16       1995.74       2093.69        43.66 o                         
   1   4  16        152.67        311.31        85.31 o                         
   2   4  16        271.71        357.38        35.21 o                         
   3   4  16        385.94        318.96        35.61 o                         
   4   4  16        820.85        838.27        60.90 o                         
   5   4  16        277.81        293.65        30.83 o                         
   6   4  16         44.74         24.07        37.24 o                         
  -6   5  16        107.25         68.88        51.19 o                         
  -5   5  16        744.59        820.47        39.03 o                         
  -4   5  16        109.49         87.75        30.24 o                         
  -3   5  16       6651.76       6732.83       170.63 o                         
  -2   5  16         97.46        100.63        29.95 o                         
  -1   5  16       1607.05       1591.11        54.33 o                         
   0   5  16        109.04         95.91        36.35 o                         
   1   5  16       3058.69       3108.69        79.59 o                         
   2   5  16       1070.25       1125.40        44.47 o                         
   3   5  16        541.72        537.50        29.47 o                         
   4   5  16         29.05         36.84        37.42 o                         
   5   5  16        429.00        414.99        35.94 o                         
   6   5  16        142.56        134.77        66.38 o                         
  -6   6  16        592.45        530.11        44.41 o                         
  -5   6  16        394.80        358.45        44.28 o                         
  -4   6  16       2171.57       2132.18        69.73 o                         
  -3   6  16        590.33        528.38        34.79 o                         
  -2   6  16       2464.65       2371.35        31.32 o                         
  -1   6  16        314.20        377.62        39.46 o                         
   0   6  16       5761.44       5943.29       133.00 o                         
   1   6  16          3.28        -25.78        25.78 o                         
   2   6  16        742.58        768.33        30.14 o                         
   3   6  16        733.36        689.69        57.05 o                         
   4   6  16        645.03        631.91        35.04 o                         
   5   6  16         13.82         38.94        43.36 o                         
  -6   7  16       1852.74       1549.44        71.51 o                         
  -5   7  16        802.57        674.98        68.36 o                         
  -4   7  16       1044.52       1139.12       125.28 o                         
  -3   7  16        260.11        285.53        42.76 o                         
  -2   7  16        808.13        771.51        45.01 o                         
  -1   7  16        201.47        322.24        29.37 o                         
   0   7  16        199.84        187.64        27.26 o                         
   1   7  16       1023.04       1032.46       101.62 o                         
   2   7  16        329.31        355.10        26.89 o                         
   3   7  16         90.69        102.47        37.64 o                         
   4   7  16        927.38        936.39        37.58 o                         
   5   7  16         36.50         75.84        34.52 o                         
  -5   8  16        967.52        912.49        39.58 o                         
  -4   8  16         22.57         61.89        33.02 o                         
  -3   8  16        130.79        113.36        44.20 o                         
  -2   8  16        309.51        285.29        38.92 o                         
  -1   8  16        176.35        129.01        27.97 o                         
   0   8  16        168.36        174.39        26.94 o                         
   1   8  16          0.06        -17.75        31.02 o                         
   2   8  16        468.51        532.42        38.76 o                         
   3   8  16        309.71        284.00        36.80 o                         
   4   8  16         31.64         30.39        37.17 o                         
   5   8  16         95.60        128.54        34.33 o                         
  -5   9  16         14.44         16.00        44.29 o                         
  -4   9  16        590.51        596.71        36.08 o                         
  -3   9  16          4.34         47.53        36.63 o                         
  -2   9  16       1924.81       1989.11        40.40 o                         
  -1   9  16        544.13        476.74        43.26 o                         
   0   9  16        211.98        195.51        40.51 o                         
   1   9  16       1705.27       1669.98        40.14 o                         
   2   9  16          9.73        -51.66        70.94 o                         
   3   9  16         13.94         31.82        35.85 o                         
   4   9  16        470.27        464.18        46.92 o                         
  -4  10  16        471.67        516.71        49.30 o                         
  -3  10  16          0.35        -36.05        36.05 o                         
  -2  10  16       1110.74       1121.27        54.01 o                         
  -1  10  16        352.19        399.77        40.99 o                         
   0  10  16        728.07        810.93        34.86 o                         
   1  10  16         21.92         26.56        51.11 o                         
   2  10  16        167.55        139.14        28.92 o                         
   3  10  16        385.16        308.62        32.98 o                         
   4  10  16        214.73        268.57        44.85 o                         
  -4  11  16         31.58         93.14        39.03 o                         
  -3  11  16       1838.71       1810.07       109.57 o                         
  -2  11  16        826.53        757.08        82.89 o                         
  -1  11  16       3395.08       3513.11       115.55 o                         
   0  11  16         70.35        191.82        47.11 o                         
   1  11  16       1727.99       1695.90        92.77 o                         
   2  11  16         49.81         75.46        33.61 o                         
   3  11  16       1706.32       1512.28        56.66 o                         
  -3  12  16        925.40        755.94        60.56 o                         
  -2  12  16        844.47        744.18        50.51 o                         
  -1  12  16         55.20         97.67        62.16 o                         
   0  12  16          4.14        -31.71        31.71 o                         
   1  12  16          0.47         18.00        58.57 o                         
   2  12  16          1.13         15.46        45.90 o                         
   3  12  16        547.48        462.06        40.99 o                         
  -2  13  16        127.13         68.06        34.31 o                         
  -1  13  16         91.10        123.60        37.36 o                         
   0  13  16         51.79         45.13        41.04 o                         
   1  13  16         42.33         -3.64        40.68 o                         
   2  13  16          1.58        -64.20        64.20 o                         
  -6   1  17        363.33        367.76        40.99 o                         
  -5   1  17        343.72        467.87        85.49 o                         
  -4   1  17       5597.24       6095.91       121.96 o                         
  -3   1  17        799.24        815.38        40.02 o                         
  -2   1  17        355.72        439.39        64.13 o                         
  -1   1  17       2761.38       2866.60        44.90 o                         
   0   1  17       3150.61       3269.81        60.15 o                         
   1   1  17        745.83        723.04        36.68 o                         
   2   1  17        133.43        164.64        44.88 o                         
   3   1  17       2087.85       2163.80        42.26 o                         
   4   1  17        114.25        101.17        35.74 o                         
   5   1  17         48.48         47.74        36.09 o                         
  -6   2  17        736.97        729.57        48.19 o                         
  -5   2  17         58.00         61.92        39.13 o                         
  -4   2  17       1521.83       1628.92        49.85 o                         
  -3   2  17        295.20        322.16        77.54 o                         
  -2   2  17        598.36        562.58        37.55 o                         
  -1   2  17        956.52        993.46        42.88 o                         
   0   2  17         23.06          0.65        32.69 o                         
   1   2  17       3313.22       3388.33        40.68 o                         
   2   2  17         36.60         83.88        39.63 o                         
   3   2  17         13.64         21.97        34.28 o                         
   4   2  17       1158.76       1133.83        64.24 o                         
   5   2  17        831.25        807.10        35.33 o                         
  -6   3  17        177.72        176.26        55.43 o                         
  -5   3  17        412.19        486.93        48.00 o                         
  -4   3  17        599.36        693.54        44.47 o                         
  -3   3  17       1328.92       1389.64        72.92 o                         
  -2   3  17        166.30        138.82        46.42 o                         
  -1   3  17         34.08         46.45        31.81 o                         
   0   3  17         32.31         63.28        32.56 o                         
   1   3  17        120.56        169.71        35.99 o                         
   2   3  17        677.13        688.03        62.48 o                         
   3   3  17       1595.81       1715.07        49.17 o                         
   4   3  17          5.18        -21.73        40.82 o                         
   5   3  17        173.66        193.06        33.33 o                         
  -6   4  17        234.19        331.79        73.69 o                         
  -5   4  17        929.70       1022.57        51.08 o                         
  -4   4  17        388.60        408.34        43.30 o                         
  -3   4  17       2495.30       2432.51        34.64 o                         
  -2   4  17       1609.46       1589.33        40.05 o                         
  -1   4  17       1659.95       1852.39        62.49 o                         
   0   4  17       1611.14       1652.61        69.82 o                         
   1   4  17       1113.68       1226.21        67.43 o                         
   2   4  17         19.25         -7.15        31.16 o                         
   3   4  17        561.34        558.54        38.55 o                         
   4   4  17        242.43        250.94        35.89 o                         
   5   4  17          0.58        -24.38        38.31 o                         
  -6   5  17        217.61        162.86        43.36 o                         
  -5   5  17        112.69         58.64        33.69 o                         
  -4   5  17        288.98        315.44        29.33 o                         
  -3   5  17         28.76         22.53        37.80 o                         
  -2   5  17       1641.64       1572.13        81.25 o                         
  -1   5  17       1944.96       1997.31        42.70 o                         
   0   5  17       1365.57       1323.51        39.68 o                         
   1   5  17        206.77        171.80        32.05 o                         
   2   5  17         94.42         99.50        43.07 o                         
   3   5  17        407.67        503.79        37.40 o                         
   4   5  17        309.36        314.05        36.04 o                         
   5   5  17        205.40        205.25        34.07 o                         
  -5   6  17        852.69        826.04        92.43 o                         
  -4   6  17        475.23        525.33        61.14 o                         
  -3   6  17        270.91        259.13        39.30 o                         
  -2   6  17        324.07        333.08        31.41 o                         
  -1   6  17        884.25        912.92        31.16 o                         
   0   6  17        266.96        299.32        29.21 o                         
   1   6  17       1226.27       1233.96        33.46 o                         
   2   6  17       2501.16       2686.49        88.65 o                         
   3   6  17          1.73        -26.10        38.38 o                         
   4   6  17         27.30         -7.92        39.10 o                         
   5   6  17        117.34        100.83        41.46 o                         
  -5   7  17        350.92        290.82       134.39 o                         
  -4   7  17        242.01        200.49        32.28 o                         
  -3   7  17        673.42        775.30        34.88 o                         
  -2   7  17       1074.12       1076.83        62.60 o                         
  -1   7  17        883.99        861.27        40.07 o                         
   0   7  17       1238.96       1172.87        34.95 o                         
   1   7  17        234.09        251.16        32.37 o                         
   2   7  17        295.22        383.58        98.08 o                         
   3   7  17        225.72        238.42        33.23 o                         
   4   7  17        190.23        221.19        38.92 o                         
   5   7  17         11.07         30.37        93.66 o                         
  -5   8  17        545.64        487.06        40.64 o                         
  -4   8  17        224.40        176.28        34.95 o                         
  -3   8  17          7.21        -22.97        47.10 o                         
  -2   8  17         94.89        136.97        42.18 o                         
  -1   8  17        158.70        230.91        37.69 o                         
   0   8  17          1.61          0.39        41.60 o                         
   1   8  17        116.15        104.16        34.33 o                         
   2   8  17       1633.22       1521.18        47.90 o                         
   3   8  17        599.40        536.30        36.53 o                         
   4   8  17        158.85        176.74        50.63 o                         
  -4   9  17         57.40         61.02        37.13 o                         
  -3   9  17        109.61         97.87        29.59 o                         
  -2   9  17        505.66        527.46        31.26 o                         
  -1   9  17       1270.86       1304.46        39.20 o                         
   0   9  17        701.16        665.56        34.75 o                         
   1   9  17        218.34        353.50        42.80 o                         
   2   9  17        193.61        229.73        32.94 o                         
   3   9  17        150.08        150.25        38.54 o                         
   4   9  17        776.66        780.63        54.72 o                         
  -4  10  17          8.07          2.66        35.55 o                         
  -3  10  17       1966.06       1820.74       117.51 o                         
  -2  10  17        750.72        658.03        66.78 o                         
  -1  10  17       2492.51       2333.06       104.39 o                         
   0  10  17        848.63        812.66        33.96 o                         
   1  10  17         38.38         80.26        29.93 o                         
   2  10  17        511.48        520.92        37.05 o                         
   3  10  17        663.87        644.99        53.16 o                         
  -3  11  17        441.38        383.88        40.49 o                         
  -2  11  17         70.27         48.23        57.33 o                         
  -1  11  17        335.96        213.24        36.31 o                         
   0  11  17        211.58        181.98        32.11 o                         
   1  11  17         59.78         30.58        50.98 o                         
   2  11  17        125.42        119.18        35.40 o                         
   3  11  17        164.52        171.24        35.90 o                         
  -2  12  17        461.56        463.61        32.41 o                         
  -1  12  17        593.27        532.87        35.82 o                         
   0  12  17       1393.41       1167.06       113.34 o                         
   1  12  17         25.17         15.01        40.66 o                         
   2  12  17         23.19         72.93        44.11 o                         
  -6   0  18        620.71        738.97        62.14 o                         
  -5   0  18       4808.83       4831.32       195.55 o                         
  -4   0  18         67.83         68.69       233.74 o                         
  -3   0  18       3683.42       3830.11        61.82 o                         
  -2   0  18         40.33        125.42        47.70 o                         
  -1   0  18       5052.20       5367.45        76.24 o                         
   0   0  18        531.51        494.74        49.85 o                         
   1   0  18       1844.38       1978.56        53.92 o                         
   2   0  18       2364.35       2505.49        54.34 o                         
   3   0  18        344.31        396.53        42.07 o                         
   4   0  18        259.67        208.71        88.12 o                         
   5   0  18         44.18         37.11        68.96 o                         
  -6   1  18         10.14         58.35        82.84 o                         
  -5   1  18        280.91        252.51        50.91 o                         
  -4   1  18       1071.78       1111.12        53.00 o                         
  -3   1  18        703.24        811.43        63.93 o                         
  -2   1  18        773.40        783.02        66.35 o                         
  -1   1  18        635.18        666.38        57.51 o                         
   0   1  18        762.21        886.85        42.29 o                         
   1   1  18        253.55        323.55        64.73 o                         
   2   1  18        154.36        191.21        38.23 o                         
   3   1  18         48.22        100.09        35.84 o                         
   4   1  18         16.08        -14.11        34.49 o                         
   5   1  18       1590.39       1327.02       107.76 o                         
  -5   2  18        982.73       1010.34        43.43 o                         
  -4   2  18        664.14        717.46        40.00 o                         
  -3   2  18        261.20        284.53        76.84 o                         
  -2   2  18        181.95        244.41        70.41 o                         
  -1   2  18        790.09        795.32        42.01 o                         
   0   2  18        167.55        206.96        34.73 o                         
   1   2  18        126.31         97.62        34.26 o                         
   2   2  18       1727.00       1742.51        86.82 o                         
   3   2  18        270.88        276.53        36.91 o                         
   4   2  18        433.35        497.85        39.50 o                         
   5   2  18         49.98         88.96        36.51 o                         
  -5   3  18         95.23         72.98        67.35 o                         
  -4   3  18         24.50        177.82        52.10 o                         
  -3   3  18         88.40        -23.82        43.40 o                         
  -2   3  18       3049.02       3209.09        63.28 o                         
  -1   3  18          0.65        -30.21        34.35 o                         
   0   3  18        298.61        326.00        31.40 o                         
   1   3  18        333.72        271.79        39.37 o                         
   2   3  18         95.84        123.33        45.51 o                         
   3   3  18          1.53         -2.57        40.08 o                         
   4   3  18        112.83        145.67        39.33 o                         
   5   3  18        996.82        929.81        33.14 o                         
  -5   4  18          0.58        -44.63        49.58 o                         
  -4   4  18       1306.07       1220.18        81.08 o                         
  -3   4  18         29.34         98.51        33.86 o                         
  -2   4  18        604.57        702.53        44.11 o                         
  -1   4  18       1406.31       1433.06        78.19 o                         
   0   4  18        431.75        450.17        30.79 o                         
   1   4  18        142.78        119.22        30.67 o                         
   2   4  18        372.78        421.57        34.82 o                         
   3   4  18       1026.30       1115.21        49.82 o                         
   4   4  18       1173.38       1158.32        72.08 o                         
   5   4  18         64.15         76.27        37.02 o                         
  -5   5  18        135.17         96.16        44.30 o                         
  -4   5  18       2868.03       2866.50        50.79 o                         
  -3   5  18         66.04        112.40        67.16 o                         
  -2   5  18       4228.00       4523.98       102.85 o                         
  -1   5  18          4.66         53.49        34.92 o                         
   0   5  18       1503.88       1482.14        59.21 o                         
   1   5  18        239.30        281.72        35.06 o                         
   2   5  18       2321.72       2338.19        86.33 o                         
   3   5  18         68.04         38.50        35.92 o                         
   4   5  18        138.78        166.34        46.33 o                         
  -5   6  18       1173.79        946.86        95.68 o                         
  -4   6  18          1.20         27.22        32.60 o                         
  -3   6  18       1925.36       1803.56        39.19 o                         
  -2   6  18          0.34          7.75        41.44 o                         
  -1   6  18       3702.04       3934.92        62.63 o                         
   0   6  18          2.51         47.80        54.66 o                         
   1   6  18        789.09        875.17        32.94 o                         
   2   6  18          4.68         15.18        45.95 o                         
   3   6  18        764.35        768.71        55.56 o                         
   4   6  18          9.87         52.67        36.99 o                         
  -5   7  18       1346.15       1119.71        67.94 o                         
  -4   7  18          1.77        -37.87        37.87 o                         
  -3   7  18        767.71        654.87        46.26 o                         
  -2   7  18         11.65         40.87        35.83 o                         
  -1   7  18        171.47        165.56        34.09 o                         
   0   7  18         22.54         22.82        33.49 o                         
   1   7  18       1618.02       1620.25        75.66 o                         
   2   7  18        553.57        515.24        36.59 o                         
   3   7  18       1239.49       1204.90        37.38 o                         
   4   7  18        361.10        313.44        41.12 o                         
  -4   8  18         35.35         51.33        36.60 o                         
  -3   8  18         88.11         62.42        31.84 o                         
  -2   8  18          0.45        -42.24        42.24 o                         
  -1   8  18         39.13         -3.32        56.69 o                         
   0   8  18         45.33        119.82        36.45 o                         
   1   8  18        220.73        184.36        55.80 o                         
   2   8  18        604.09        565.45        33.00 o                         
   3   8  18        130.99        124.83        37.68 o                         
   4   8  18         16.55         55.39        91.81 o                         
  -4   9  18         44.53         -1.24        46.41 o                         
  -3   9  18          5.02        -18.72        45.92 o                         
  -2   9  18        271.63        231.11        61.41 o                         
  -1   9  18         11.81         55.97        35.58 o                         
   0   9  18        818.62        680.04        48.77 o                         
   1   9  18        271.37        313.06        89.53 o                         
   2   9  18        249.64        146.94        41.93 o                         
   3   9  18        194.05        213.20        40.19 o                         
  -3  10  18        231.47        174.31        41.77 o                         
  -2  10  18         39.76         19.25        61.05 o                         
  -1  10  18       1282.51       1243.85        75.07 o                         
   0  10  18          0.45         72.32        37.15 o                         
   1  10  18         46.12        -56.72        89.46 o                         
   2  10  18        171.66        100.69        37.54 o                         
  -2  11  18       4862.84       4130.86       233.22 o                         
  -1  11  18          1.06         53.75        43.61 o                         
   0  11  18        661.40        538.18        55.06 o                         
   1  11  18        293.88        249.39        37.48 o                         
   2  11  18        570.20        378.67        52.66 o                         
  -5   1  19       1900.52       2048.04        74.45 o                         
  -4   1  19       1674.47       1743.87        93.17 o                         
  -3   1  19        692.96        838.50        78.09 o                         
  -2   1  19       1762.77       1879.60        52.16 o                         
  -1   1  19       1876.23       2048.86        58.10 o                         
   0   1  19       2069.63       2165.10        42.52 o                         
   1   1  19          9.77         72.89        40.83 o                         
   2   1  19       1081.50       1121.08        75.48 o                         
   3   1  19        289.19        402.19        82.40 o                         
   4   1  19         12.18        -11.73        50.42 o                         
  -5   2  19       1512.19       1438.76       139.09 o                         
  -4   2  19          5.14          2.84        47.68 o                         
  -3   2  19          6.50        -44.99        44.99 o                         
  -2   2  19         41.05         51.73        38.52 o                         
  -1   2  19        108.62        114.91        36.10 o                         
   0   2  19       2484.11       2683.75        67.91 o                         
   1   2  19         91.35         80.87        40.90 o                         
   2   2  19        107.73         97.67        36.44 o                         
   3   2  19        101.00         85.98        48.80 o                         
   4   2  19        861.83        877.64        44.45 o                         
  -5   3  19         68.21         78.93        48.22 o                         
  -4   3  19         53.98         20.21        33.97 o                         
  -3   3  19         30.38         84.74        76.06 o                         
  -2   3  19        341.86        265.16        36.01 o                         
  -1   3  19       1167.92       1122.83       107.59 o                         
   0   3  19        200.69        227.56        41.27 o                         
   1   3  19       1230.70       1292.59        57.45 o                         
   2   3  19        543.78        584.37        64.59 o                         
   3   3  19        398.34        408.43        39.66 o                         
   4   3  19        520.36        522.22        35.82 o                         
  -5   4  19         94.28         76.09        91.96 o                         
  -4   4  19        260.43        356.63        63.38 o                         
  -3   4  19       2496.61       2452.15        38.43 o                         
  -2   4  19       2407.61       2440.91        66.60 o                         
  -1   4  19        550.20        496.45        39.64 o                         
   0   4  19         25.47        108.52        36.25 o                         
   1   4  19       1051.82       1065.92        42.73 o                         
   2   4  19        681.73        733.39        38.10 o                         
   3   4  19          2.06        -29.81        29.81 o                         
   4   4  19        107.26         99.27        45.39 o                         
  -4   5  19        100.98        115.33        55.92 o                         
  -3   5  19        805.08        735.73        55.51 o                         
  -2   5  19        848.51        841.10        64.88 o                         
  -1   5  19         37.33         50.58        36.59 o                         
   0   5  19        230.27        278.24        37.32 o                         
   1   5  19          9.47        -30.77        30.77 o                         
   2   5  19         43.08         23.18        47.30 o                         
   3   5  19          5.26         36.47        35.80 o                         
   4   5  19        495.67        395.08        46.55 o                         
  -4   6  19         11.69          6.74        40.47 o                         
  -3   6  19       1509.15       1454.43       115.22 o                         
  -2   6  19        389.34        432.52        36.35 o                         
  -1   6  19        135.11        163.03        58.20 o                         
   0   6  19          4.16         30.75        30.58 o                         
   1   6  19       2884.56       2823.62        95.31 o                         
   2   6  19          0.22         15.95        34.77 o                         
   3   6  19         17.26         38.87        37.88 o                         
   4   6  19        521.43        419.37        44.40 o                         
  -4   7  19        544.58        446.01        58.14 o                         
  -3   7  19        139.43        283.33        86.70 o                         
  -2   7  19        640.64        560.97        29.13 o                         
  -1   7  19        402.24        360.33        63.41 o                         
   0   7  19       1295.96       1142.85        37.49 o                         
   1   7  19        512.36        429.12        40.11 o                         
   2   7  19        163.29        129.93        32.84 o                         
   3   7  19          0.28         37.91        36.40 o                         
  -3   8  19        405.99        457.42        32.44 o                         
  -2   8  19          7.93         18.37        79.79 o                         
  -1   8  19        118.50        115.08        31.89 o                         
   0   8  19       1451.89       1231.51       119.72 o                         
   1   8  19       2353.22       1832.20       105.18 o                         
   2   8  19        227.80        229.65        41.14 o                         
   3   8  19          6.87         54.74        35.69 o                         
  -3   9  19        401.28        396.95        39.38 o                         
  -2   9  19        454.13        383.83        34.86 o                         
  -1   9  19         32.62         38.71        35.37 o                         
   0   9  19          0.19         32.93        34.96 o                         
   1   9  19        399.28        329.70        53.93 o                         
   2   9  19         83.72         75.79        36.76 o                         
  -2  10  19       1568.02       1210.82       102.43 o                         
  -1  10  19        364.16        300.29        48.17 o                         
   0  10  19          4.58         47.67        39.63 o                         
   1  10  19        602.11        435.38        64.49 o                         
  -4   0  20       3516.19       3572.94       235.68 o                         
  -3   0  20         30.40        -53.92        53.92 o                         
  -2   0  20       1597.17       1620.73        87.92 o                         
  -1   0  20         39.25        -11.84       117.60 o                         
   0   0  20       2892.47       3262.16        80.96 o                         
   1   0  20        190.01        179.35        51.49 o                         
   2   0  20        114.49         88.61        70.44 o                         
   3   0  20        175.99        263.19        90.53 o                         
   4   0  20        151.81        122.29        58.73 o                         
  -4   1  20        205.15        137.20        55.67 o                         
  -3   1  20         35.03        189.60       105.24 o                         
  -2   1  20        359.86        389.20       141.06 o                         
  -1   1  20        831.49        841.22        56.67 o                         
   0   1  20        100.05        133.50        38.37 o                         
   1   1  20         39.46         16.92        43.61 o                         
   2   1  20         74.88        140.58        37.22 o                         
   3   1  20        133.33        137.26        60.21 o                         
   4   1  20       1031.15       1007.60        51.19 o                         
  -4   2  20        580.40        684.71        49.70 o                         
  -3   2  20         40.30         68.68        51.02 o                         
  -2   2  20          4.05        -40.20        44.64 o                         
  -1   2  20       2679.39       2927.15        63.55 o                         
   0   2  20        617.08        665.68        51.50 o                         
   1   2  20        356.07        416.27        43.25 o                         
   2   2  20        410.40        429.51        44.43 o                         
   3   2  20       1740.93       1771.46        47.73 o                         
   4   2  20         10.33         30.88        42.64 o                         
  -4   3  20         36.34        -50.49        75.99 o                         
  -3   3  20        936.28       1002.52        55.74 o                         
  -2   3  20       1183.23       1208.88        55.86 o                         
  -1   3  20          3.13        -39.86        39.86 o                         
   0   3  20         23.12         89.14        39.63 o                         
   1   3  20         38.28         58.31        34.81 o                         
   2   3  20         63.85         -8.79        38.19 o                         
   3   3  20          5.57        -22.75        34.45 o                         
   4   3  20        814.82        779.54        40.45 o                         
  -4   4  20        713.81        683.61        67.55 o                         
  -3   4  20          1.63         33.89        41.84 o                         
  -2   4  20          3.50        -31.98        54.18 o                         
  -1   4  20       2447.19       2489.98       120.49 o                         
   0   4  20         92.06         76.94        35.32 o                         
   1   4  20        251.66        232.40        31.44 o                         
   2   4  20         23.49         -0.36        34.61 o                         
   3   4  20       2123.33       2089.77        44.19 o                         
  -4   5  20        674.30        661.41        38.98 o                         
  -3   5  20       2011.31       1986.35        78.35 o                         
  -2   5  20        290.28        231.56        32.51 o                         
  -1   5  20        819.86        775.87        42.45 o                         
   0   5  20        588.75        565.09        33.27 o                         
   1   5  20        659.45        628.99        33.10 o                         
   2   5  20          8.68          6.33        36.50 o                         
   3   5  20          3.45         66.57        36.20 o                         
  -3   6  20         19.70        -50.97        50.97 o                         
  -2   6  20        527.21        521.75        41.10 o                         
  -1   6  20        196.15        149.66        39.78 o                         
   0   6  20        568.90        553.16        35.69 o                         
   1   6  20         11.89        -15.06        42.16 o                         
   2   6  20        159.88        106.04        60.56 o                         
   3   6  20          0.64         13.12        35.28 o                         
  -3   7  20        100.06         51.55        36.21 o                         
  -2   7  20         14.47         54.64        37.33 o                         
  -1   7  20          6.01         -8.46        60.21 o                         
   0   7  20       2174.88       2065.89        80.99 o                         
   1   7  20          7.08        -33.95        37.38 o                         
   2   7  20        651.86        512.52        60.48 o                         
  -2   8  20         31.40         57.78        36.20 o                         
  -1   8  20          1.50         35.84        36.53 o                         
   0   8  20         36.64         55.97        45.22 o                         
   1   8  20        475.70        342.96        41.37 o                         
   2   8  20        149.47         91.26        35.46 o                         
  -1   9  20        262.20        187.45        71.68 o                         
   0   9  20       1865.59       1646.51        83.75 o                         
   1   9  20        268.07        132.65        43.13 o                         
  -4   1  21         73.93         37.40        53.15 o                         
  -3   1  21        153.58        113.38        43.44 o                         
  -2   1  21         78.75        -20.86        42.64 o                         
  -1   1  21       3820.16       3842.13        48.45 o                         
   0   1  21         54.56        -30.30        51.39 o                         
   1   1  21         33.76          4.57        86.96 o                         
   2   1  21        762.51        895.98        63.09 o                         
   3   1  21          0.27        -33.46        49.41 o                         
  -4   2  21        283.67        166.91        62.30 o                         
  -3   2  21         10.82        -48.74        48.74 o                         
  -2   2  21        131.09         95.54        49.57 o                         
  -1   2  21       1174.05       1437.22        39.36 o                         
   0   2  21        611.02        685.11        59.16 o                         
   1   2  21         20.88         14.57        45.22 o                         
   2   2  21        367.21        405.77        45.20 o                         
   3   2  21        413.43        363.08        35.90 o                         
  -3   3  21         76.87         29.11       112.72 o                         
  -2   3  21       1685.12       1715.46        47.10 o                         
  -1   3  21         87.38         89.85        37.99 o                         
   0   3  21        910.61        746.19        93.48 o                         
   1   3  21          6.14         45.69        39.29 o                         
   2   3  21       2385.48       2310.29        56.20 o                         
   3   3  21       1249.67       1295.65        82.12 o                         
  -3   4  21         50.71         70.12        43.49 o                         
  -2   4  21        784.81        853.51        38.52 o                         
  -1   4  21         43.80         -4.60        53.08 o                         
   0   4  21        301.40        356.67        89.55 o                         
   1   4  21        160.12        164.03        35.22 o                         
   2   4  21         46.12         -0.34        40.30 o                         
  -3   5  21        957.58        794.26        45.82 o                         
  -2   5  21        283.08        273.56        34.69 o                         
  -1   5  21         94.07         92.04        37.31 o                         
   0   5  21         17.81         35.97        34.54 o                         
   1   5  21         48.85         93.33        34.23 o                         
   2   5  21         61.24         16.70        39.59 o                         
  -2   6  21        322.99        298.83        33.68 o                         
  -1   6  21         92.15         70.62        37.33 o                         
   0   6  21       1296.19       1279.03        55.20 o                         
   1   6  21       1044.75        906.74        56.41 o                         
   2   6  21         60.02         19.02        51.41 o                         
  -2   7  21         51.94         43.89        60.34 o                         
  -1   7  21        386.18        387.62        87.73 o                         
   0   7  21          0.91         53.34        53.12 o                         
   1   7  21         70.06         58.25        33.30 o                         
  -3   0  22        321.68        152.81       169.23 o                         
  -2   0  22       1128.50        885.90       149.72 o                         
  -1   0  22       2387.53       2362.42       105.30 o                         
   0   0  22        435.75        464.33        67.75 o                         
   1   0  22        245.91        232.25        74.96 o                         
   2   0  22         25.19        106.52        56.48 o                         
  -3   1  22         52.50         52.55        73.50 o                         
  -2   1  22        348.19        333.08       101.22 o                         
  -1   1  22        237.23        204.97        59.01 o                         
   0   1  22        422.53        431.48        84.08 o                         
   1   1  22          6.32        -47.75        47.75 o                         
   2   1  22         16.80         51.49        52.75 o                         
  -2   2  22        638.29        635.89        87.57 o                         
  -1   2  22        236.23        206.29        55.64 o                         
   0   2  22       1000.67        979.26        60.90 o                         
   1   2  22        677.81        736.62        82.65 o                         
   2   2  22        398.20        261.12        94.55 o                         
  -2   3  22         49.85        116.47        69.54 o                         
  -1   3  22        393.74        330.98        53.25 o                         
   0   3  22        156.18        176.89        44.08 o                         
   1   3  22          1.41        -49.40        49.40 o                         
   2   3  22        104.37        105.49       130.34 o                         
  -2   4  22       1627.40       1480.80        94.06 o                         
  -1   4  22        300.16        300.57        36.83 o                         
   0   4  22         17.44         43.30        39.58 o                         
   1   4  22        471.19        433.58        76.04 o                         
  -1   5  22          1.89        -32.32        50.02 o                         
   0   5  22         39.59         37.52        30.81 o                         
   1   5  22        300.39        285.37        61.01 o                         
                                                                                
